# Supplementary material for: Crystal structure of (2′,3,6′-tri­chloro­biphenyl-2-yl)boronic acid tetra­hydro­furan monosolvate
Source: Acta Crystallogr E Crystallogr Commun. 2015 Nov 7;71(Pt 12):1471–4. doi: 10.1107/S205698901502054X (PMC4719816; doi:10.1107/S205698901502054X)
Supplement: Supplementary file 1 [file e-71-01471-sup1.cif]

##############################################################################
#                                                                            #
# This CIF contains the data in a paper accepted for publication in          #
# Acta Crystallographica Section E. It conforms to the requirements of       #
# Notes for Authors for Acta Crystallographica Section E, and has been       #
# peer reviewed under the auspices of the IUCr Commission on Journals.       #
#                                                                            #
# Full details of the Crystallographic Information File format               #
# are given in the paper "The Crystallographic Information File (CIF):       #
# a New Standard Archive File for Crystallography" by S. R. Hall, F. H.      #
# Allen and I. D. Brown [Acta Cryst. (1991), A47, 655-685].                  #
#                                                                            #
# The current version of the core CIF dictionary is obtainable from          #
# ftp://ftp.iucr.org/pub/cif_core.dic.                                       #
#                                                                            #
# Software is freely available for graphical display of the structure(s)     #
# in this CIF. For information consult the CIF software page                 #
# http://www.iucr.org/resources/cif/software.                                #
#                                                                            #
# This file may be used for bona fide research purposes within the           #
# scientific community so long as proper attribution is given to the journal # 
# article from which it was obtained.                                        #
#                                                                            #
##############################################################################
data_I
_database_code_depnum_ccdc_archive 'CCDC 1434205'
_audit_creation_method     SHELXL-2013
_journal_date_recd_electronic     2015-10-10
_journal_date_accepted     2015-10-29
_journal_name_full     'Acta Crystallographica, Section E'
_journal_year     2015
_journal_volume     71
_journal_issue     12
_journal_page_first     1471
_journal_page_last     1474
_journal_paper_category     GO
_journal_paper_doi     10.1107/S205698901502054X
_journal_coeditor_code     SJ5482
_publ_contact_author_name     'Krzysztof Durka'
_publ_contact_author_address
;
Physical Chemistry Department, Faculty of Chemistry,
Warsaw University of Technology, Noakowskiego 3, 00-664 Warsaw, Poland
;
_publ_contact_author_email     'kdurka@ch.pw.edu.pl'
_publ_contact_author_fax     '+(4822)6282741'
_publ_contact_author_phone     '+(4822)2347575'
_publ_section_title
;
Crystal structure of (2',3,6'-trichlorobiphenyl-2-yl)boronic acid
tetrahydrofuran monosolvate
;
loop_
    _publ_author_name
    _publ_author_footnote
    _publ_author_address
    'Durka, Krzysztof' .
;
Physical Chemistry Department, Faculty of Chemistry,
Warsaw University of Technology, Noakowskiego 3, 00-664 Warsaw,
Poland
;
    'Kli\'s, Tomasz' .
;
Physical Chemistry Department, Faculty of Chemistry,
Warsaw University of Technology, Noakowskiego 3, 00-664 Warsaw,
Poland
;
    'Serwatowski, Janusz' .
;
Physical Chemistry Department, Faculty of Chemistry,
Warsaw University of Technology, Noakowskiego 3, 00-664 Warsaw,
Poland
;
_publ_section_synopsis
;
In this manuscript the molecular and supramolecular structure of
2',3,6'-trichlorobiphenyl-2-ylboronic acid tetrahydrofuran monosolvate is
presented
;
_chemical_name_systematic
;
(2',3,6'-Trichlorobiphenyl-2-yl)boronic acid
tetrahydrofuran monosolvate
;
_chemical_name_common     ?
_chemical_formula_moiety     'C12 H8 B Cl3 O2, C4 H8 O'
_chemical_formula_sum     'C16 H16 B Cl3 O3'
_chemical_formula_iupac     'C12 H8 B Cl3 O2, C4 H8 O'
_chemical_formula_weight     373.45
_chemical_melting_point     411
_shelx_space_group_comment
;
The symmetry employed for this shelxl refinement is uniquely defined
by the following loop, which should always be used as a source of
symmetry information in preference to the above space-group names.
They are only intended as comments.
;
_space_group_crystal_system     triclinic
_space_group_name_H-M_alt     'P -1'
_space_group_name_Hall     '-P 1'
loop_
    _space_group_symop_operation_xyz
    'x, y, z'
    '-x, -y, -z'
_cell_length_a     8.3306(3)
_cell_length_b     8.7122(2)
_cell_length_c     12.4307(4)
_cell_angle_alpha     98.683(3)
_cell_angle_beta     97.737(3)
_cell_angle_gamma     99.398(3)
_cell_volume     868.07(5)
_cell_formula_units_Z     2
_cell_measurement_reflns_used     14113
_cell_measurement_theta_min     2.3770
_cell_measurement_theta_max     32.3510
_cell_measurement_temperature     130(2)
_exptl_crystal_description     'fragment'
_exptl_crystal_colour     'colourless'
_exptl_crystal_size_max     0.15
_exptl_crystal_size_mid     0.12
_exptl_crystal_size_min     0.10
_exptl_crystal_density_diffrn     1.429
_exptl_crystal_F_000     384
_exptl_absorpt_coefficient_mu     0.537
_exptl_absorpt_correction_type     multi-scan
_exptl_absorpt_process_details
;
(CrysAlis PRO; Agilent, 2014)
;
_exptl_absorpt_correction_T_min     0.79472
_exptl_absorpt_correction_T_max     1.00000
_exptl_special_details
;
Absorption correction: CrysAlisPro (Agilent Technologies, 2014),
Empirical absorption correction using spherical harmonics,
 implemented in SCALE3 ABSPACK scaling algorithm.
;
_diffrn_ambient_temperature     130.0(10)
_diffrn_radiation_type     'Mo K\a'
_diffrn_radiation_wavelength     0.71073
_diffrn_radiation_monochromator     'mirror'
_diffrn_measurement_device_type
           'Agilent SuperNova Dual Source diffractometer with an Atlas detector'
_diffrn_measurement_device     'four-circle diffractometer'
_diffrn_measurement_method     '\w scans'
_diffrn_detector_area_resol_mean     5.2195
_diffrn_reflns_number     28647
_diffrn_reflns_av_R_equivalents     0.0322
_diffrn_reflns_theta_min     2.408
_diffrn_reflns_theta_max     32.609
_diffrn_reflns_theta_full     25.242
_diffrn_measured_fraction_theta_max     0.961
_diffrn_measured_fraction_theta_full     1.000
_diffrn_reflns_limit_h_min     -12
_diffrn_reflns_limit_h_max     12
_diffrn_reflns_limit_k_min     -13
_diffrn_reflns_limit_k_max     13
_diffrn_reflns_limit_l_min     -18
_diffrn_reflns_limit_l_max     18
_reflns_number_total     6107
_reflns_number_gt     5162
_reflns_threshold_expression     'I > 2\s(I)'
_refine_ls_structure_factor_coef     Fsqd
_refine_ls_matrix_type     full
_refine_ls_R_factor_all     0.0426
_refine_ls_R_factor_gt     0.0335
_refine_ls_wR_factor_gt     0.0781
_refine_ls_wR_factor_ref     0.0847
_refine_ls_goodness_of_fit_ref     1.047
_refine_ls_restrained_S_all     1.047
_refine_ls_number_reflns     6107
_refine_ls_number_parameters     214
_refine_ls_number_restraints     2
_refine_ls_hydrogen_treatment     mixed
_refine_ls_weighting_scheme     calc
_refine_ls_weighting_details
              'w=1/[\s^2^(Fo^2^)+(0.0328P)^2^+0.3549P] where P=(Fo^2^+2Fc^2^)/3'
_atom_sites_solution_hydrogens     mixed
_atom_sites_solution_primary     ?
_atom_sites_solution_secondary     ?
_refine_ls_shift/su_max     0.001
_refine_ls_shift/su_mean     0.000
_refine_diff_density_max     0.446
_refine_diff_density_min     -0.364
_refine_ls_extinction_method     none
_refine_ls_extinction_coef     .
loop_
    _atom_type_symbol
    _atom_type_description
    _atom_type_scat_dispersion_real
    _atom_type_scat_dispersion_imag
    _atom_type_scat_source
    'C' 'C' 0.0033 0.0016
                         'International Tables Vol C Tables 4.2.6.8 and 6.1.1.4'
    'H' 'H' 0.0000 0.0000
                         'International Tables Vol C Tables 4.2.6.8 and 6.1.1.4'
    'B' 'B' 0.0013 0.0007
                         'International Tables Vol C Tables 4.2.6.8 and 6.1.1.4'
    'O' 'O' 0.0106 0.0060
                         'International Tables Vol C Tables 4.2.6.8 and 6.1.1.4'
    'Cl' 'Cl' 0.1484 0.1585
                         'International Tables Vol C Tables 4.2.6.8 and 6.1.1.4'
_computing_data_collection
;
CrysAlis PRO (Agilent, 2014)
;
_computing_cell_refinement
;
CrysAlis PRO (Agilent, 2014)
;
_computing_data_reduction
;
CrysAlis PRO (Agilent, 2014)
;
_computing_structure_solution
;
SHELXS97 (Sheldrick, 2015)
;
_computing_structure_refinement
;
SHELXL2013 (Sheldrick, 2015)
;
_computing_molecular_graphics
;
DIAMOND (Brandenburg, 2005)
;
_computing_publication_material
;
publCIF (Westrip, 2010)
;
loop_
    _atom_site_type_symbol
    _atom_site_label
    _atom_site_fract_x
    _atom_site_fract_y
    _atom_site_fract_z
    _atom_site_U_iso_or_equiv
    _atom_site_adp_type
    _atom_site_calc_flag
    _atom_site_occupancy
    _atom_site_disorder_assembly
    _atom_site_disorder_group
    C C1 0.77416(13) 0.33187(12) 0.22248(8) 0.01544(18) Uani d 1 . .
    C C2 0.85513(13) 0.33777(12) 0.13113(9) 0.01761(19) Uani d 1 . .
    C C3 0.77605(15) 0.28436(14) 0.02290(9) 0.0221(2) Uani d 1 . .
    H H3 0.8355 0.2914 -0.0368 0.027 Uiso calc 1 . .
    C C5 0.52304(15) 0.21255(15) 0.09167(10) 0.0233(2) Uani d 1 . .
    H H5 0.4085 0.1690 0.0782 0.028 Uiso calc 1 . .
    C C6 0.60414(13) 0.26808(13) 0.19972(9) 0.01703(19) Uani d 1 . .
    C C7 0.50529(13) 0.26201(13) 0.29144(9) 0.01742(19) Uani d 1 . .
    C C8 0.47656(14) 0.12861(13) 0.34104(9) 0.0188(2) Uani d 1 . .
    C C9 0.38144(14) 0.12012(15) 0.42447(10) 0.0230(2) Uani d 1 . .
    H H9 0.3646 0.0276 0.4565 0.028 Uiso calc 1 . .
    C C10 0.31167(15) 0.24852(16) 0.46023(11) 0.0263(2) Uani d 1 . .
    H H10 0.2466 0.2441 0.5172 0.032 Uiso calc 1 . .
    C C11 0.43238(14) 0.38827(13) 0.33025(10) 0.0211(2) Uani d 1 . .
    C C12 0.33610(15) 0.38351(16) 0.41341(11) 0.0262(2) Uani d 1 . .
    H H12 0.2879 0.4714 0.4377 0.031 Uiso calc 1 . .
    C C13 0.60897(16) 0.22065(15) 0.00366(10) 0.0257(2) Uani d 1 . .
    H H13 0.5531 0.1825 -0.0697 0.031 Uiso calc 1 . .
    C C14 0.82695(16) 0.75012(14) 0.14313(10) 0.0241(2) Uani d 1 . .
    H H14A 0.7067 0.7154 0.1184 0.029 Uiso calc 1 . .
    H H14B 0.8843 0.6702 0.1077 0.029 Uiso calc 1 . .
    C C15 0.88574(17) 0.91105(15) 0.11452(11) 0.0283(3) Uani d 1 . .
    H H15A 0.8014 0.9785 0.1202 0.034 Uiso calc 1 . .
    H H15B 0.9142 0.9012 0.0393 0.034 Uiso calc 1 . .
    C C16 1.03885(18) 0.97668(16) 0.20241(12) 0.0325(3) Uani d 1 . .
    H H16A 1.1369 0.9378 0.1804 0.039 Uiso calc 1 . .
    H H16B 1.0621 1.0937 0.2165 0.039 Uiso calc 1 . .
    C C17 0.9899(2) 0.91251(17) 0.30259(12) 0.0358(3) Uani d 1 . .
    H H17A 1.0868 0.8873 0.3471 0.043 Uiso calc 1 . .
    H H17B 0.9443 0.9914 0.3495 0.043 Uiso calc 1 . .
    B B1 0.86796(14) 0.39672(14) 0.34516(10) 0.0160(2) Uani d 1 . .
    O O1 0.92407(11) 0.55444(9) 0.38238(7) 0.02050(16) Uani d 1 . .
    O O2 0.89019(11) 0.29285(10) 0.41379(7) 0.02293(17) Uani d 1 . .
    O O3 0.86646(12) 0.77103(10) 0.26144(7) 0.02631(19) Uani d 1 . .
    Cl Cl1 0.56394(4) -0.03377(3) 0.29838(2) 0.02648(7) Uani d 1 . .
    Cl Cl2 0.46307(4) 0.55927(3) 0.27352(3) 0.02936(8) Uani d 1 . .
    Cl Cl3 1.06696(3) 0.41387(4) 0.15296(2) 0.02402(7) Uani d 1 . .
    H H1A 0.902(2) 0.6121(19) 0.3383(13) 0.036 Uiso d 1 . .
    H H2A 0.941(2) 0.336(2) 0.4767(12) 0.036 Uiso d 1 . .
loop_
    _atom_site_aniso_label
    _atom_site_aniso_U_11
    _atom_site_aniso_U_22
    _atom_site_aniso_U_33
    _atom_site_aniso_U_12
    _atom_site_aniso_U_13
    _atom_site_aniso_U_23
    C1 0.0179(5) 0.0142(4) 0.0137(4) 0.0028(3) 0.0005(3) 0.0028(3)
    C2 0.0196(5) 0.0163(4) 0.0168(5) 0.0029(4) 0.0027(4) 0.0034(4)
    C3 0.0289(6) 0.0237(5) 0.0148(5) 0.0061(4) 0.0047(4) 0.0040(4)
    C5 0.0212(5) 0.0264(6) 0.0181(5) 0.0002(4) -0.0030(4) 0.0013(4)
    C6 0.0186(5) 0.0169(4) 0.0146(4) 0.0025(4) 0.0002(4) 0.0028(4)
    C7 0.0156(4) 0.0194(5) 0.0152(4) 0.0009(4) 0.0001(3) 0.0015(4)
    C8 0.0197(5) 0.0202(5) 0.0150(5) 0.0025(4) 0.0003(4) 0.0014(4)
    C9 0.0208(5) 0.0284(6) 0.0192(5) 0.0013(4) 0.0022(4) 0.0065(4)
    C10 0.0186(5) 0.0363(7) 0.0236(6) 0.0033(5) 0.0060(4) 0.0044(5)
    C11 0.0176(5) 0.0196(5) 0.0243(5) 0.0016(4) 0.0010(4) 0.0027(4)
    C12 0.0193(5) 0.0296(6) 0.0293(6) 0.0065(4) 0.0056(4) 0.0005(5)
    C13 0.0305(6) 0.0290(6) 0.0138(5) 0.0024(5) -0.0024(4) 0.0013(4)
    C14 0.0267(6) 0.0221(5) 0.0226(5) 0.0031(4) 0.0000(4) 0.0059(4)
    C15 0.0332(7) 0.0258(6) 0.0278(6) 0.0044(5) 0.0057(5) 0.0114(5)
    C16 0.0333(7) 0.0243(6) 0.0375(7) -0.0023(5) 0.0049(6) 0.0068(5)
    C17 0.0411(8) 0.0261(6) 0.0328(7) -0.0066(5) -0.0064(6) 0.0072(5)
    B1 0.0152(5) 0.0170(5) 0.0146(5) 0.0022(4) 0.0009(4) 0.0015(4)
    O1 0.0278(4) 0.0162(4) 0.0149(4) 0.0019(3) -0.0030(3) 0.0027(3)
    O2 0.0302(4) 0.0179(4) 0.0170(4) 0.0010(3) -0.0053(3) 0.0036(3)
    O3 0.0328(5) 0.0202(4) 0.0233(4) -0.0005(3) -0.0017(3) 0.0072(3)
    Cl1 0.04097(17) 0.02093(13) 0.02001(13) 0.00986(11) 0.00736(11) 0.00481(10)
    Cl2 0.02627(15) 0.02037(13) 0.04284(18) 0.00462(10) 0.00663(12) 0.00884(12)
    Cl3 0.01988(13) 0.02816(14) 0.02462(14) 0.00239(10) 0.00640(10) 0.00636(11)
_geom_special_details
;
All e.s.d.'s (except the e.s.d. in the dihedral angle between two l.s. planes)
are estimated using the full covariance matrix. The cell e.s.d.'s are taken
into account individually in the estimation of e.s.d.'s in distances, angles
and torsion angles; correlations between e.s.d.'s in cell parameters are only
used when they are defined by crystal symmetry. An approximate (isotropic)
treatment of cell e.s.d.'s is used for estimating e.s.d.'s involving l.s.
planes.
;
loop_
    _geom_bond_atom_site_label_1
    _geom_bond_atom_site_label_2
    _geom_bond_site_symmetry_2
    _geom_bond_distance
    _geom_bond_publ_flag
    C1 C2 . 1.3999(15) ?
    C1 C6 . 1.4081(15) ?
    C1 B1 . 1.5907(16) ?
    C2 C3 . 1.3902(16) ?
    C2 Cl3 . 1.7498(11) ?
    C3 C13 . 1.3859(18) ?
    C3 H3 . 0.9500 ?
    C5 C13 . 1.3900(17) ?
    C5 C6 . 1.3954(15) ?
    C5 H5 . 0.9500 ?
    C6 C7 . 1.4959(15) ?
    C7 C11 . 1.3959(16) ?
    C7 C8 . 1.3976(15) ?
    C8 C9 . 1.3908(16) ?
    C8 Cl1 . 1.7395(12) ?
    C9 C10 . 1.3851(18) ?
    C9 H9 . 0.9500 ?
    C10 C12 . 1.3869(19) ?
    C10 H10 . 0.9500 ?
    C11 C12 . 1.3924(17) ?
    C11 Cl2 . 1.7388(12) ?
    C12 H12 . 0.9500 ?
    C13 H13 . 0.9500 ?
    C14 O3 . 1.4400(15) ?
    C14 C15 . 1.5183(17) ?
    C14 H14A . 0.9900 ?
    C14 H14B . 0.9900 ?
    C15 C16 . 1.532(2) ?
    C15 H15A . 0.9900 ?
    C15 H15B . 0.9900 ?
    C16 C17 . 1.517(2) ?
    C16 H16A . 0.9900 ?
    C16 H16B . 0.9900 ?
    C17 O3 . 1.4465(16) ?
    C17 H17A . 0.9900 ?
    C17 H17B . 0.9900 ?
    B1 O2 . 1.3514(14) ?
    B1 O1 . 1.3641(14) ?
    O1 H1A . 0.821(14) ?
    O2 H2A . 0.838(14) ?
loop_
    _geom_angle_atom_site_label_1
    _geom_angle_atom_site_label_2
    _geom_angle_atom_site_label_3
    _geom_angle_site_symmetry_1
    _geom_angle_site_symmetry_3
    _geom_angle
    _geom_angle_publ_flag
    C2 C1 C6 . . 116.31(9) ?
    C2 C1 B1 . . 121.95(9) ?
    C6 C1 B1 . . 121.73(9) ?
    C3 C2 C1 . . 123.29(10) ?
    C3 C2 Cl3 . . 117.77(9) ?
    C1 C2 Cl3 . . 118.93(8) ?
    C13 C3 C2 . . 118.82(11) ?
    C13 C3 H3 . . 120.6 ?
    C2 C3 H3 . . 120.6 ?
    C13 C5 C6 . . 120.36(11) ?
    C13 C5 H5 . . 119.8 ?
    C6 C5 H5 . . 119.8 ?
    C5 C6 C1 . . 121.18(10) ?
    C5 C6 C7 . . 118.41(10) ?
    C1 C6 C7 . . 120.40(9) ?
    C11 C7 C8 . . 116.15(10) ?
    C11 C7 C6 . . 121.66(10) ?
    C8 C7 C6 . . 122.17(10) ?
    C9 C8 C7 . . 122.68(11) ?
    C9 C8 Cl1 . . 118.09(9) ?
    C7 C8 Cl1 . . 119.23(9) ?
    C10 C9 C8 . . 119.03(11) ?
    C10 C9 H9 . . 120.5 ?
    C8 C9 H9 . . 120.5 ?
    C9 C10 C12 . . 120.49(11) ?
    C9 C10 H10 . . 119.8 ?
    C12 C10 H10 . . 119.8 ?
    C12 C11 C7 . . 122.63(11) ?
    C12 C11 Cl2 . . 118.30(9) ?
    C7 C11 Cl2 . . 119.07(9) ?
    C10 C12 C11 . . 119.01(12) ?
    C10 C12 H12 . . 120.5 ?
    C11 C12 H12 . . 120.5 ?
    C3 C13 C5 . . 120.03(11) ?
    C3 C13 H13 . . 120.0 ?
    C5 C13 H13 . . 120.0 ?
    O3 C14 C15 . . 105.36(10) ?
    O3 C14 H14A . . 110.7 ?
    C15 C14 H14A . . 110.7 ?
    O3 C14 H14B . . 110.7 ?
    C15 C14 H14B . . 110.7 ?
    H14A C14 H14B . . 108.8 ?
    C14 C15 C16 . . 102.13(10) ?
    C14 C15 H15A . . 111.3 ?
    C16 C15 H15A . . 111.3 ?
    C14 C15 H15B . . 111.3 ?
    C16 C15 H15B . . 111.3 ?
    H15A C15 H15B . . 109.2 ?
    C17 C16 C15 . . 102.58(11) ?
    C17 C16 H16A . . 111.3 ?
    C15 C16 H16A . . 111.3 ?
    C17 C16 H16B . . 111.3 ?
    C15 C16 H16B . . 111.3 ?
    H16A C16 H16B . . 109.2 ?
    O3 C17 C16 . . 106.63(11) ?
    O3 C17 H17A . . 110.4 ?
    C16 C17 H17A . . 110.4 ?
    O3 C17 H17B . . 110.4 ?
    C16 C17 H17B . . 110.4 ?
    H17A C17 H17B . . 108.6 ?
    O2 B1 O1 . . 119.71(10) ?
    O2 B1 C1 . . 118.96(9) ?
    O1 B1 C1 . . 121.33(9) ?
    B1 O1 H1A . . 115.3(13) ?
    B1 O2 H2A . . 113.1(12) ?
    C14 O3 C17 . . 109.77(10) ?
loop_
    _geom_torsion_atom_site_label_1
    _geom_torsion_atom_site_label_2
    _geom_torsion_atom_site_label_3
    _geom_torsion_atom_site_label_4
    _geom_torsion_site_symmetry_1
    _geom_torsion_site_symmetry_2
    _geom_torsion_site_symmetry_3
    _geom_torsion_site_symmetry_4
    _geom_torsion
    _geom_torsion_publ_flag
    C6 C1 C2 C3 . . . . -0.15(16) ?
    B1 C1 C2 C3 . . . . -178.97(10) ?
    C6 C1 C2 Cl3 . . . . -179.42(8) ?
    B1 C1 C2 Cl3 . . . . 1.76(14) ?
    C1 C2 C3 C13 . . . . -0.56(17) ?
    Cl3 C2 C3 C13 . . . . 178.72(9) ?
    C13 C5 C6 C1 . . . . -0.63(18) ?
    C13 C5 C6 C7 . . . . 177.91(11) ?
    C2 C1 C6 C5 . . . . 0.74(16) ?
    B1 C1 C6 C5 . . . . 179.56(10) ?
    C2 C1 C6 C7 . . . . -177.77(9) ?
    B1 C1 C6 C7 . . . . 1.05(15) ?
    C5 C6 C7 C11 . . . . -90.69(13) ?
    C1 C6 C7 C11 . . . . 87.86(13) ?
    C5 C6 C7 C8 . . . . 87.44(14) ?
    C1 C6 C7 C8 . . . . -94.00(13) ?
    C11 C7 C8 C9 . . . . -0.11(16) ?
    C6 C7 C8 C9 . . . . -178.35(10) ?
    C11 C7 C8 Cl1 . . . . -179.56(8) ?
    C6 C7 C8 Cl1 . . . . 2.21(14) ?
    C7 C8 C9 C10 . . . . 0.10(17) ?
    Cl1 C8 C9 C10 . . . . 179.55(9) ?
    C8 C9 C10 C12 . . . . 0.09(18) ?
    C8 C7 C11 C12 . . . . -0.07(17) ?
    C6 C7 C11 C12 . . . . 178.17(11) ?
    C8 C7 C11 Cl2 . . . . 179.60(8) ?
    C6 C7 C11 Cl2 . . . . -2.15(15) ?
    C9 C10 C12 C11 . . . . -0.26(19) ?
    C7 C11 C12 C10 . . . . 0.25(18) ?
    Cl2 C11 C12 C10 . . . . -179.42(10) ?
    C2 C3 C13 C5 . . . . 0.69(18) ?
    C6 C5 C13 C3 . . . . -0.11(19) ?
    O3 C14 C15 C16 . . . . 33.84(13) ?
    C14 C15 C16 C17 . . . . -35.53(14) ?
    C15 C16 C17 O3 . . . . 25.23(15) ?
    C2 C1 B1 O2 . . . . -111.66(12) ?
    C6 C1 B1 O2 . . . . 69.59(14) ?
    C2 C1 B1 O1 . . . . 69.17(14) ?
    C6 C1 B1 O1 . . . . -109.58(12) ?
    C15 C14 O3 C17 . . . . -18.86(14) ?
    C16 C17 O3 C14 . . . . -4.30(16) ?
loop_
    _geom_hbond_atom_site_label_D
    _geom_hbond_atom_site_label_H
    _geom_hbond_atom_site_label_A
    _geom_hbond_site_symmetry_A
    _geom_hbond_distance_DH
    _geom_hbond_distance_HA
    _geom_hbond_distance_DA
    _geom_hbond_angle_DHA
    O1 H1A O3 . 0.821(14) 1.836(14) 2.6475(12) 169.4(18)
    O2 H2A O1 2_766 0.838(14) 1.964(14) 2.7997(12) 174.9(17)
_shelx_hkl_file
;
   0   0   1    0.00    0.90
   0   0  -1    0.00    0.83
   0   0   2  486.00    8.96
   0   0   2 4697.51   22.53
   0   0  -3  457.13    6.61
   0   0   3  442.75    6.94
   0   0  -3  440.81    8.01
   0   0   3  450.25    8.51
   0   0   3  447.98    7.83
   0   0   3  443.14    9.09
   0   0   4   89.81    4.41
   0   0   4   99.09    5.00
   0   0  -4   91.30    3.47
   0   0   4   96.25    3.70
   0   0   4   91.23    4.13
   0   0  -4   98.35    4.35
   0   0  -5  294.22    6.93
   0   0   5  290.85    8.21
   0   0   5  285.67    8.80
   0   0   5  303.98    9.85
   0   0  -5  286.79    8.36
   0   0   6   26.62    2.82
   0   0  -6   18.30    1.99
   0   0  -6   20.79    2.68
   0   0   6   28.51    3.19
   0   0   6   32.53    3.71
   0   0  -7 2465.11   29.99
   0   0  -7 2390.16   23.77
   0   0   7 2405.44   28.25
   0   0   7 2491.03   33.95
   0   0   7 2501.93   30.81
   0   0   8    1.24    1.07
   0   0  -8    0.92    1.08
   0   0   8    2.04    1.79
   0   0   8    1.62    1.12
   0   0  -8    0.38    0.55
   0   0   9   64.90    6.44
   0   0  -9   51.29    5.02
   0   0   9   60.12    5.54
   0   0   9   66.50    5.46
   0   0  10   70.43    6.33
   0   0  10   67.67    5.86
   0   0  10   63.64    6.88
   0   0 -10   65.92    6.10
   0   0  11    4.62    1.87
   0   0  11    6.51    2.73
   0   0 -11    1.99    1.51
   0   0  12   10.60    3.30
   0   0 -12   16.35    3.51
   0   0  12   21.75    4.00
   0   0  13   11.55    3.44
   0   0 -13   15.63    3.69
   0   0  13   20.10    3.94
   0   0  14  216.44   15.69
   0   0 -14  211.10   13.24
   0   0 -14  196.87   13.22
   0   0  14  194.76   12.78
   0   0 -15    2.66    2.16
   0   0  15    0.88    1.51
   0   0  15    1.39    1.55
   0   0 -15    3.04    2.10
   0   0 -16  102.08   10.36
   0   0  16   97.43   11.94
   0   0  16  104.14   10.32
   0   0 -16   88.90   10.13
   0   0 -17    0.27    1.48
   0   0  17   -1.91    2.32
   0   0 -17   -0.33    1.74
   0   0  17   -0.56    1.77
   0   0  18   18.28    4.74
   0   0  18   12.12    5.05
   0  -1  18   15.68    5.70
   0  -1  17   62.66   10.04
   0   1 -17   48.92    7.82
   0   1 -17   54.35    7.84
   0  -1  17   54.25    7.42
   0  -1  16   72.17   10.38
   0   1 -16   83.76    9.19
   0  -1  16   78.24    8.49
   0   1 -16   67.47    8.72
   0  -1  15   11.28    3.22
   0   1 -15    7.07    3.11
   0  -1  15    8.99    3.85
   0  -1  14    1.19    2.38
   0  -1  14   -0.65    1.55
   0   1 -14    1.22    1.28
   0  -1  13   15.93    4.37
   0   1 -13   20.19    4.16
   0  -1  13   22.57    3.98
   0  -1  12  100.88    8.32
   0  -1  12  111.66    8.36
   0  -1  12  102.36    9.82
   0   1 -12  120.17    7.50
   0   1 -12  119.02    9.20
   0  -1  11   24.46    4.67
   0  -1  11   24.69    3.80
   0   1 -11   26.04    4.13
   0   1 -11   18.93    2.88
   0  -1  11   18.12    3.40
   0  -1  10 1371.07   27.64
   0  -1  10 1429.44   32.47
   0  -1  10 1457.01   26.89
   0   1 -10 1486.66   23.40
   0   1 -10 1427.45   27.92
   0   1  -9   80.47    5.17
   0  -1   9   86.04    6.51
   0  -1   9   79.50    5.94
   0   1  -9   66.71    5.58
   0  -1   9   74.37    6.97
   0   1  -8  893.76   15.98
   0  -1   8  874.20   19.36
   0  -1   8  866.23   22.14
   0  -1   8  857.52   18.05
   0   1  -8  858.73   18.89
   0  -1   7   93.22    5.54
   0  -1   7   90.39    5.90
   0   1  -7   94.93    4.92
   0  -1   7  107.84    7.28
   0   1  -7   99.65    5.94
   0   1  -6  193.32    7.60
   0  -1   6  190.39    7.18
   0   1  -6  197.86    6.54
   0  -1   6  189.03    7.83
   0  -1   5  640.82   13.38
   0  -1   5  644.41   11.76
   0   1  -5  693.93   11.43
   0   1  -5  689.96   12.97
   0   1  -4  145.61    4.85
   0   1  -4  137.68    5.25
   0  -1   4  139.04    5.62
   0  -1   4  138.74    4.77
   0   1  -3 3592.34   23.40
   0   1  -3 3419.34   21.57
   0  -1   3 3549.98   19.70
   0  -1   3 3464.41   25.05
   0  -1   2   16.87    0.98
   0  -1   2   16.33    1.50
   0   1  -2   16.94    1.02
   0   1  -2   16.03    1.37
   0   1  -2   16.69    1.41
   0   1  -1 1015.94    9.09
   0  -1   1 1025.68    8.99
   0  -1   1  772.22    7.95
   0  -1   1 1030.38    9.68
   0   1  -1  820.01    9.17
   0  -1   0  465.66    6.25
   0  -1   0  479.97    6.01
   0  -1  -1  587.56    7.74
   0  -1  -1  596.39    6.92
   0   1   1  599.77    8.04
   0  -1  -2   85.76    2.41
   0   1   2   77.06    2.87
   0  -1  -2   72.67    3.10
   0  -1  -2   77.89    3.15
   0   1   2   75.47    3.54
   0  -1  -2   75.77    3.28
   0  -1  -3  554.80   10.59
   0   1   3  548.09   10.97
   0  -1  -3  570.57    9.94
   0   1   3  573.35    6.37
   0   1   3  569.79    9.82
   0  -1  -3  544.64    9.46
   0  -1  -4 2010.58   20.68
   0   1   4 2009.83   14.72
   0   1   4 2025.33   23.31
   0   1   4 2064.56   22.10
   0  -1  -5  364.20    9.73
   0   1   5  347.67   10.33
   0  -1  -5  332.47    9.55
   0   1   5  327.94    6.88
   0   1   5  338.38   10.45
   0  -1  -6   71.38    4.87
   0   1   6   68.43    3.48
   0   1   6   69.02    5.15
   0  -1  -6   73.93    4.81
   0   1   6   73.14    5.23
   0   1   7  460.74   14.30
   0   1   7  445.04   14.19
   0  -1  -7  451.26   13.14
   0  -1  -7  477.40   13.16
   0  -1  -8  261.82   10.91
   0  -1  -8  254.87   10.43
   0   1   8  257.79   11.71
   0   1   8  255.47   11.32
   0   1   9  442.80   16.49
   0  -1  -9  451.66   15.23
   0   1   9  420.35   15.39
   0  -1  -9  473.22   15.00
   0  -1 -10   43.31    5.13
   0   1  10   38.39    5.01
   0  -1 -10   47.68    5.18
   0   1  10   27.96    4.58
   0  -1 -11    4.55    1.98
   0   1  11    4.54    1.75
   0   1  11    2.40    1.79
   0  -1 -11    6.83    2.31
   0   1  12   66.75    7.87
   0  -1 -12   68.89    7.22
   0   1  12   62.88    7.01
   0  -1 -12   58.80    6.51
   0  -1 -13   14.53    3.52
   0   1  13    9.99    3.19
   0   1  13   11.63    3.62
   0  -1 -13   13.55    3.58
   0   1  14    3.98    2.37
   0  -1 -14    1.52    1.75
   0   1  14   -0.65    1.72
   0  -1 -14    4.97    2.51
   0  -1 -15  407.14   20.71
   0   1  15  411.38   22.79
   0  -1 -15  424.70   20.43
   0   1  15  422.13   20.64
   0   1  16   29.57    5.93
   0  -1 -16   36.83    6.45
   0   1  16   37.62    7.43
   0  -1 -16   39.42    6.96
   0  -1 -17  128.36   12.58
   0  -1 -17  116.95   12.26
   0   1  17  102.14   12.53
   0   1  17  116.42   11.76
   0  -2  18   -1.93    4.02
   0  -2  18    1.37    1.76
   0   2 -17    1.15    1.91
   0  -2  17    1.63    1.62
   0  -2  17    2.04    2.75
   0   2 -16   13.16    4.03
   0  -2  16    9.96    4.05
   0  -2  15  211.50   12.63
   0  -2  15  210.17   16.84
   0   2 -15  200.67   14.05
   0   2 -15  215.37   11.82
   0   2 -14    9.98    2.63
   0  -2  14    6.77    2.84
   0   2 -14    7.85    2.96
   0  -2  14    7.53    2.46
   0  -2  14    3.72    2.40
   0  -2  13   58.46    7.01
   0   2 -13   47.20    5.08
   0   2 -13   51.39    6.36
   0  -2  13   57.48    6.00
   0  -2  13   48.84    7.28
   0  -2  12   18.17    3.25
   0   2 -12   19.51    3.89
   0   2 -12   26.32    3.70
   0  -2  12   18.71    3.91
   0  -2  12   24.31    5.02
   0  -2  11    1.04    1.15
   0  -2  11   -0.72    2.12
   0  -2  11    1.89    1.95
   0   2 -11    0.26    1.26
   0   2 -11    0.46    1.35
   0  -2  10  110.22    6.93
   0   2 -10  100.82    7.47
   0  -2  10  102.55    7.98
   0  -2  10  105.10    9.01
   0   2 -10  102.43    6.45
   0   2  -9  345.78   12.92
   0   2  -9  350.00   11.23
   0  -2   9  338.86   13.56
   0  -2   9  321.66   14.83
   0  -2   9  346.50   11.45
   0  -2   8  362.01   13.21
   0   2  -8  337.68   11.97
   0  -2   8  331.21   10.30
   0   2  -8  340.52   10.48
   0  -2   8  341.49   14.14
   0   2  -7   72.03    5.12
   0   2  -7   60.35    4.19
   0  -2   7   58.18    5.02
   0  -2   7   58.10    3.99
   0   2  -6  558.77   13.25
   0   2  -6  520.96   11.89
   0  -2   6  545.96   10.76
   0  -2   6  549.28   14.28
   0   2  -5    5.72    1.29
   0  -2   5    5.23    1.43
   0  -2   5    3.99    0.87
   0   2  -5    7.07    1.50
   0  -2   5    7.80    1.82
   0  -2   4    9.24    1.72
   0   2  -4    7.24    1.37
   0  -2   4    6.88    1.26
   0   2  -4    6.32    1.24
   0  -2   4    8.49    1.00
   0  -2   4    6.10    1.43
   0   2  -3  173.56    5.73
   0  -2   3  161.91    6.06
   0   2  -3  160.75    3.25
   0   2  -3  168.65    5.95
   0  -2   3  159.38    5.37
   0  -2   3  166.05    6.16
   0  -2   3  165.68    3.09
   0  -2   2 5275.33   29.42
   0  -2   2 5079.84   28.65
   0  -2   2 5019.84   27.60
   0  -2   2 5156.40   30.32
   0   2  -2 5277.90   32.26
   0   2  -2 5052.47   28.94
   0  -2   1 4424.13   26.26
   0  -2   1 4522.46   21.39
   0   2  -1 4368.76   25.62
   0  -2   1 4563.36   25.24
   0  -2   1 4496.11   27.10
   0   2  -1 4509.08   29.44
   0  -2   1 4485.15   27.28
   0  -2   0   10.41    1.06
   0   2   0   10.71    0.80
   0  -2   0    9.94    1.29
   0  -2   0   11.24    0.82
   0   2   0    9.90    1.05
   0  -2   0    9.99    1.31
   0   2   0   11.65    1.37
   0   2   1  388.82    7.89
   0   2   1  395.15    5.86
   0  -2  -1  392.34    7.87
   0  -2  -1  384.21    8.43
   0  -2  -1  403.91    5.40
   0   2   1  393.65    5.33
   0  -2  -1  391.13    6.39
   0   2   2  398.19    9.24
   0  -2  -2  418.92    8.45
   0   2   2  422.19    5.04
   0   2   2  437.40    6.17
   0  -2  -2  423.81    5.42
   0  -2  -2  421.54    5.52
   0  -2  -2  408.29    8.16
   0  -2  -2  434.05    9.43
   0  -2  -3  470.25   11.08
   0   2   3  444.82    8.25
   0  -2  -3  429.75    9.85
   0  -2  -3  427.83   10.04
   0   2   3  432.20   10.79
   0   2   3  446.87    5.13
   0  -2  -4  373.44   10.38
   0  -2  -4  377.49    9.88
   0   2   4  388.95   11.22
   0  -2  -4  383.19   10.25
   0   2   4  379.40    9.20
   0   2   4  390.52    5.54
   0   2   5 1604.65   24.69
   0  -2  -5 1576.31   22.44
   0   2   5 1584.10   13.09
   0   2   5 1626.02   21.71
   0  -2  -5 1580.05   22.28
   0   2   6    6.70    1.00
   0   2   6    5.19    1.77
   0   2   6    7.48    1.82
   0  -2  -6    4.86    1.45
   0  -2  -6    6.70    1.69
   0  -2  -7  369.85   12.52
   0   2   7  362.72   12.62
   0   2   7  374.85   13.73
   0  -2  -7  362.85   12.37
   0  -2  -8   -0.25    1.03
   0  -2  -8    0.32    0.93
   0   2   8    2.52    1.18
   0   2   8    1.47    1.06
   0   2   9  266.09   12.87
   0  -2  -9  251.62   11.75
   0   2   9  278.91   12.97
   0  -2  -9  251.64   11.66
   0  -2 -10  233.94   12.02
   0   2  10  223.43   12.51
   0   2  10  244.51   12.99
   0  -2 -10  230.65   11.90
   0   2  11   -0.01    1.39
   0   2  11    0.32    1.37
   0  -2 -11    0.05    1.25
   0  -2 -11    0.02    1.06
   0   2  12  435.08   19.61
   0   2  12  428.29   19.03
   0  -2 -12  440.01   18.31
   0  -2 -12  406.35   17.86
   0   2  13    3.58    2.54
   0  -2 -13    3.51    2.23
   0   2  13    4.91    2.41
   0  -2 -13    6.37    2.53
   0  -2 -14   27.69    5.25
   0  -2 -14   26.21    5.20
   0   2  14   22.12    4.69
   0   2  14   19.69    4.87
   0  -2 -15    7.74    3.24
   0   2  15    6.82    3.15
   0  -2 -15    5.82    2.80
   0   2  15    6.18    3.12
   0  -2 -16    1.63    2.35
   0   2  16    1.49    1.41
   0   2  17    0.08    1.79
   0  -2 -17   -3.52    2.50
   0  -3  18  155.43   13.03
   0  -3  18  190.16   18.68
   0  -3  17    2.43    2.16
   0   3 -17    3.23    2.23
   0  -3  17    0.97    2.37
   0  -3  16    4.85    3.00
   0  -3  16    3.36    1.94
   0   3 -16    9.98    3.70
   0  -3  15    2.62    1.89
   0   3 -15   -0.74    1.50
   0   3 -15    1.48    1.33
   0  -3  15    4.78    3.46
   0  -3  15    0.75    1.59
   0   3 -14   -0.20    1.29
   0  -3  14   -0.12    1.29
   0   3 -14    1.84    1.96
   0  -3  14    3.17    2.08
   0  -3  14    1.59    1.74
   0  -3  13  106.22    7.62
   0   3 -13  105.96    9.14
   0  -3  13  122.16    9.31
   0  -3  13  115.00   11.48
   0   3 -13  121.23    8.31
   0  -3  13  112.32   10.08
   0   3 -12  443.74   17.65
   0   3 -12  432.73   15.06
   0  -3  12  429.82   14.45
   0  -3  12  422.22   20.61
   0  -3  12  467.07   19.49
   0  -3  12  449.44   16.81
   0   3 -11 2871.56   42.26
   0  -3  11 3023.55   47.21
   0   3 -11 2924.56   37.24
   0  -3  11 2988.22   41.19
   0  -3  11 2925.50   35.29
   0  -3  11 2839.19   50.81
   0  -3  10  516.91   20.34
   0  -3  10  537.27   14.08
   0  -3  10  563.13   17.05
   0  -3  10  533.99   18.88
   0   3 -10  505.26   14.93
   0   3 -10  519.29   17.00
   0   3  -9  789.12   19.69
   0  -3   9  749.83   15.38
   0  -3   9  744.08   22.92
   0  -3   9  805.12   19.42
   0  -3   9  782.07   21.65
   0   3  -9  754.39   17.55
   0  -3   8  290.89   11.08
   0  -3   8  280.59    8.61
   0  -3   8  281.27   13.23
   0   3  -8  286.39   11.19
   0  -3   8  295.04   12.68
   0   3  -8  263.97   10.00
   0  -3   7  171.46    9.18
   0  -3   7  157.34    9.17
   0   3  -7  160.61    7.54
   0   3  -7  172.47    8.27
   0  -3   7  163.60    5.85
   0  -3   7  175.15    8.07
   0  -3   6  307.39   10.09
   0  -3   6  298.60    6.81
   0   3  -6  320.05   10.56
   0   3  -6  295.06    9.96
   0  -3   6  297.08   11.31
   0  -3   5 1143.55   10.88
   0  -3   5 1154.71   20.70
   0  -3   5 1185.48   18.79
   0   3  -5 1161.50   18.81
   0   3  -5 1107.07   18.81
   0   3  -4  910.62    8.06
   0  -3   4  925.36    7.50
   0  -3   4  923.83   17.18
   0   3  -4  930.38   15.93
   0  -3   4  898.70   17.01
   0  -3   4  915.87   14.74
   0  -3   4  944.01   16.02
   0   3  -4  929.75   16.96
   0  -3   3   77.86    4.49
   0  -3   3   75.67    4.21
   0  -3   3   80.55    4.51
   0   3  -3   79.35    4.43
   0   3  -3   85.17    5.07
   0  -3   3   81.82    4.76
   0  -3   2   66.78    4.07
   0   3  -2   78.77    4.81
   0   3  -2   67.26    3.90
   0  -3   2   64.90    3.95
   0  -3   2   70.46    3.61
   0  -3   2   69.47    2.46
   0  -3   2   64.07    3.84
   0  -3   2   66.79    4.02
   0   3  -1  554.89    5.80
   0  -3   1  523.44   11.53
   0   3  -1  519.40   10.67
   0  -3   1  529.65    8.04
   0  -3   1  562.73   11.85
   0   3  -1  527.84    7.42
   0  -3   1  527.62    5.72
   0  -3   1  519.19    9.94
   0  -3   1  569.13   11.58
   0   3  -1  529.19   12.23
   0   3   0  738.60   12.77
   0   3   0  745.57   10.87
   0  -3   0  783.72    8.01
   0  -3   0  742.67   13.81
   0  -3   0  745.47   10.77
   0  -3   0  778.63   14.52
   0  -3   0  782.56   13.45
   0   3   1  425.01    7.89
   0  -3  -1  445.01   10.19
   0   3   1  401.04    9.33
   0  -3  -1  427.19    7.16
   0  -3  -1  415.93    7.33
   0  -3  -1  403.76   10.49
   0  -3  -2 1263.20   19.34
   0  -3  -2 1253.48   15.35
   0  -3  -2 1317.39   11.50
   0   3   2 1253.07   11.68
   0  -3  -2 1244.21   17.33
   0   3   2 1254.12   18.33
   0  -3  -3  431.48   11.81
   0  -3  -3  457.10   10.77
   0  -3  -3  422.63   10.35
   0   3   3  434.03    5.94
   0   3   3  415.23    7.25
   0  -3  -3  470.90    6.80
   0   3   3  433.74   11.93
   0   3   4  565.97   14.71
   0  -3  -4  556.20   14.13
   0  -3  -4  563.22    8.03
   0  -3  -4  554.36   13.16
   0   3   4  566.90   10.52
   0   3   4  580.68    6.56
   0  -3  -5  957.36   19.48
   0   3   5  952.52    8.94
   0   3   5  944.08   15.91
   0  -3  -5  937.16   11.46
   0  -3  -5  978.60   21.21
   0   3   5  977.87   20.73
   0  -3  -6    5.91    2.08
   0   3   6    6.77    1.63
   0  -3  -6    3.04    1.37
   0   3   6    3.98    1.63
   0   3   6    6.06    0.82
   0  -3  -7   -0.52    1.26
   0  -3  -7    3.38    1.51
   0  -3  -7    1.68    1.18
   0   3   7    2.96    1.71
   0   3   7    1.36    1.06
   0  -3  -8   71.97    6.88
   0   3   8   77.08    7.06
   0   3   8   73.36    6.04
   0  -3  -8   64.62    5.83
   0  -3  -8   79.11    6.74
   0   3   9  205.44   12.00
   0   3   9  211.95   11.12
   0  -3  -9  207.81   12.32
   0  -3  -9  196.87   10.84
   0  -3  -9  210.16   11.48
   0  -3 -10    0.88    1.26
   0   3  10   -0.01    1.76
   0  -3 -10   -1.86    2.00
   0   3  10    0.47    0.99
   0  -3 -10   -0.36    1.14
   0   3  11  333.72   16.71
   0  -3 -11  330.90   17.27
   0   3  11  323.75   15.67
   0  -3 -11  326.17   15.61
   0  -3 -11  341.52   16.36
   0  -3 -12    4.01    2.49
   0   3  12    1.91    1.65
   0   3  12    5.69    2.69
   0  -3 -12    7.16    3.03
   0  -3 -12    4.97    2.21
   0  -3 -13    1.93    1.55
   0   3  13    5.74    2.83
   0  -3 -13   -1.09    2.20
   0  -3 -14   76.73    8.98
   0   3  14   61.60    8.43
   0  -3 -14   74.40    8.99
   0  -3 -14   69.21    9.29
   0   3  15   49.56    7.84
   0  -3 -15   42.75    7.21
   0  -3 -15   55.13    8.67
   0  -3 -16   21.99    5.49
   0   3  16   19.81    5.10
   0  -3 -16   16.02    4.95
   0  -4  18   46.21    7.34
   0  -4  17    0.96    1.79
   0   4 -17   -0.10    1.48
   0  -4  17    1.29    2.51
   0   4 -16  132.79   12.07
   0  -4  16  115.27   12.13
   0  -4  16  121.36   13.83
   0  -4  16  135.31   11.59
   0   4 -16  121.06    9.64
   0   4 -15    1.92    1.28
   0  -4  15    5.81    3.56
   0   4 -15    6.66    2.79
   0  -4  15    6.74    2.70
   0  -4  15    3.53    2.19
   0  -4  14  159.46   11.53
   0   4 -14  161.66   10.38
   0   4 -14  172.60   12.36
   0  -4  14  161.61   13.18
   0  -4  14  165.55   14.70
   0   4 -13   37.58    5.60
   0  -4  13   28.51    5.98
   0  -4  13   35.33    5.31
   0  -4  13   40.24    6.47
   0   4 -13   28.91    4.25
   0  -4  12   11.53    3.44
   0   4 -12    7.04    2.27
   0  -4  12   10.73    2.88
   0   4 -12   11.20    3.19
   0  -4  12   13.56    4.11
   0  -4  11  213.82   14.20
   0   4 -11  234.45   12.28
   0  -4  11  253.99   14.24
   0  -4  11  221.43    8.88
   0  -4  11  239.58   12.30
   0   4 -11  219.56   10.79
   0  -4  10  143.08    9.19
   0   4 -10  146.28    8.64
   0  -4  10  145.13   11.02
   0  -4  10  164.47   10.96
   0   4 -10  149.53    9.36
   0  -4  10  155.97    6.94
   0  -4   9    0.37    1.26
   0   4  -9   -0.22    1.05
   0  -4   9   -0.94    1.48
   0  -4   9   -0.30    0.65
   0   4  -9   -0.28    1.14
   0   4  -8    8.63    2.17
   0  -4   8   12.21    2.57
   0   4  -8   15.94    2.93
   0  -4   8   10.84    2.83
   0  -4   8   13.35    1.66
   0  -4   8    9.87    2.56
   0   4  -7  230.58   10.06
   0  -4   7  241.66   11.71
   0  -4   7  232.26   10.07
   0   4  -7  237.68   10.20
   0  -4   7  231.33    5.79
   0  -4   7  241.96   11.40
   0   4  -6   59.22    4.91
   0  -4   6   64.42    2.51
   0  -4   6   65.12    5.62
   0  -4   6   63.83    4.65
   0   4  -6   54.95    4.85
   0  -4   6   63.73    5.60
   0  -4   6   60.70    4.97
   0  -4   5  699.62   17.17
   0  -4   5  701.31   16.13
   0  -4   5  686.52   14.80
   0   4  -5  718.85   16.00
   0   4  -5  709.01   16.93
   0  -4   4  602.40   14.37
   0   4  -4  610.13   15.50
   0  -4   4  592.01   10.28
   0   4  -4  598.42   14.06
   0  -4   4  584.56   14.30
   0  -4   4  601.76   13.77
   0  -4   4  576.80   14.67
   0   4  -3   34.68    3.73
   0  -4   3   34.60    3.33
   0  -4   3   29.40    2.89
   0  -4   3   27.16    3.05
   0   4  -3   36.05    3.33
   0  -4   3   25.80    2.96
   0  -4   3   31.74    2.03
   0  -4   2  847.84   16.68
   0   4  -2  838.65    8.93
   0  -4   2  853.82   15.50
   0  -4   2  903.62   17.29
   0   4  -2  884.68   16.18
   0  -4   2  893.87   17.19
   0   4  -2  868.53   18.33
   0  -4   2  867.53   13.55
   0  -4   2  852.52    8.58
   0   4  -1   60.19    3.03
   0  -4   1   54.58    3.64
   0  -4   1   57.81    4.40
   0   4  -1   53.75    4.56
   0  -4   1   57.85    4.52
   0  -4   1   49.93    4.02
   0   4  -1   54.30    3.99
   0  -4   1   61.82    2.16
   0  -4   1   60.03    2.92
   0   4  -1   60.90    2.16
   0  -4   0  225.86    6.81
   0  -4   0  223.07    4.85
   0   4   0  228.60    8.26
   0  -4   0  215.73    8.25
   0   4   0  223.84    6.82
   0  -4   0  234.01    9.06
   0  -4   0  231.18    9.17
   0  -4  -1    6.22    1.53
   0  -4  -1    6.69    1.07
   0  -4  -1    4.47    1.56
   0   4   1    8.28    1.32
   0   4   1    7.94    1.56
   0  -4  -1    9.50    2.06
   0  -4  -1    8.40    1.27
   0  -4  -2  219.10    8.32
   0  -4  -2  199.21    6.52
   0  -4  -2  201.58    8.81
   0   4   2  201.85    8.07
   0   4   2  209.73    5.86
   0  -4  -2  199.21    5.31
   0   4   3  174.21    8.13
   0  -4  -3  165.21    4.51
   0  -4  -3  181.05    7.74
   0  -4  -3  162.25    6.71
   0   4   3  160.49    4.41
   0  -4  -3  165.94    8.28
   0   4   4 1370.11   14.30
   0  -4  -4 1384.29   26.64
   0   4   4 1438.10   25.09
   0  -4  -4 1455.87   26.01
   0   4   4 1477.67   24.88
   0  -4  -4 1399.68   12.87
   0  -4  -4 1370.33   21.62
   0   4   4 1432.60   11.51
   0  -4  -4 1381.95   25.02
   0   4   5  830.14   19.47
   0   4   5  774.04   19.57
   0  -4  -5  787.94   10.14
   0  -4  -5  804.38   21.26
   0   4   5  779.68   13.24
   0   4   5  773.79    7.68
   0  -4  -5  783.79   19.60
   0  -4  -6  399.96    7.82
   0   4   6  379.30    5.19
   0  -4  -6  391.87   14.43
   0   4   6  397.78   10.86
   0   4   6  395.43   14.89
   0  -4  -6  407.58   15.90
   0  -4  -7  725.46   20.65
   0   4   7  672.90   15.94
   0   4   7  712.96   21.22
   0  -4  -7  726.20   22.30
   0  -4  -7  723.19   11.46
   0   4   8   32.63    4.95
   0   4   8   35.09    4.02
   0  -4  -8   31.28    5.01
   0  -4  -8   32.67    4.65
   0  -4  -9  192.40   11.84
   0   4   9  190.29   12.03
   0   4   9  188.80   10.07
   0  -4  -9  196.17   12.85
   0   4  10  332.45   16.59
   0  -4 -10  303.89   16.69
   0  -4 -10  319.37   16.06
   0   4  11   46.11    6.61
   0  -4 -11   50.37    6.82
   0  -4 -11   36.87    6.24
   0  -4 -12  359.25   18.83
   0  -4 -12  330.31   19.32
   0   4  12  322.51   17.98
   0  -4 -13   21.29    5.36
   0  -4 -13   24.66    5.39
   0   4  13   31.11    5.96
   0  -4 -14   73.89    9.35
   0  -4 -14   67.58    9.65
   0   4  14   86.84   10.22
   0  -4 -15   -0.30    1.70
   0  -4 -15   -0.73    2.50
   0   4  15   -2.25    3.21
   0  -5  17   31.89    6.72
   0   5 -17   37.80    5.79
   0   5 -17   41.82    7.18
   0  -5  17   28.52    5.92
   0  -5  17   35.87    8.32
   0   5 -16    7.19    2.73
   0  -5  16    3.97    2.43
   0  -5  16    4.33    3.47
   0  -5  16    5.28    3.01
   0   5 -16    2.83    2.61
   0  -5  15   -1.57    2.28
   0  -5  15    4.34    2.43
   0   5 -15    3.76    2.16
   0   5 -15    4.99    2.69
   0  -5  15    3.19    2.87
   0   5 -14   64.18    6.76
   0   5 -14   64.03    7.72
   0  -5  14   66.33    9.60
   0  -5  14   61.43    7.46
   0  -5  14   64.56    8.64
   0   5 -13  340.90   15.09
   0  -5  13  340.30   20.51
   0  -5  13  341.77   18.77
   0   5 -13  345.14   16.74
   0  -5  13  337.49   16.80
   0   5 -12   45.28    5.89
   0  -5  12   48.81    6.90
   0  -5  12   36.13    6.55
   0  -5  12   36.71    5.40
   0   5 -12   35.57    4.79
   0  -5  11   -0.17    1.78
   0  -5  11    0.54    1.61
   0   5 -11    0.06    1.06
   0   5 -11    0.20    1.27
   0  -5  11    3.78    1.97
   0  -5  10   28.24    4.35
   0  -5  10   24.77    4.59
   0  -5  10   27.84    5.15
   0   5 -10   27.41    4.21
   0   5 -10   27.80    4.05
   0   5  -9   84.04    6.91
   0  -5   9   85.91    7.89
   0  -5   9   83.02    8.09
   0   5  -9   99.25    7.59
   0  -5   9   89.03    6.43
   0  -5   9   78.34    6.96
   0   5  -8  119.53    7.95
   0  -5   8  114.63    8.05
   0   5  -8  105.45    7.56
   0  -5   8   95.07    7.91
   0  -5   8   84.72    7.67
   0  -5   8  107.37    6.93
   0  -5   7  484.08   17.18
   0  -5   7  491.62   14.45
   0  -5   7  482.95   16.92
   0  -5   7  514.23   16.28
   0   5  -7  464.08   15.50
   0   5  -7  461.06   15.00
   0   5  -6  749.06   18.38
   0   5  -6  734.43   19.43
   0  -5   6  748.09   19.02
   0  -5   6  748.94   20.01
   0  -5   6  718.19   19.34
   0  -5   6  723.81   17.34
   0  -5   5  242.98    7.37
   0  -5   5  255.09   10.82
   0  -5   5  246.17   10.94
   0   5  -5  252.29   11.31
   0  -5   5  256.67   10.26
   0   5  -5  238.53   10.04
   0  -5   4  408.45   12.39
   0  -5   4  410.77   13.02
   0   5  -4  438.94   14.67
   0  -5   4  414.71   13.33
   0  -5   4  441.35   13.94
   0   5  -4  418.78   12.85
   0  -5   4  410.04    8.28
   0  -5   3  354.47   11.74
   0  -5   3  375.28    6.62
   0   5  -3  368.61   13.42
   0  -5   3  375.57   10.79
   0  -5   3  365.79   12.38
   0  -5   3  364.69   12.42
   0   5  -3  386.98   12.08
   0  -5   3  411.32   13.20
   0   5  -3  369.06    4.76
   0   5  -3  345.71    4.81
   0  -5   2    6.09    1.73
   0  -5   2    8.94    0.85
   0  -5   2    8.41    1.46
   0  -5   2    5.78    1.76
   0   5  -2    7.21    1.83
   0   5  -2    6.55    2.04
   0   5  -2    7.87    1.07
   0  -5   2    2.95    1.34
   0  -5   2    9.22    2.12
   0  -5   2    5.61    1.58
   0   5  -1 1252.51   24.62
   0  -5   1 1330.19   14.39
   0  -5   1 1328.24   24.27
   0  -5   1 1317.66   10.56
   0  -5   1 1353.99   24.13
   0   5  -1 1335.36   22.04
   0  -5   1 1299.55   22.84
   0   5  -1 1321.46   16.07
   0  -5   1 1302.46   19.57
   0   5   0  302.00   10.70
   0  -5   0  308.40   12.19
   0  -5   0  293.74    8.65
   0  -5   0  310.55   11.08
   0  -5   0  306.22    6.11
   0  -5   0  307.62   11.89
   0   5   0  303.12    8.79
   0  -5   0  298.26   11.57
   0  -5  -1 2090.16   31.55
   0   5   1 1998.13   23.00
   0  -5  -1 2031.53   30.61
   0  -5  -1 1972.04   18.68
   0   5   1 1985.31   30.60
   0  -5  -1 1987.67   27.97
   0   5   1 1983.70   27.79
   0   5   1 1996.36   25.12
   0  -5  -1 2085.32   32.58
   0  -5  -1 1923.11   20.47
   0   5   2 1110.90   23.45
   0  -5  -2 1091.59   23.04
   0  -5  -2 1144.85   14.50
   0  -5  -2 1181.04   24.51
   0  -5  -2 1176.31   21.58
   0  -5  -2 1154.16   24.91
   0  -5  -2 1070.37   16.07
   0   5   2 1112.64   15.53
   0   5   2 1119.00   20.46
   0  -5  -3  242.54   11.20
   0   5   3  234.01    6.29
   0  -5  -3  233.95   11.62
   0   5   3  237.36   10.99
   0  -5  -3  245.01   11.50
   0  -5  -3  227.12    8.39
   0  -5  -3  238.47    9.82
   0   5   3  232.27   10.03
   0  -5  -3  236.73    6.04
   0   5   4  209.16    5.04
   0  -5  -4  206.37   11.36
   0  -5  -4  208.17   10.92
   0  -5  -4  218.08    9.61
   0   5   4  194.84    9.86
   0  -5  -4  206.80   10.60
   0   5   4  185.27    9.83
   0  -5  -4  208.31    5.22
   0  -5  -5   45.03    5.59
   0   5   5   44.40    4.94
   0   5   5   41.90    4.93
   0  -5  -5   45.51    5.18
   0  -5  -6    1.36    1.41
   0  -5  -6   -0.56    1.19
   0   5   6    1.98    1.52
   0  -5  -7   14.46    3.41
   0   5   7   13.12    3.15
   0  -5  -7   10.80    3.22
   0  -5  -8   93.35    9.16
   0  -5  -8  102.30    8.87
   0   5   8  106.80    9.09
   0   5   9  109.05    9.64
   0  -5  -9  102.61    9.30
   0  -5 -10   29.87    5.37
   0   5  10   38.61    6.02
   0  -5 -10   25.40    5.40
   0  -5 -11   63.55    8.61
   0  -5 -11   76.48    8.93
   0  -5 -12   14.28    4.16
   0  -5 -12   10.84    3.92
   0   5  12   15.52    4.28
   0  -5 -13    0.12    1.52
   0  -5 -13   -4.43    3.02
   0   5  13   -1.58    2.61
   0  -5 -14    1.11    2.21
   0   5  14    2.55    2.21
   0  -5 -14   -4.49    2.90
   0  -5 -15   -1.29    2.71
   0   6 -17    0.17    1.42
   0  -6  17   -1.57    2.72
   0  -6  17    4.66    3.31
   0  -6  17   -1.95    2.65
   0  -6  16  174.37   17.34
   0  -6  16  193.87   15.21
   0   6 -16  175.44   12.36
   0  -6  16  170.35   15.60
   0   6 -16  147.88   13.04
   0  -6  15   49.31    8.06
   0  -6  15   45.45    8.58
   0  -6  15   39.75    6.61
   0   6 -15   36.53    5.60
   0   6 -15   37.11    6.38
   0   6 -14   20.34    4.10
   0  -6  14   11.13    3.55
   0   6 -14   10.05    3.20
   0  -6  14   25.94    5.83
   0  -6  14   19.20    5.59
   0   6 -13    5.99    2.41
   0   6 -13    6.38    2.72
   0  -6  13    6.79    2.90
   0  -6  13    0.92    2.32
   0  -6  13    5.25    3.03
   0   6 -12    8.99    2.78
   0  -6  12    2.84    1.91
   0  -6  12    3.01    2.70
   0   6 -12    3.40    1.80
   0  -6  12   10.13    3.06
   0  -6  11  165.32   13.17
   0   6 -11  152.82   10.26
   0  -6  11  173.58   12.82
   0   6 -11  179.49   11.50
   0  -6  11  168.62   11.62
   0  -6  10   -0.82    1.50
   0   6 -10    1.36    1.35
   0  -6  10    0.69    1.42
   0  -6  10    0.81    1.61
   0   6 -10   -1.28    1.59
   0  -6  10   -0.76    1.25
   0  -6   9  668.62   19.03
   0  -6   9  652.17   22.54
   0   6  -9  694.67   20.96
   0  -6   9  660.29   21.30
   0   6  -9  649.61   20.50
   0  -6   9  670.97   23.63
   0  -6   8  115.96    9.15
   0  -6   8  141.15    9.66
   0   6  -8  138.29    9.31
   0  -6   8  117.12    6.91
   0  -6   8  143.92    8.73
   0  -6   8  111.77    9.06
   0   6  -8  134.17    8.89
   0  -6   7 1037.55   18.48
   0  -6   7 1006.64   25.50
   0   6  -7 1046.19   25.40
   0  -6   7 1021.17   25.85
   0  -6   7 1024.16   24.90
   0   6  -7 1054.55   23.87
   0  -6   7 1016.30   22.88
   0  -6   6   39.77    4.58
   0   6  -6   37.63    4.45
   0  -6   6   40.36    5.00
   0  -6   6   39.78    4.89
   0   6  -6   42.66    5.25
   0  -6   6   27.13    2.70
   0  -6   6   34.67    4.66
   0  -6   5   -0.64    1.23
   0  -6   5   -1.22    0.60
   0  -6   5    0.79    1.27
   0  -6   5    0.38    1.21
   0   6  -5    2.11    1.72
   0   6  -5    0.62    0.81
   0   6  -4   27.81    4.10
   0  -6   4   25.39    3.82
   0  -6   4   30.86    2.09
   0   6  -4   27.55    3.64
   0  -6   4   30.86    3.56
   0  -6   4   26.54    3.69
   0  -6   4   30.34    3.87
   0   6  -3   88.38    2.94
   0  -6   3   98.19    7.19
   0  -6   3   84.77    6.17
   0  -6   3   88.66    6.86
   0  -6   3   91.84    6.95
   0   6  -3   88.75    6.34
   0  -6   3   86.34    2.74
   0   6  -3   95.16    7.57
   0  -6   3   89.83    5.49
   0  -6   2  278.38   11.88
   0  -6   2  262.76    8.10
   0  -6   2  259.66   10.10
   0  -6   2  274.03   12.40
   0   6  -2  256.54   10.67
   0  -6   2  262.81   11.67
   0  -6   2  255.48   11.60
   0   6  -2  265.32    6.80
   0   6  -2  266.64   12.48
   0   6  -1   57.10    5.11
   0  -6   1   53.09    5.16
   0  -6   1   47.87    4.18
   0  -6   1   61.95    6.02
   0  -6   1   54.86    5.41
   0   6  -1   65.44    6.19
   0  -6   1   51.52    2.03
   0  -6   1   54.32    5.50
   0   6  -1   59.15    3.80
   0  -6   1   62.74    3.09
   0  -6   0 1200.33   19.21
   0  -6   0 1229.58   25.86
   0  -6   0 1165.50   12.48
   0  -6   0 1152.18   23.74
   0   6   0 1221.63   23.73
   0  -6   0 1248.12   26.55
   0  -6   0 1252.23   27.39
   0   6   0 1222.53   19.36
   0   6   0 1179.07   20.98
   0   6   1   11.65    2.06
   0   6   1    7.81    2.71
   0  -6  -1    4.91    1.81
   0   6   1    9.36    2.25
   0   6   1   11.09    2.10
   0  -6  -1    7.58    1.51
   0  -6  -1   10.92    2.77
   0  -6  -1   14.03    3.14
   0  -6  -1    9.77    2.53
   0  -6  -1    9.69    1.45
   0  -6  -2   19.98    3.56
   0   6   2   16.54    3.29
   0  -6  -2   19.87    3.65
   0   6   2   16.82    2.18
   0  -6  -2   15.74    2.98
   0   6   2   16.03    2.74
   0  -6  -2   19.28    2.12
   0  -6  -2   21.02    3.84
   0   6   2   14.79    2.76
   0  -6  -3   15.98    3.31
   0   6   3   15.90    3.39
   0   6   3   15.20    2.76
   0   6   3   17.43    1.96
   0  -6  -3   11.00    2.96
   0  -6  -3   18.95    1.89
   0  -6  -3   19.73    3.59
   0  -6  -3   19.19    3.18
   0  -6  -4    8.24    2.63
   0  -6  -4    2.85    2.06
   0  -6  -4    2.05    1.32
   0   6   4    1.52    1.39
   0  -6  -4    4.46    1.84
   0   6   4    6.66    2.08
   0  -6  -5   70.55    6.95
   0   6   5   76.50    6.93
   0   6   5   69.06    6.62
   0  -6  -5   60.85    7.02
   0  -6  -6   62.08    7.37
   0  -6  -6   62.39    6.88
   0   6   6   73.05    7.09
   0  -6  -7   14.80    4.04
   0  -6  -7   19.95    4.16
   0   6   7   13.97    3.43
   0  -6  -8    1.52    2.20
   0  -6  -8   -1.26    1.97
   0   6   8   -0.97    1.34
   0  -6  -9    1.37    1.59
   0  -6  -9    2.22    2.18
   0   6   9    2.33    1.99
   0  -6 -10  171.18   14.37
   0   6  10  180.63   13.46
   0  -6 -10  176.33   13.71
   0   6  11   -2.11    1.86
   0  -6 -11    2.41    2.68
   0  -6 -11    0.67    1.41
   0  -6 -12   14.35    4.89
   0  -6 -12   13.66    4.24
   0   6  12   12.73    3.76
   0   6  13   19.58    5.08
   0  -6 -13   19.24    5.27
   0  -6 -13   21.56    5.53
   0  -6 -14   -0.81    3.39
   0   7 -17    9.06    3.21
   0   7 -16   39.37    6.95
   0  -7  16   40.03    7.16
   0   7 -16   28.55    5.32
   0  -7  16   41.95    7.97
   0  -7  16   42.77    8.91
   0   7 -15   26.78    5.03
   0  -7  15   34.14    6.81
   0  -7  15   24.99    5.60
   0  -7  15   33.59    7.55
   0   7 -15   32.15    6.05
   0  -7  14    4.11    2.48
   0  -7  14    2.74    2.59
   0   7 -14    2.09    1.89
   0   7 -14    3.97    2.35
   0  -7  14    3.96    3.02
   0   7 -13   -2.21    2.13
   0  -7  13    4.27    3.42
   0   7 -13   -0.51    1.86
   0  -7  13    6.57    3.38
   0  -7  13    0.49    1.84
   0   7 -12    2.43    1.78
   0  -7  12   -0.12    1.77
   0   7 -12    0.15    1.25
   0  -7  12   -1.42    2.39
   0  -7  11    8.22    3.30
   0  -7  11   11.14    3.33
   0   7 -11   11.59    3.30
   0  -7  11    5.42    2.90
   0   7 -11    7.71    2.81
   0  -7  10    6.28    2.41
   0   7 -10    7.49    2.49
   0  -7  10   -0.91    2.08
   0   7 -10    9.43    2.77
   0  -7  10    6.30    2.68
   0   7  -9   22.98    4.15
   0  -7   9   25.41    4.47
   0  -7   9   20.42    4.48
   0   7  -9   26.72    4.55
   0  -7   9   22.04    4.44
   0  -7   9   18.05    3.54
   0   7  -8  171.13   10.52
   0   7  -8  162.84   10.88
   0  -7   8  165.13   11.48
   0  -7   8  174.98   10.44
   0  -7   8  157.18   11.07
   0  -7   8  174.59   11.38
   0  -7   7   10.78    3.13
   0  -7   7    4.04    2.26
   0  -7   7   10.63    2.98
   0  -7   7   10.76    2.73
   0   7  -7    9.41    3.09
   0   7  -7   10.97    2.88
   0  -7   6  112.85    8.78
   0  -7   6  123.12    9.06
   0   7  -6  128.14    8.65
   0   7  -6  113.68    9.09
   0  -7   6  118.98    8.48
   0  -7   6  118.64    8.48
   0  -7   5  101.78    7.83
   0   7  -5   96.30    8.30
   0  -7   5  102.44    7.94
   0   7  -5  104.24    7.65
   0  -7   5  115.45    7.68
   0  -7   5  111.35    8.57
   0  -7   4   82.50    7.12
   0  -7   4   91.22    7.65
   0  -7   4  100.61    7.50
   0   7  -4  108.00    7.66
   0   7  -4  101.08    8.41
   0   7  -3   44.22    5.66
   0   7  -3   44.98    4.90
   0  -7   3   49.27    4.15
   0  -7   3   36.27    4.40
   0  -7   3   37.57    5.01
   0  -7   3   50.83    5.65
   0  -7   3   41.72    5.09
   0  -7   2   56.02    6.05
   0   7  -2   57.43    3.45
   0   7  -2   56.46    6.38
   0  -7   2   51.05    5.70
   0  -7   2   47.95    4.68
   0  -7   2   59.12    6.57
   0   7  -2   61.62    5.75
   0  -7   2   52.81    5.73
   0   7  -1  968.84   25.73
   0  -7   1  964.08   23.93
   0  -7   1  981.33   24.97
   0  -7   1  976.80   20.04
   0  -7   1 1023.89   26.60
   0   7  -1  990.83   22.94
   0   7  -1  988.23   16.68
   0  -7   1  962.91   25.00
   0   7   0  364.25   14.11
   0  -7   0  373.66   15.63
   0   7   0  363.26   12.62
   0  -7   0  356.63   11.32
   0  -7   0  394.86   16.76
   0   7   0  354.85   15.75
   0  -7   0  365.08   14.65
   0   7   0  384.03   11.58
   0  -7   0  370.22   15.67
   0  -7  -1  287.63   14.63
   0  -7  -1  311.86   14.60
   0   7   1  312.56   11.44
   0  -7  -1  311.13   13.41
   0  -7  -1  312.24    9.84
   0  -7  -1  302.67   14.41
   0   7   1  298.88   10.66
   0   7   1  306.64   13.16
   0   7   1  284.60   14.13
   0   7   2  632.15   21.14
   0   7   2  613.61   18.91
   0  -7  -2  637.00   19.18
   0  -7  -2  644.99   21.43
   0  -7  -2  615.47   20.75
   0   7   2  616.64   14.08
   0  -7  -2  623.95   21.96
   0   7   2  618.52   17.31
   0  -7  -3   13.47    2.87
   0  -7  -3   18.81    3.88
   0  -7  -3   15.61    3.74
   0   7   3   23.25    3.86
   0   7   3   17.74    3.22
   0  -7  -3   17.34    3.81
   0   7   3   17.95    3.86
   0   7   4   20.76    4.05
   0  -7  -4   26.38    3.96
   0   7   4   25.20    4.07
   0  -7  -4   25.30    4.62
   0  -7  -4   24.13    4.46
   0  -7  -4   29.80    5.19
   0   7   5    6.48    2.28
   0  -7  -5    7.24    2.43
   0  -7  -5    4.04    2.39
   0   7   5    6.69    2.32
   0  -7  -6   16.48    4.02
   0   7   6   11.33    3.20
   0  -7  -6    9.39    3.25
   0   7   6   19.24    4.03
   0  -7  -7  303.02   18.03
   0   7   7  338.05   16.98
   0  -7  -7  313.61   16.95
   0   7   8   22.44    4.71
   0  -7  -8   13.92    3.89
   0  -7  -8   19.16    4.96
   0  -7  -9  274.41   17.31
   0   7   9  309.58   17.50
   0  -7  -9  279.34   18.59
   0   7  10   68.01    8.64
   0  -7 -10   50.85    8.38
   0  -7 -10   59.74    8.56
   0  -7 -11    0.43    1.92
   0  -7 -11    5.28    3.04
   0   7  11    4.54    2.79
   0  -7 -12   -2.29    2.93
   0   7  12   -2.48    2.45
   0  -7 -12   -0.37    2.35
   0  -7 -13   33.09    7.25
   0   8 -16   36.77    6.22
   0  -8  15   29.23    7.26
   0  -8  15   33.74    7.16
   0  -8  15   39.80    7.25
   0   8 -15   35.51    6.58
   0   8 -15   33.63    5.93
   0  -8  14   42.04    8.13
   0   8 -14   35.84    6.12
   0   8 -14   34.25    6.16
   0  -8  14   42.75    7.80
   0  -8  14   33.70    6.58
   0   8 -13   12.19    3.57
   0  -8  13    8.12    3.75
   0  -8  13   12.62    4.02
   0   8 -13   15.16    4.21
   0  -8  13    9.21    3.64
   0  -8  12   51.02    7.59
   0  -8  12   57.04    8.45
   0   8 -12   43.19    6.39
   0   8 -12   52.34    7.07
   0  -8  12   50.86    8.11
   0  -8  11  211.11   14.66
   0  -8  11  202.77   15.28
   0  -8  11  207.03   14.99
   0   8 -11  227.86   14.29
   0   8 -11  220.57   13.91
   0  -8  10    7.92    3.13
   0   8 -10   13.80    3.52
   0   8 -10   19.57    4.36
   0  -8  10   10.93    3.59
   0  -8  10    9.61    3.41
   0   8  -9  559.01   20.68
   0  -8   9  565.15   22.86
   0   8  -9  565.48   21.88
   0  -8   9  533.88   19.57
   0  -8   9  559.49   22.56
   0  -8   9  557.67   22.86
   0  -8   8    0.05    1.29
   0  -8   8    1.99    1.53
   0  -8   8    1.06    1.83
   0   8  -8    2.44    2.06
   0  -8   8    1.23    1.59
   0   8  -8    2.54    1.85
   0  -8   7   62.12    6.77
   0   8  -7   76.88    7.41
   0  -8   7   60.86    6.70
   0   8  -7   67.24    7.50
   0  -8   7   68.71    7.63
   0  -8   7   76.32    7.83
   0   8  -6  118.85    9.93
   0  -8   6   99.69    7.86
   0  -8   6  111.62    9.43
   0  -8   6  121.34    9.53
   0   8  -6  105.19    8.37
   0  -8   6  111.56    8.92
   0   8  -5    7.64    2.53
   0  -8   5    5.98    2.52
   0  -8   5    7.16    2.31
   0   8  -5    9.72    3.20
   0  -8   5    5.25    1.98
   0   8  -4  133.07   10.36
   0  -8   4  125.94    9.76
   0  -8   4  121.07    9.36
   0  -8   4  129.13    9.05
   0   8  -4  130.66    8.97
   0   8  -3   30.11    4.47
   0  -8   3   33.74    5.07
   0  -8   3   35.00    5.24
   0  -8   3   28.24    4.69
   0   8  -3   33.74    5.36
   0   8  -2   64.74    7.31
   0   8  -2   69.87    6.60
   0  -8   2   56.59    6.55
   0  -8   2   63.49    6.72
   0  -8   2   64.78    7.32
   0  -8   2   52.43    5.28
   0  -8   2   58.36    6.54
   0   8  -1    2.08    1.26
   0   8  -1    3.17    1.59
   0  -8   1    4.63    2.14
   0   8  -1    7.87    2.70
   0  -8   1    3.36    2.20
   0  -8   1    9.26    2.83
   0  -8   1    3.57    1.51
   0  -8   1    5.96    2.31
   0  -8   0   17.92    2.76
   0   8   0   17.74    3.23
   0  -8   0   23.13    4.05
   0  -8   0   21.91    4.32
   0  -8   0   22.44    4.52
   0   8   0   19.26    4.18
   0  -8   0   25.10    4.63
   0   8   0   21.99    4.19
   0   8   0   21.05    2.94
   0   8   0   24.99    4.11
   0  -8  -1   95.76    8.74
   0   8   1   98.40    8.02
   0   8   1   94.48    8.82
   0  -8  -1   86.15    7.74
   0  -8  -1   84.54    8.64
   0   8   1   83.73    6.16
   0   8   1   77.69    7.98
   0  -8  -1   97.10    8.83
   0  -8  -2   30.21    5.05
   0   8   2   26.90    3.87
   0   8   2   24.50    4.54
   0  -8  -2   20.99    4.20
   0  -8  -2   22.47    4.78
   0  -8  -2   23.97    4.09
   0   8   2   24.15    4.16
   0  -8  -3   49.83    6.66
   0   8   3   47.03    5.37
   0  -8  -3   45.11    6.69
   0   8   3   41.35    5.39
   0  -8  -3   40.23    5.95
   0   8   3   48.20    6.49
   0  -8  -3   51.20    5.94
   0  -8  -4    8.85    2.97
   0   8   4   10.70    3.21
   0  -8  -4    9.01    3.58
   0   8   4    7.96    2.52
   0  -8  -4   10.87    2.97
   0   8   4    7.23    2.32
   0  -8  -4   11.02    3.30
   0  -8  -5   61.58    8.20
   0   8   5   67.49    7.16
   0   8   5   53.32    6.85
   0  -8  -5   58.74    7.47
   0   8   6    6.31    2.42
   0  -8  -6    6.33    2.83
   0   8   6    3.96    2.15
   0  -8  -6   10.69    3.61
   0   8   7   22.20    4.49
   0  -8  -7   27.78    5.48
   0  -8  -8  109.48   12.00
   0  -8  -8  112.69   11.48
   0   8   8  133.40   11.55
   0  -8  -9    1.01    2.10
   0  -8  -9   -4.42    2.93
   0   8   9    0.27    1.68
   0   8  10    1.84    1.66
   0  -8 -10    1.34    1.82
   0  -8 -11   36.73    7.87
   0  -8 -11   41.03    7.91
   0   8  11   35.23    6.53
   0  -9  15   22.26    6.62
   0   9 -14   42.06    6.83
   0  -9  14   39.58    7.42
   0   9 -14   33.00    6.34
   0  -9  14   45.63    8.57
   0  -9  14   34.11    7.24
   0  -9  13    1.11    2.27
   0   9 -13    0.70    1.60
   0  -9  13   -5.39    3.22
   0  -9  13    4.88    3.11
   0   9 -13    1.73    2.34
   0  -9  12   40.98    7.57
   0   9 -12   42.62    6.78
   0  -9  12   43.94    7.30
   0   9 -12   41.13    6.68
   0  -9  12   53.40    8.48
   0  -9  11   99.63   10.92
   0  -9  11   93.12   10.64
   0   9 -11  103.23    9.98
   0  -9  11  109.69   11.39
   0   9 -11  103.60   10.29
   0   9 -10    6.36    3.01
   0  -9  10    0.89    1.36
   0  -9  10    4.33    2.83
   0   9 -10    8.48    3.22
   0  -9  10    7.78    2.98
   0  -9   9    7.13    2.74
   0  -9   9    5.20    2.89
   0  -9   9    7.43    2.97
   0   9  -9    8.20    2.85
   0   9  -9    9.79    3.46
   0   9  -8   -1.25    1.96
   0  -9   8    0.16    1.10
   0  -9   8    2.01    1.58
   0  -9   8    0.02    1.27
   0   9  -8    0.78    1.58
   0   9  -7   -1.06    1.90
   0  -9   7    1.96    1.62
   0  -9   7    2.41    1.97
   0  -9   7   -0.94    1.80
   0   9  -7    4.79    2.63
   0  -9   6   67.53    7.47
   0   9  -6   67.05    7.07
   0   9  -6   59.14    7.47
   0  -9   6   55.75    7.17
   0  -9   6   54.10    6.74
   0   9  -5   14.26    3.90
   0  -9   5    8.87    2.81
   0   9  -5    8.35    2.54
   0  -9   5   13.12    3.46
   0  -9   5    8.96    2.79
   0  -9   4   68.62    7.74
   0   9  -4   74.67    8.38
   0  -9   4   57.39    6.40
   0   9  -4   67.11    6.96
   0  -9   4   66.52    7.48
   0  -9   3    2.05    1.68
   0   9  -3    1.50    1.59
   0   9  -3    2.00    1.75
   0  -9   3    1.87    1.17
   0  -9   3   -0.32    1.36
   0   9  -3    0.12    1.36
   0  -9   3    0.74    1.48
   0   9  -2  130.38    9.57
   0  -9   2  127.04   10.47
   0   9  -2  154.49   11.94
   0   9  -2  137.27    9.63
   0  -9   2  139.68   10.82
   0  -9   2  150.65   11.21
   0  -9   2  155.18   12.16
   0  -9   2  140.96    9.06
   0  -9   1   51.68    6.56
   0   9  -1   55.13    7.28
   0  -9   1   61.78    7.37
   0   9  -1   60.66    6.18
   0   9  -1   62.19    6.70
   0  -9   1   62.74    7.40
   0  -9   1   63.65    7.87
   0   9   0   50.89    7.03
   0  -9   0   76.31    8.35
   0  -9   0   61.70    7.50
   0   9   0   69.89    8.14
   0   9   0   80.20    7.64
   0  -9   0   62.50    7.13
   0  -9   0   78.23    8.93
   0   9   1  121.14   10.55
   0  -9  -1  139.29   11.43
   0  -9  -1  146.80   12.37
   0  -9  -1  131.14   10.17
   0   9   1  134.50   11.34
   0   9   1  142.58   10.31
   0  -9  -1  140.92   11.48
   0  -9  -2   -0.82    2.37
   0   9   2    2.28    1.82
   0  -9  -2    4.54    2.38
   0  -9  -2   -1.27    1.46
   0   9   2   -0.73    1.64
   0   9   2    0.22    1.07
   0  -9  -2   -4.56    2.38
   0   9   3    5.57    2.13
   0  -9  -3    3.97    2.64
   0  -9  -3    1.77    2.00
   0   9   3    5.05    2.23
   0   9   3    3.23    1.78
   0  -9  -3    6.63    2.60
   0  -9  -3    4.13    2.67
   0   9   3    2.01    1.73
   0   9   4   10.73    3.07
   0   9   4   13.71    3.22
   0  -9  -4   12.96    3.81
   0  -9  -4    8.03    3.05
   0   9   4    4.94    2.64
   0  -9  -4   15.85    3.73
   0  -9  -4    7.44    3.38
   0  -9  -5   54.83    8.33
   0   9   5   58.79    6.94
   0   9   5   47.61    6.98
   0  -9  -5   55.13    7.72
   0  -9  -6  127.67   12.88
   0   9   6  138.44   11.95
   0  -9  -6  131.53   12.24
   0   9   6  127.38   10.58
   0  -9  -7    7.16    3.59
   0  -9  -7    9.85    3.62
   0   9   7    9.25    3.13
   0  -9  -8  284.30   20.19
   0  -9  -8  280.69   19.03
   0   9   8  275.71   17.13
   0  -9  -9    5.56    3.55
   0  -9  -9    4.85    2.83
   0   9   9    6.68    3.12
   0  -9 -10    1.79    2.20
   0   9  10    1.74    1.89
   0 -10  13    4.66    3.14
   0  10 -13   -2.99    2.70
   0 -10  13   -1.66    2.66
   0  10 -13   -0.98    1.91
   0 -10  12   47.77    8.10
   0  10 -12   34.59    6.24
   0 -10  12   48.58    8.21
   0  10 -12   35.29    6.41
   0 -10  11  213.79   16.73
   0 -10  11  210.13   16.39
   0  10 -11  235.08   16.34
   0  10 -11  215.28   14.86
   0 -10  10    9.97    3.60
   0  10 -10   10.29    3.42
   0 -10  10    8.91    3.77
   0  10 -10   15.57    4.57
   0  10  -9  255.04   15.39
   0 -10   9  248.10   16.80
   0  10  -9  265.00   17.02
   0 -10   9  247.62   17.13
   0 -10   8   99.84   10.70
   0 -10   8  114.40   11.02
   0  10  -8  106.18   10.81
   0  10  -8   90.49    8.98
   0 -10   7   30.83    5.82
   0 -10   7   20.35    4.52
   0  10  -7   26.27    5.31
   0  10  -7   18.60    4.13
   0 -10   7   15.27    3.82
   0  10  -6   58.16    7.92
   0 -10   6   46.02    7.08
   0  10  -6   57.92    7.04
   0 -10   6   42.13    6.39
   0 -10   6   42.31    6.28
   0  10  -5   13.15    3.36
   0  10  -5    7.75    3.18
   0 -10   5    7.59    2.71
   0 -10   5    4.49    2.39
   0 -10   5    6.44    2.62
   0 -10   4  385.90   17.32
   0 -10   4  368.36   18.79
   0  10  -4  382.18   17.43
   0 -10   4  347.06   18.64
   0  10  -4  341.40   17.12
   0  10  -4  377.58   19.99
   0  10  -3   75.68    9.08
   0  10  -3   77.35    7.84
   0 -10   3   63.07    7.95
   0  10  -3   64.02    7.20
   0 -10   3   72.50    8.53
   0 -10   3   73.32    8.64
   0 -10   2  506.79   21.86
   0  10  -2  493.12   19.70
   0 -10   2  545.88   24.48
   0  10  -2  512.33   23.01
   0 -10   2  516.95   22.58
   0 -10   2  469.10   21.59
   0  10  -1   14.49    4.11
   0  10  -1   27.02    4.70
   0 -10   1   25.57    5.29
   0  10  -1   24.16    5.23
   0 -10   1   24.06    4.89
   0 -10   1   17.53    4.46
   0 -10   1   27.66    5.97
   0  10   0   30.07    5.11
   0  10   0   23.15    5.12
   0 -10   0   26.12    5.32
   0 -10   0   29.28    5.80
   0  10   0   24.85    5.32
   0 -10   0   29.14    5.81
   0 -10   0   27.73    5.31
   0 -10  -1  118.10   10.39
   0 -10  -1  111.35   11.01
   0  10   1  102.19   10.58
   0  10   1   97.49   10.20
   0 -10  -1  113.72   11.68
   0 -10  -1  114.73   11.16
   0  10   2   -1.89    1.89
   0 -10  -2    1.62    2.68
   0 -10  -2    0.02    1.63
   0  10   2    0.63    1.57
   0 -10  -2    1.81    2.04
   0 -10  -2    1.15    1.72
   0 -10  -3  153.17   13.20
   0  10   3  123.10   11.29
   0 -10  -3  148.30   13.17
   0 -10  -3  151.58   11.70
   0  10   3  162.50   13.43
   0 -10  -3  171.74   14.68
   0 -10  -4    1.77    1.89
   0  10   4   -0.89    1.46
   0 -10  -4    0.48    1.81
   0 -10  -4   -1.59    2.50
   0  10   4   -0.22    2.24
   0 -10  -5  170.18   15.40
   0 -10  -5  190.15   15.39
   0  10   5  174.98   14.02
   0 -10  -6    2.63    2.03
   0  10   6    7.35    3.47
   0 -10  -6    3.86    2.64
   0 -10  -7    0.73    1.71
   0 -10  -7    5.18    3.26
   0  10   8   12.84    3.94
   0 -10  -8   10.65    4.30
   0 -10  -8   11.90    4.33
   0  10   9    0.26    1.81
   0  11 -12    6.04    3.04
   0  11 -11   20.02    5.33
   0 -11  11   13.25    4.42
   0  11 -11   12.04    3.87
   0 -11  11   13.56    4.19
   0  11 -10   39.54    7.15
   0 -11  10   36.64    7.24
   0  11 -10   31.36    5.68
   0 -11  10   35.11    6.84
   0  11  -9   -0.24    2.07
   0 -11   9    2.78    2.44
   0  11  -9    0.60    0.91
   0 -11   9   -0.75    2.16
   0  11  -8   31.31    5.65
   0 -11   8   13.00    3.84
   0 -11   8   21.91    5.47
   0  11  -8   25.29    5.61
   0  11  -7   99.31    9.65
   0  11  -7   83.58   10.04
   0 -11   7   80.06    9.94
   0 -11   7   76.32    9.10
   0  11  -6   27.15    5.46
   0  11  -6   19.66    5.00
   0 -11   6   25.26    5.33
   0 -11   6   20.73    4.99
   0  11  -6   24.36    4.83
   0 -11   5   13.08    3.98
   0 -11   5    8.63    3.45
   0  11  -5   12.19    3.65
   0  11  -5   17.44    4.24
   0  11  -5    9.88    3.65
   0 -11   4   21.71    5.04
   0 -11   4   16.84    4.70
   0  11  -4   23.51    5.48
   0 -11   3   49.82    7.58
   0 -11   3   52.28    7.77
   0 -11   3   42.84    7.03
   0  11  -3   47.57    7.56
   0 -11   2   26.70    5.78
   0 -11   2   26.82    5.60
   0 -11   2   30.75    6.10
   0  11  -2   18.42    5.05
   0  11  -2   19.94    4.84
   0 -11   1    0.34    1.82
   0  11  -1   -0.27    2.20
   0  11  -1    2.20    2.54
   0 -11   1    1.80    2.61
   0 -11   1    0.02    1.44
   0 -11   1    0.95    1.56
   0  11   0   18.68    4.90
   0 -11   0   22.40    5.06
   0  11   0   12.95    3.96
   0 -11   0   22.22    5.87
   0 -11   0   15.93    4.46
   0 -11   0   19.45    5.03
   0  11   1   12.55    3.93
   0 -11  -1   13.45    4.10
   0 -11  -1   13.48    3.83
   0  11   1   10.34    3.65
   0 -11  -1   10.27    3.80
   0 -11  -1    7.23    3.14
   0 -11  -2   88.77   10.57
   0 -11  -2   66.32    9.19
   0 -11  -2   67.64    8.40
   0  11   2   78.58    9.61
   0 -11  -2   70.67   10.08
   0  11   2   75.88    9.64
   0 -11  -3   12.87    4.38
   0 -11  -3   22.43    5.00
   0  11   3   22.07    5.54
   0 -11  -3   18.23    5.50
   0  11   3   23.27    5.24
   0  11   4   -1.56    2.63
   0 -11  -4   -1.45    1.56
   0 -11  -4    1.89    3.17
   0 -11  -5    5.11    3.34
   0 -11  -5    6.21    3.57
   0  11   5    1.39    1.92
   0 -12  10   28.14    6.45
   0  12  -9    4.57    2.58
   0 -12   9    2.88    2.23
   0  12  -8    4.82    2.68
   0 -12   8    3.73    2.33
   0  12  -7   -4.45    2.75
   0  12  -7   -5.22    2.80
   0 -12   7    2.93    2.42
   0 -12   6   82.55   10.57
   0  12  -6   76.58   10.03
   0  12  -5   -1.35    2.83
   0 -12   5   -4.12    2.42
   0 -12   5   -0.78    2.18
   0 -12   4   86.80   10.37
   0 -12   4   91.14   10.85
   0  12  -4   72.16    9.77
   0 -12   3  127.73   12.75
   0 -12   3  112.83   11.78
   0  12  -3  125.98   13.01
   0  12  -3  111.22   11.99
   0 -12   2   20.00    5.43
   0  12  -2   18.20    4.90
   0 -12   2   18.92    4.91
   0  12  -2   22.78    5.89
   0 -12   2   12.47    4.57
   0  12  -1    3.51    2.16
   0 -12   1    8.08    3.68
   0 -12   1    6.85    3.31
   0  12  -1    4.67    2.76
   0 -12   1    4.55    2.66
   0 -12   1    1.22    2.22
   0  12   0    6.04    2.78
   0 -12   0    7.09    3.70
   0 -12   0    2.56    2.26
   0 -12   0    1.61    1.83
   0  12   0    5.38    2.95
   0 -12   0   10.86    4.34
   0 -12  -1  246.57   18.19
   0  12   1  206.01   16.81
   0 -12  -1  228.03   17.53
   0  12   1  219.68   16.50
   0 -12  -1  199.89   15.19
   0 -12  -1  207.23   17.72
   0 -12  -2   52.39    7.70
   0 -12  -2   47.38    8.33
   0 -13   3    6.02    3.25
   0 -13   2   23.20    5.97
   1 -13   2    5.81    3.34
   1 -13   2    2.15    1.85
   1 -13   3  135.58   13.31
   1 -13   4    5.80    2.89
   1 -13   5  175.41   15.62
  -1  12   3   43.80    7.65
  -1  12   3   56.97    8.87
   1 -12  -2   11.49    4.41
  -1  12   2    8.97    3.64
   1 -12  -2    8.56    3.67
  -1  12   2   12.34    4.11
   1 -12  -1    7.67    3.71
   1 -12  -1   16.13    5.38
  -1  12   1    8.87    3.62
  -1  12   1    9.35    3.68
   1 -12   0   91.22   10.70
   1 -12   0   96.98   10.22
  -1  12   0  115.31   12.35
   1 -12   0  103.71   11.76
   1 -12   0   96.66   11.98
  -1  12   0   94.39   11.46
   1 -12   1   39.70    7.08
   1 -12   1   43.18    7.67
  -1  12  -1   36.43    7.25
  -1  12  -1   32.32    6.78
   1 -12   1   37.73    6.55
   1 -12   2   21.23    5.33
   1 -12   2   21.18    5.31
   1 -12   2   14.60    4.21
  -1  12  -2   15.08    4.71
  -1  12  -2   23.04    5.58
  -1  12  -3   19.25    5.32
   1 -12   3   14.62    4.21
   1 -12   3   19.67    5.01
  -1  12  -3   23.42    5.81
   1 -12   4    0.79    2.05
  -1  12  -4    0.16    1.71
  -1  12  -4    2.29    2.31
   1 -12   5    9.49    3.46
  -1  12  -5   10.08    3.43
  -1  12  -5   16.05    4.76
   1 -12   6    0.84    2.43
  -1  12  -6    5.93    2.81
  -1  12  -6   -1.58    2.71
  -1  12  -7   -0.77    2.06
   1 -12   7    3.70    2.81
  -1  12  -7    2.99    2.40
  -1  12  -8    1.22    1.78
  -1  12  -8    1.53    2.45
   1 -12   8    2.80    2.37
   1 -12   8   -0.60    1.97
  -1  12  -9    5.80    2.60
   1 -12   9    8.97    3.63
   1 -12   9   14.28    4.69
  -1  12 -10    6.12    3.02
   1 -12  10   -1.62    1.99
   1 -11  -6   11.54    4.87
   1 -11  -6   16.33    5.04
   1 -11  -5   -0.32    1.40
  -1  11   5   -1.51    2.03
   1 -11  -5   -1.54    1.99
   1 -11  -4    0.63    2.98
   1 -11  -4   -5.67    3.29
  -1  11   4    3.01    2.22
  -1  11   4    4.76    2.97
   1 -11  -3    9.47    3.68
  -1  11   3    7.68    3.16
   1 -11  -3    3.12    1.97
  -1  11   3    4.08    2.18
  -1  11   2    0.59    2.70
   1 -11  -2    0.02    2.12
  -1  11   2    2.10    1.64
   1 -11  -2   -0.07    2.38
   1 -11  -2    1.02    2.00
   1 -11  -1    4.34    3.26
   1 -11  -1    0.08    1.46
  -1  11   1    1.64    1.68
   1 -11  -1   -0.80    1.34
  -1  11   1    1.38    1.06
  -1  11   1   -1.00    1.24
   1 -11  -1    1.63    2.08
  -1  11   0   -0.41    1.59
   1 -11   0    1.33    2.10
   1 -11   0   -7.53    3.22
  -1  11   0   -0.08    2.13
  -1  11   0   -2.34    2.07
   1 -11   0   -0.05    1.47
   1 -11   0   -3.07    2.36
  -1  11  -1   52.88    8.09
  -1  11  -1   70.42    9.38
   1 -11   1   46.39    7.51
   1 -11   1   64.58    9.06
  -1  11  -1   63.09    7.89
   1 -11   1   60.12    7.76
   1 -11   1   80.21    9.38
   1 -11   2    3.24    2.30
   1 -11   2    3.99    2.51
  -1  11  -2    0.69    1.39
   1 -11   2    3.25    3.01
  -1  11  -2   -2.54    2.48
  -1  11  -2   -1.19    3.03
  -1  11  -3  275.21   18.31
   1 -11   3  268.69   17.46
  -1  11  -3  281.10   16.53
   1 -11   3  267.28   16.36
   1 -11   3  241.41   15.93
   1 -11   4    4.63    2.03
  -1  11  -4    4.95    2.31
  -1  11  -4    7.86    3.27
   1 -11   4    6.35    2.83
   1 -11   5   93.39    9.49
  -1  11  -5   88.20    9.20
   1 -11   5   75.93    9.23
  -1  11  -5   86.23   10.37
   1 -11   6   -0.56    1.63
   1 -11   6   -1.50    2.42
  -1  11  -6    1.26    1.36
  -1  11  -6   -1.26    2.55
   1 -11   7    3.11    2.21
  -1  11  -7    1.81    2.00
  -1  11  -7   -1.32    2.69
   1 -11   7   -2.15    2.80
   1 -11   8    8.10    3.26
  -1  11  -8   10.89    3.41
  -1  11  -8   11.02    4.11
   1 -11   8   12.05    3.95
   1 -11   9    5.42    2.90
  -1  11  -9    7.16    2.75
   1 -11   9    0.99    2.14
  -1  11 -10  173.73   13.91
   1 -11  10  162.78   14.68
  -1  11 -10  176.12   14.92
   1 -11  10  171.91   15.26
  -1  11 -11    6.20    2.93
   1 -11  11    5.43    2.85
  -1  11 -11    6.44    2.75
   1 -11  11    6.85    3.13
  -1  11 -12   78.41    9.71
  -1  10   9   15.36    4.32
  -1  10   8   96.53   10.06
   1 -10  -8  130.30   13.74
   1 -10  -8  120.34   13.77
   1 -10  -7   29.69    6.83
   1 -10  -7   29.86    6.45
   1 -10  -6  127.74   12.96
  -1  10   6  125.48   11.86
   1 -10  -6  131.99   13.69
   1 -10  -5   62.18    8.85
   1 -10  -5   66.39    9.54
  -1  10   5   73.03    8.92
  -1  10   5   58.55    7.68
  -1  10   4   -0.25    1.70
   1 -10  -4    0.34    1.82
   1 -10  -4   -1.56    1.90
   1 -10  -4    1.85    2.28
  -1  10   4   -0.27    1.51
   1 -10  -3   95.47   11.09
  -1  10   3   81.77    9.52
  -1  10   3   90.01    9.22
  -1  10   3  114.97   11.07
   1 -10  -3  102.71   10.99
   1 -10  -3  109.97    9.61
   1 -10  -2   74.89    9.06
  -1  10   2   80.90    9.33
   1 -10  -2   83.66   10.11
   1 -10  -2   88.32    9.96
  -1  10   2   89.62   10.08
  -1  10   2   81.61    8.78
   1 -10  -2   97.53    9.01
   1 -10  -1   97.86    9.94
   1 -10  -1  103.11   10.98
   1 -10  -1  100.40   10.50
  -1  10   1  104.68    9.79
  -1  10   1   98.85   10.30
  -1  10   1  102.46   10.66
   1 -10  -1  103.65    9.33
  -1  10   0  241.30   14.69
   1 -10   0  227.48   15.30
  -1  10   0  247.49   16.61
   1 -10   0  251.52   14.72
   1 -10   0  264.22   15.95
   1 -10   0  244.31   16.52
  -1  10   0  221.96   15.10
   1 -10   1   31.52    6.00
   1 -10   1   33.83    5.95
   1 -10   1   26.85    5.03
  -1  10  -1   21.32    4.88
  -1  10  -1   31.36    5.96
   1 -10   1   25.97    4.95
  -1  10  -1   25.34    4.87
   1 -10   2  192.28   13.17
  -1  10  -2  214.73   15.24
   1 -10   2  210.60   14.30
   1 -10   2  195.12   13.36
  -1  10  -2  186.44   12.81
   1 -10   3    9.49    3.14
   1 -10   3    7.13    2.55
   1 -10   3   -0.73    2.30
   1 -10   3    4.47    2.29
  -1  10  -3    3.82    2.24
  -1  10  -3    2.68    1.51
   1 -10   4  210.08   13.49
  -1  10  -4  218.65   15.44
   1 -10   4  204.33   13.92
   1 -10   4  212.86   13.18
  -1  10  -4  216.31   13.80
   1 -10   5   41.84    6.12
  -1  10  -5   39.28    6.52
   1 -10   5   38.28    5.82
  -1  10  -5   46.76    6.56
   1 -10   5   35.48    6.06
  -1  10  -6   97.83    9.45
   1 -10   6   98.65    9.70
   1 -10   6   94.25    9.87
  -1  10  -6  129.80   11.86
   1 -10   7  379.02   19.46
  -1  10  -7  369.35   18.53
   1 -10   7  373.66   19.88
  -1  10  -7  374.26   20.25
  -1  10  -8    4.96    2.61
   1 -10   8    2.96    2.51
  -1  10  -8    1.06    1.84
   1 -10   8   -2.07    2.27
   1 -10   9  185.47   14.57
  -1  10  -9  172.38   13.06
   1 -10   9  177.76   14.34
  -1  10  -9  171.36   13.92
   1 -10  10   10.50    3.83
  -1  10 -10    9.65    3.41
   1 -10  10   10.70    3.79
  -1  10 -10    4.03    2.30
   1 -10  11   79.22   10.18
   1 -10  11   68.57    9.56
  -1  10 -11   85.30    9.96
  -1  10 -11   86.80    9.77
   1 -10  12    1.78    2.38
  -1  10 -12    1.19    1.40
  -1  10 -12    1.94    2.31
   1 -10  12    3.23    3.32
  -1  10 -13   23.74    5.38
   1 -10  13   23.28    5.67
   1 -10  13   22.80    6.06
  -1  10 -13   26.69    5.70
   1  -9 -10   12.47    4.88
   1  -9 -10    8.41    3.83
  -1   9  10    6.88    3.21
   1  -9  -9   12.79    4.21
  -1   9   9   12.30    3.76
   1  -9  -9   20.17    6.08
   1  -9  -8    1.43    2.05
  -1   9   8   -0.10    1.77
  -1   9   7   21.67    4.51
   1  -9  -7   20.20    5.39
   1  -9  -7   21.94    5.17
  -1   9   6   23.16    4.75
  -1   9   6   23.55    4.75
   1  -9  -6   23.81    5.31
  -1   9   6   22.10    4.37
   1  -9  -6   18.38    4.85
  -1   9   5    8.62    3.06
   1  -9  -5   10.98    3.81
  -1   9   5   14.04    3.67
   1  -9  -5   10.58    3.44
  -1   9   5   14.78    3.22
  -1   9   4  110.04    8.66
   1  -9  -4  111.17   10.81
  -1   9   4  107.35   10.05
   1  -9  -4  102.65   10.90
   1  -9  -4  126.98    9.63
  -1   9   4  108.85    9.73
   1  -9  -3   42.20    5.52
  -1   9   3   44.88    6.45
   1  -9  -3   42.61    6.63
  -1   9   3   34.72    5.58
   1  -9  -3   34.23    6.20
   1  -9  -2    1.02    2.11
  -1   9   2    1.99    1.47
   1  -9  -2   -2.80    1.66
   1  -9  -2    1.72    2.01
   1  -9  -2    0.88    1.32
  -1   9   2    0.44    1.13
  -1   9   1    7.93    2.43
   1  -9  -1   15.90    3.90
  -1   9   1   10.37    3.31
   1  -9  -1    8.99    3.12
   1  -9  -1   13.58    3.23
  -1   9   1   10.59    3.29
   1  -9  -1   14.18    3.80
   1  -9   0    7.59    2.37
  -1   9   0   10.02    3.20
   1  -9   0   15.31    3.41
   1  -9   0   10.47    3.63
   1  -9   0   17.22    4.15
  -1   9   0   11.83    3.44
  -1   9   0   15.47    3.70
   1  -9   1  104.92    9.64
  -1   9  -1  115.86   10.71
   1  -9   1  121.80    8.53
   1  -9   1  126.15    9.82
  -1   9  -1  121.70    9.78
   1  -9   1  101.60    9.07
   1  -9   1  123.73   10.73
   1  -9   2    5.50    2.29
  -1   9  -2    6.78    2.89
   1  -9   2    9.53    3.31
   1  -9   2    6.52    2.33
  -1   9  -2    6.38    2.55
   1  -9   2   13.51    3.60
   1  -9   2    8.51    2.41
   1  -9   3    1.18    1.51
   1  -9   3    0.36    1.38
  -1   9  -3    0.16    1.61
   1  -9   3    4.64    2.10
   1  -9   3    2.95    1.70
  -1   9  -3    1.18    1.22
  -1   9  -4  101.28    9.96
   1  -9   4   92.66    8.30
   1  -9   4   96.87    8.96
  -1   9  -4  100.93    8.73
   1  -9   4  106.53    8.91
  -1   9  -5    6.19    2.46
   1  -9   5    5.47    2.18
   1  -9   5    5.09    2.12
   1  -9   5    3.96    1.86
  -1   9  -5    4.65    2.23
   1  -9   6   13.41    3.29
  -1   9  -6   12.51    3.32
   1  -9   6   12.01    3.32
  -1   9  -6   11.72    3.37
   1  -9   6   10.59    3.24
  -1   9  -7   50.64    7.04
   1  -9   7   55.28    7.17
   1  -9   7   57.02    7.20
  -1   9  -7   64.84    7.46
   1  -9   8  111.89   10.36
  -1   9  -8  114.25    9.95
  -1   9  -8  113.69   10.58
   1  -9   8  100.60    9.96
   1  -9   9    6.29    2.88
   1  -9   9   16.36    4.30
   1  -9   9   21.87    5.03
  -1   9  -9   13.56    3.87
  -1   9  -9   23.43    4.72
  -1   9 -10   55.07    7.59
   1  -9  10   41.17    6.93
   1  -9  10   46.63    7.19
  -1   9 -10   64.03    7.82
   1  -9  10   50.85    7.53
   1  -9  11   19.67    5.19
  -1   9 -11   21.60    4.84
  -1   9 -11   25.57    5.24
   1  -9  11   16.62    4.60
   1  -9  11   30.62    6.34
   1  -9  12  195.83   15.87
   1  -9  12  183.04   15.00
  -1   9 -12  187.37   13.98
   1  -9  12  164.94   15.05
  -1   9 -12  207.39   14.84
   1  -9  13    7.71    4.03
  -1   9 -13   10.11    3.50
   1  -9  13    4.68    3.33
  -1   9 -13    5.73    3.03
   1  -9  13   16.07    5.06
   1  -9  14    5.45    3.59
  -1   9 -14   16.16    4.66
  -1   9 -14    7.50    3.32
   1  -9  14   16.53    5.37
   1  -9  14    9.92    4.27
   1  -9  15  122.34   14.74
  -1   9 -15  136.81   12.16
   1  -8 -12    0.99    2.36
   1  -8 -12    1.69    2.48
  -1   8  12   -1.22    1.78
   1  -8 -11   14.93    4.63
  -1   8  11   14.32    4.17
   1  -8 -11    5.00    3.28
   1  -8 -10   20.09    5.79
  -1   8  10   23.23    5.14
   1  -8 -10   20.89    5.32
   1  -8  -9   26.44    5.91
   1  -8  -9   24.45    6.00
  -1   8   9   28.78    5.54
   1  -8  -8   56.30    8.56
   1  -8  -8   75.53    9.34
  -1   8   8   72.16    8.28
   1  -8  -7   18.41    4.78
  -1   8   7   20.48    4.27
   1  -8  -7   16.48    4.35
  -1   8   6   90.74    8.77
   1  -8  -6   85.89    9.86
  -1   8   6  109.81    9.17
   1  -8  -6   87.48    9.47
   1  -8  -5   24.97    4.96
   1  -8  -5   28.64    5.76
  -1   8   5   22.36    4.41
  -1   8   5   29.01    4.55
  -1   8   4    3.16    1.62
   1  -8  -4    2.64    2.00
  -1   8   4    0.24    1.28
   1  -8  -4    2.35    2.20
  -1   8   4    2.38    1.52
   1  -8  -4    1.01    1.25
   1  -8  -3    7.29    2.69
   1  -8  -3    9.25    2.55
  -1   8   3    5.83    1.85
  -1   8   3    7.83    2.91
   1  -8  -3    5.97    2.48
   1  -8  -3    4.90    2.48
  -1   8   3    4.99    2.34
  -1   8   2  320.16   12.31
  -1   8   2  318.55   15.81
   1  -8  -2  334.92   16.04
   1  -8  -2  316.65   13.94
  -1   8   2  290.22   14.65
   1  -8  -2  290.47   15.43
   1  -8  -2  315.31   16.72
   1  -8  -1   45.01    5.84
  -1   8   1   44.13    5.62
  -1   8   1   42.89    5.84
   1  -8  -1   47.00    6.20
   1  -8  -1   35.93    5.62
  -1   8   1   45.24    4.31
   1  -8  -1   41.85    5.13
   1  -8  -1   38.96    4.19
   1  -8   0    1.22    1.39
  -1   8   0    0.77    1.54
   1  -8   0   -0.82    1.25
  -1   8   0    1.90    1.90
   1  -8   0   -0.59    1.27
   1  -8   0   -0.76    2.03
   1  -8   0    0.88    1.94
   1  -8   1  438.89   16.88
   1  -8   1  439.69   17.35
   1  -8   1  454.60   15.42
   1  -8   1  463.42   18.57
  -1   8  -1  445.29   19.44
  -1   8  -1  472.01   17.80
   1  -8   1  470.88   19.40
   1  -8   2   55.97    6.16
   1  -8   2   56.36    6.79
  -1   8  -2   60.11    6.35
  -1   8  -2   66.54    7.57
   1  -8   2   56.08    5.72
   1  -8   2   66.70    7.03
   1  -8   2   68.14    6.77
   1  -8   3   13.71    3.55
  -1   8  -3   21.17    3.97
   1  -8   3   11.86    2.66
   1  -8   3   14.30    3.22
  -1   8  -3   14.12    3.64
   1  -8   3   12.53    3.00
   1  -8   4  623.43   21.26
   1  -8   4  582.31   19.55
   1  -8   4  576.75   19.13
   1  -8   4  565.96   19.95
  -1   8  -4  588.71   19.83
  -1   8  -4  609.62   22.58
   1  -8   5  505.97   19.34
  -1   8  -5  544.06   19.33
   1  -8   5  519.77   17.97
  -1   8  -5  542.45   21.34
   1  -8   5  526.14   19.36
   1  -8   6  307.24   15.31
  -1   8  -6  323.18   16.39
   1  -8   6  316.82   15.46
  -1   8  -6  333.52   15.32
   1  -8   6  335.98   14.91
   1  -8   6  333.87   14.24
   1  -8   7  101.04    8.79
  -1   8  -7  127.01    9.76
   1  -8   7  118.98    9.71
   1  -8   7  119.18    8.48
  -1   8  -7  125.55   10.32
   1  -8   7  119.43    9.97
   1  -8   8  320.74   16.38
  -1   8  -8  340.83   16.88
  -1   8  -8  330.06   15.87
   1  -8   8  307.63   16.44
   1  -8   8  313.65   16.36
  -1   8  -9   28.14    5.08
   1  -8   9   21.17    4.78
  -1   8  -9   28.20    4.84
   1  -8   9   27.19    4.96
   1  -8   9   23.37    4.84
   1  -8  10   40.61    6.65
  -1   8 -10   32.81    5.64
   1  -8  10   28.25    5.75
   1  -8  10   43.81    6.52
  -1   8 -10   34.09    5.55
  -1   8 -11    0.81    1.46
   1  -8  11    3.09    2.50
   1  -8  11    1.21    1.71
  -1   8 -11    1.65    1.68
   1  -8  11    4.38    2.61
   1  -8  12   64.47    9.31
  -1   8 -12   63.66    7.68
   1  -8  12   66.81    8.56
   1  -8  12   65.16    8.89
  -1   8 -12   70.96    8.37
   1  -8  13   17.23    5.31
  -1   8 -13   22.24    5.09
   1  -8  13   21.61    5.39
   1  -8  13   16.61    4.58
  -1   8 -13   18.79    4.34
  -1   8 -14  212.88   15.37
   1  -8  14  198.75   16.61
   1  -8  14  224.30   18.84
  -1   8 -14  201.75   13.95
   1  -8  14  201.54   15.91
   1  -8  15    9.78    3.40
   1  -8  15   19.30    5.69
  -1   8 -15   14.83    4.36
   1  -8  15   18.43    5.88
  -1   8 -15   18.00    4.75
  -1   8 -16    9.81    3.62
  -1   7  13   62.97    9.05
   1  -7 -13   75.20   10.66
   1  -7 -13   65.38   10.37
   1  -7 -12    1.76    1.74
   1  -7 -12    3.92    2.85
  -1   7  12    2.78    2.12
  -1   7  11   70.79    8.95
   1  -7 -11   63.37    9.45
   1  -7 -11   83.36   10.34
  -1   7  10   -0.92    1.95
   1  -7 -10    0.39    2.12
   1  -7 -10    3.28    2.65
  -1   7   9  130.36   11.06
   1  -7  -9  113.79   11.15
   1  -7  -9  109.31   11.51
   1  -7  -8   48.37    7.46
   1  -7  -8   46.74    6.90
  -1   7   8   69.28    7.72
   1  -7  -7  101.80   10.32
   1  -7  -7  125.54   10.76
  -1   7   7  125.53    9.91
  -1   7   6  347.80   15.64
   1  -7  -6  328.75   17.66
   1  -7  -6  350.98   17.23
  -1   7   6  351.92   16.05
  -1   7   5   -0.71    1.44
   1  -7  -5    0.95    1.77
  -1   7   5    0.26    1.25
   1  -7  -5    0.37    1.40
   1  -7  -4  643.83   22.05
   1  -7  -4  725.36   19.46
  -1   7   4  679.13   19.49
   1  -7  -4  659.48   23.52
  -1   7   4  677.66   21.60
   1  -7  -3   72.94    4.83
   1  -7  -3   69.04    7.19
   1  -7  -3   82.95    7.68
  -1   7   3   74.34    7.08
   1  -7  -3   71.35    6.08
  -1   7   3   74.59    6.10
   1  -7  -3   76.93    7.83
  -1   7   2 1277.08   29.21
  -1   7   2 1226.08   27.91
   1  -7  -2 1255.91   25.66
   1  -7  -2 1301.23   21.44
   1  -7  -2 1285.92   29.94
  -1   7   2 1282.33   19.15
   1  -7  -2 1341.50   29.66
   1  -7  -2 1292.10   31.02
  -1   7   2 1272.48   23.21
  -1   7   1   87.74    7.41
   1  -7  -1   94.30    7.70
  -1   7   1   89.44    5.66
   1  -7  -1   80.76    6.60
   1  -7  -1   79.25    7.66
   1  -7  -1   89.96    5.93
   1  -7  -1   84.49    7.62
  -1   7   1   83.18    5.47
  -1   7   1   88.24    7.72
  -1   7   0  195.89   10.84
   1  -7   0  205.36   11.90
   1  -7   0  197.71   11.42
  -1   7   0  211.97    7.85
   1  -7   0  186.83    9.95
   1  -7   0  202.10    9.22
   1  -7   0  208.03   11.24
   1  -7   1  321.43   12.11
   1  -7   1  335.82   14.50
   1  -7   1  304.69   12.89
   1  -7   1  315.33   14.62
  -1   7  -1  346.99    8.74
   1  -7   1  327.69   13.79
  -1   7  -1  311.11   15.08
  -1   7  -1  340.32   14.08
   1  -7   2   18.76    3.22
  -1   7  -2   36.80    5.18
   1  -7   2   29.06    4.64
   1  -7   2   28.65    4.20
   1  -7   2   15.48    3.03
  -1   7  -2   25.71    3.95
   1  -7   2   20.64    3.70
   1  -7   2   29.87    2.89
   1  -7   3   14.57    3.08
  -1   7  -3    9.69    2.53
   1  -7   3   10.57    2.56
   1  -7   3    8.81    2.56
   1  -7   3   10.40    2.12
   1  -7   3    6.00    2.03
   1  -7   4    6.03    2.07
  -1   7  -4    6.80    2.17
   1  -7   4    7.88    2.00
  -1   7  -4    6.91    2.48
   1  -7   4    6.54    1.97
   1  -7   5  635.60   18.12
   1  -7   5  643.76   18.82
   1  -7   5  635.31   20.03
  -1   7  -5  662.27   21.80
  -1   7  -5  657.69   19.92
   1  -7   5  641.09   19.89
   1  -7   6    1.91    1.68
  -1   7  -6    2.75    1.60
   1  -7   6    1.09    1.49
   1  -7   6    2.65    1.62
   1  -7   6    2.43    1.29
  -1   7  -6    0.40    1.53
   1  -7   7    7.91    2.10
   1  -7   7   10.17    2.79
  -1   7  -7    6.87    2.36
   1  -7   7    3.11    1.94
  -1   7  -7    4.67    2.15
   1  -7   7   10.68    2.90
  -1   7  -8    9.06    2.98
   1  -7   8    7.27    2.00
   1  -7   8    9.75    2.82
  -1   7  -8    7.37    2.39
   1  -7   8    9.33    2.83
   1  -7   8    7.86    2.67
   1  -7   9  271.78   15.81
  -1   7  -9  286.97   14.44
  -1   7  -9  280.71   14.52
   1  -7   9  269.59   14.60
   1  -7   9  270.09   15.33
  -1   7 -10   89.57    8.37
   1  -7  10   95.48    9.96
   1  -7  10   98.31    9.12
  -1   7 -10  104.01    9.05
   1  -7  10   93.06    9.47
  -1   7 -11  165.63   11.44
  -1   7 -11  175.47   12.14
   1  -7  11  175.87   12.53
   1  -7  11  151.75   12.45
   1  -7  11  146.60   12.89
   1  -7  12   47.40    7.71
  -1   7 -12   57.53    7.26
   1  -7  12   49.30    7.20
  -1   7 -12   53.41    6.68
   1  -7  12   54.09    7.82
  -1   7 -13   96.31    9.64
   1  -7  13   90.31    9.87
  -1   7 -13   76.31    8.01
   1  -7  13   75.52   10.33
   1  -7  13   82.31   10.03
  -1   7 -14    9.26    3.13
  -1   7 -14    8.08    2.85
   1  -7  14    3.55    2.19
   1  -7  14    9.91    3.88
   1  -7  14    0.33    1.95
  -1   7 -15   26.85    5.01
   1  -7  15   22.95    5.58
  -1   7 -15   28.86    5.83
   1  -7  15   21.63    6.03
   1  -7  15   33.81    6.93
   1  -7  16   25.99    6.42
  -1   7 -16   21.44    5.06
   1  -7  16   21.50    5.42
   1  -7  16   25.56    7.08
  -1   7 -16   23.12    4.69
   1  -6 -14   55.09    9.05
  -1   6  14   63.92    9.18
   1  -6 -14   60.61    9.68
  -1   6  13    1.33    2.04
   1  -6 -13    4.94    3.18
   1  -6 -13    2.21    2.92
   1  -6 -12   38.70    7.32
   1  -6 -12   46.75    7.77
  -1   6  12   39.75    6.70
   1  -6 -11    7.54    3.08
  -1   6  11    6.86    2.65
   1  -6 -11    5.68    3.22
   1  -6 -10   42.57    6.99
  -1   6  10   55.09    7.10
   1  -6 -10   60.38    8.02
  -1   6   9    5.90    2.22
   1  -6  -9   11.71    3.56
   1  -6  -9    7.74    3.45
  -1   6   8   37.73    5.51
   1  -6  -8   45.88    6.39
   1  -6  -8   41.75    6.58
   1  -6  -7   63.41    7.59
   1  -6  -7   69.24    7.57
  -1   6   7   78.32    7.42
   1  -6  -6   26.84    4.87
   1  -6  -6   25.12    4.49
  -1   6   6   29.93    4.47
  -1   6   5  103.91    7.91
  -1   6   5  107.92    7.83
   1  -6  -5   94.76    8.60
   1  -6  -5   88.00    7.84
   1  -6  -4  402.96   13.30
   1  -6  -4  422.64   10.58
   1  -6  -4  398.78   16.15
  -1   6   4  421.30   14.47
   1  -6  -4  391.28   16.65
  -1   6   4  412.07   15.49
   1  -6  -3   64.97    4.30
   1  -6  -3   71.92    5.62
  -1   6   3   78.54    5.91
   1  -6  -3   68.39    6.86
  -1   6   3   77.57    6.65
  -1   6   3   71.97    3.42
   1  -6  -3   68.93    6.48
   1  -6  -3   72.10    6.75
   1  -6  -2   -0.01    0.51
  -1   6   2   -0.17    0.54
  -1   6   2   -1.65    1.32
   1  -6  -2    0.69    0.96
   1  -6  -2    1.46    1.42
  -1   6   2    0.06    0.47
   1  -6  -2    0.81    1.12
   1  -6  -2    0.36    1.22
   1  -6  -1  160.13    9.55
  -1   6   1  166.89    7.25
   1  -6  -1  179.65    9.64
  -1   6   1  143.12    8.83
   1  -6  -1  170.37    8.60
  -1   6   1  163.76    9.27
   1  -6  -1  174.31    7.65
   1  -6  -1  166.73   10.12
  -1   6   0   47.74    4.98
   1  -6   0   40.56    4.78
   1  -6   0   41.89    4.64
   1  -6   0   31.98    4.27
   1  -6   0   42.00    4.00
  -1   6   0   46.39    3.42
   1  -6   0   44.36    4.43
   1  -6   1    2.71    0.82
  -1   6  -1    3.04    1.51
   1  -6   1    0.36    0.97
   1  -6   1    1.55    1.22
   1  -6   1    0.89    0.96
  -1   6  -1    1.52    0.51
   1  -6   1    1.40    1.17
  -1   6  -1    2.14    0.72
   1  -6   1    1.38    1.17
   1  -6   2  192.37   10.35
   1  -6   2  203.92    9.75
   1  -6   2  198.60    7.51
  -1   6  -2  200.92   11.17
   1  -6   2  215.99    9.69
  -1   6  -2  206.71    4.87
   1  -6   2  204.98    9.70
  -1   6  -2  212.56   10.26
   1  -6   2  209.60   10.42
  -1   6  -3  144.68    9.48
   1  -6   3  138.72    8.11
  -1   6  -3  145.39    8.52
   1  -6   3  141.24    7.88
   1  -6   3  142.89    8.56
   1  -6   3  137.12    7.13
   1  -6   3  137.10    8.05
   1  -6   4  659.37    6.68
   1  -6   4  674.25   18.72
   1  -6   4  686.79   17.18
  -1   6  -4  686.81   20.63
   1  -6   4  674.42   18.29
  -1   6  -4  682.84   18.79
   1  -6   5  224.66   10.81
   1  -6   5  243.97    6.26
   1  -6   5  238.99   11.61
  -1   6  -5  238.17   11.21
  -1   6  -5  236.77   12.09
   1  -6   5  243.28   11.26
   1  -6   5  223.15    9.70
   1  -6   6  455.26   16.54
   1  -6   6  435.15   16.38
  -1   6  -6  443.78   15.78
   1  -6   6  452.18   13.84
  -1   6  -6  437.61   16.42
   1  -6   6  453.46   15.77
   1  -6   7  290.78   11.05
  -1   6  -7  271.29   12.71
  -1   6  -7  266.18   12.87
   1  -6   7  265.67   13.50
   1  -6   7  289.39   13.06
   1  -6   7  277.07   13.62
   1  -6   8   19.00    3.83
  -1   6  -8   26.51    4.23
   1  -6   8   17.60    3.50
   1  -6   8   23.02    3.21
  -1   6  -8   27.37    4.21
   1  -6   8   14.80    3.47
   1  -6   9   16.08    3.93
   1  -6   9   18.79    3.78
  -1   6  -9   24.53    4.03
   1  -6   9   23.06    4.48
  -1   6  -9   27.70    4.41
   1  -6  10  212.90   13.59
   1  -6  10  199.38   13.92
  -1   6 -10  223.00   12.57
  -1   6 -10  205.99   11.77
   1  -6  10  214.46   12.60
   1  -6  11  140.32   11.53
   1  -6  11  109.83   11.03
  -1   6 -11  115.86    8.95
  -1   6 -11  126.33    9.90
   1  -6  11  120.23    9.93
   1  -6  12  354.88   20.57
  -1   6 -12  366.58   17.33
   1  -6  12  368.92   19.32
   1  -6  12  388.11   18.36
  -1   6 -12  357.99   15.84
  -1   6 -13  542.51   21.88
   1  -6  13  503.08   25.66
  -1   6 -13  492.21   18.87
   1  -6  13  520.37   24.08
   1  -6  13  491.02   21.62
   1  -6  14  136.65   11.94
  -1   6 -14  123.66    9.78
  -1   6 -14  122.02   10.94
   1  -6  14  142.70   13.04
   1  -6  14  116.53   13.10
  -1   6 -15   38.06    5.60
   1  -6  15   38.44    7.96
   1  -6  15   28.96    5.68
  -1   6 -15   34.76    6.26
   1  -6  15   40.92    7.53
   1  -6  16   99.02   10.91
  -1   6 -16   75.45    9.56
   1  -6  16  105.73   12.23
  -1   6 -16   82.34    8.34
   1  -6  16   77.59   11.70
   1  -6  17    1.50    2.76
  -1   5  15    7.95    3.41
   1  -5 -15    2.18    2.17
   1  -5 -15    2.17    2.16
   1  -5 -14    3.53    2.74
  -1   5  14   -0.16    1.96
   1  -5 -14    5.34    3.38
   1  -5 -13   57.42    8.80
  -1   5  13   58.97    8.30
   1  -5 -13   61.59    8.64
   1  -5 -12   47.84    7.29
  -1   5  12   43.59    6.78
   1  -5 -12   31.06    6.18
  -1   5  11    3.85    2.21
   1  -5 -11    2.94    2.12
   1  -5 -11   -0.07    1.41
  -1   5  10  145.93   11.14
   1  -5 -10  127.70   10.79
   1  -5 -10  146.71   12.08
  -1   5   9    0.91    1.44
   1  -5  -9    1.35    1.85
   1  -5  -9    1.83    1.96
   1  -5  -8   -0.99    1.85
   1  -5  -8    2.12    1.77
  -1   5   8    1.19    1.54
   1  -5  -7   54.30    6.22
   1  -5  -7   50.37    6.33
  -1   5   7   59.42    6.20
   1  -5  -6  938.13   15.36
  -1   5   6  946.82   23.17
   1  -5  -6  887.41   24.90
   1  -5  -6  876.65   23.62
  -1   5   5   -0.04    0.87
  -1   5   5   -0.32    1.02
   1  -5  -5    0.34    0.47
   1  -5  -5   -0.04    1.23
   1  -5  -5    0.51    1.01
  -1   5   5    0.45    0.37
  -1   5   4 1269.10   23.68
   1  -5  -4 1318.85   21.66
   1  -5  -4 1314.89   18.08
   1  -5  -4 1226.38   27.01
  -1   5   4 1239.11   24.49
   1  -5  -4 1242.13   26.09
   1  -5  -3   39.05    4.47
  -1   5   3   38.99    4.35
  -1   5   3   32.51    1.94
   1  -5  -3   36.82    4.38
   1  -5  -3   40.85    4.80
   1  -5  -3   24.86    2.50
  -1   5   3   33.95    3.69
   1  -5  -3   31.87    3.38
   1  -5  -2   57.44    5.13
   1  -5  -2   48.67    4.95
   1  -5  -2   53.68    4.36
   1  -5  -2   55.08    5.33
  -1   5   2   54.36    3.20
  -1   5   2   55.84    4.26
   1  -5  -2   52.22    3.73
  -1   5   2   61.10    5.31
  -1   5   1    9.94    1.67
   1  -5  -1   11.38    2.27
  -1   5   1    8.82    2.06
   1  -5  -1    9.62    1.74
   1  -5  -1    6.77    2.06
   1  -5  -1   11.47    2.46
  -1   5   1   10.16    2.30
   1  -5  -1    7.65    1.76
  -1   5   0   38.36    2.80
   1  -5   0   44.83    4.61
  -1   5   0   38.93    1.87
   1  -5   0   40.06    4.06
   1  -5   0   28.93    3.06
   1  -5   0   40.30    3.78
   1  -5   0   40.15    4.30
  -1   5   0   36.88    4.01
   1  -5   1   48.97    3.09
   1  -5   1   46.86    4.55
   1  -5   1   41.57    3.81
   1  -5   1   45.30    4.12
   1  -5   1   47.09    4.28
   1  -5   1   52.70    4.88
  -1   5  -1   47.83    2.64
  -1   5  -1   48.81    4.58
  -1   5  -2 1400.94   10.62
  -1   5  -2 1366.42   23.95
   1  -5   2 1423.68   23.13
   1  -5   2 1394.15   22.36
   1  -5   2 1438.61   24.50
   1  -5   2 1393.84   22.74
   1  -5   2 1389.59   19.40
   1  -5   3 2889.82   33.34
   1  -5   3 2845.11   31.41
  -1   5  -3 2873.73   38.46
  -1   5  -3 2898.41   35.08
   1  -5   3 2837.09   34.25
   1  -5   3 2874.87   31.47
   1  -5   4  224.10   10.10
  -1   5  -4  237.86   10.21
   1  -5   4  222.92    8.65
   1  -5   4  228.31    9.65
  -1   5  -4  231.02   10.98
   1  -5   5   94.50    5.63
   1  -5   5   98.02    6.58
   1  -5   5   92.59    6.87
  -1   5  -5   96.58    7.16
   1  -5   6   28.80    4.09
   1  -5   6   26.46    3.97
  -1   5  -6   29.10    4.01
   1  -5   6   32.19    3.30
  -1   5  -6   31.42    4.11
   1  -5   6   27.89    3.69
   1  -5   7   15.35    2.34
   1  -5   7   10.84    2.70
   1  -5   7   17.08    3.37
  -1   5  -7   16.37    3.04
   1  -5   7   18.60    3.14
  -1   5  -7   13.64    2.85
  -1   5  -8  349.86   14.00
   1  -5   8  344.30   15.16
   1  -5   8  348.60   13.81
  -1   5  -8  342.47   13.55
   1  -5   8  319.02   15.31
   1  -5   8  339.06   11.01
   1  -5   9  142.46   10.16
   1  -5   9  151.93    7.53
   1  -5   9  146.65   10.97
  -1   5  -9  154.74    9.70
   1  -5   9  141.90    9.29
  -1   5  -9  132.22    8.52
   1  -5  10  976.50   30.03
   1  -5  10 1060.33   28.99
  -1   5 -10 1065.34   26.52
  -1   5 -10  995.42   23.76
   1  -5  10 1051.83   26.20
   1  -5  11  136.43    9.85
   1  -5  11  128.51   10.57
   1  -5  11  124.33   11.28
  -1   5 -11  144.87   10.21
  -1   5 -11  129.48    8.75
   1  -5  12   -0.59    1.26
  -1   5 -12    0.38    1.10
   1  -5  12    0.12    1.84
  -1   5 -12   -0.23    1.44
   1  -5  12    0.30    1.39
  -1   5 -13   43.51    6.17
   1  -5  13   41.09    6.67
  -1   5 -13   32.96    4.73
   1  -5  13   32.51    5.36
   1  -5  13   23.21    5.39
   1  -5  14   19.30    4.33
  -1   5 -14   15.70    4.00
   1  -5  14   16.38    4.91
  -1   5 -14   21.11    4.01
   1  -5  14   25.60    5.44
   1  -5  15   25.59    5.15
  -1   5 -15   33.32    5.08
   1  -5  15   24.33    6.40
   1  -5  15   31.24    6.06
  -1   5 -15   24.95    5.19
   1  -5  16  103.53   13.38
   1  -5  16  127.73   13.09
   1  -5  16  103.51   10.61
  -1   5 -16  114.88   11.43
  -1   5 -17   56.00    8.48
   1  -5  17   69.82   10.06
   1  -5  17   51.95    7.85
   1  -5  17   62.43   10.96
   1  -4 -16   13.25    4.48
   1  -4 -16   17.67    5.14
   1  -4 -15   23.81    5.68
   1  -4 -15   14.35    4.79
  -1   4  15   17.75    5.04
   1  -4 -14  103.15   11.56
  -1   4  14   95.48   10.45
   1  -4 -14  111.38   11.46
   1  -4 -13  237.81   15.84
   1  -4 -13  223.82   16.07
  -1   4  13  258.61   16.38
  -1   4  12  165.54   12.51
   1  -4 -12  152.08   12.15
   1  -4 -12  122.36   11.48
   1  -4 -11   13.87    3.60
   1  -4 -11   14.29    3.97
  -1   4  11   16.86    4.04
  -1   4  10  121.35    8.63
   1  -4 -10  101.60    9.53
  -1   4  10  121.00    9.76
   1  -4 -10  109.76    9.38
   1  -4  -9  438.83   17.70
  -1   4   9  428.89   17.44
  -1   4   9  408.88   14.60
   1  -4  -9  411.22   18.10
   1  -4  -8   73.95    6.99
   1  -4  -8   76.08    4.89
  -1   4   8   65.01    6.51
  -1   4   8   75.28    5.77
   1  -4  -8   80.36    7.67
  -1   4   7   58.92    5.87
   1  -4  -7   49.95    3.77
   1  -4  -7   52.22    5.82
   1  -4  -7   58.25    5.88
  -1   4   7   58.66    4.65
  -1   4   6  218.03    7.95
   1  -4  -6  207.16   10.47
  -1   4   6  218.30   10.55
   1  -4  -6  224.95    7.51
   1  -4  -6  217.03   11.30
  -1   4   5    0.10    0.77
   1  -4  -5   -0.14    0.94
   1  -4  -5    0.08    0.44
  -1   4   5    0.39    0.47
   1  -4  -5   -0.69    0.89
   1  -4  -4   20.43    3.18
  -1   4   4   22.88    3.02
  -1   4   4   21.56    3.05
   1  -4  -4   22.57    3.34
  -1   4   4   25.31    1.98
   1  -4  -4   19.94    2.15
   1  -4  -3   25.44    2.32
   1  -4  -3   26.29    2.67
  -1   4   3   26.10    1.54
  -1   4   3   28.34    1.22
   1  -4  -3   23.11    3.22
  -1   4   3   25.59    1.24
  -1   4   3   25.68    2.96
   1  -4  -2 1178.64   15.96
   1  -4  -2 1176.18   17.50
   1  -4  -2 1213.63   21.72
   1  -4  -2 1209.12   21.05
  -1   4   2 1163.59   17.86
   1  -4  -1  524.62   13.76
  -1   4   1  525.29   10.70
   1  -4  -1  525.66   11.00
   1  -4  -1  541.62   13.45
   1  -4  -1  498.30   11.41
  -1   4   0 1100.19   13.36
   1  -4   0 1084.84   18.23
   1  -4   0 1126.08   17.29
   1  -4   0 1124.50   16.93
   1  -4   0 1105.46   19.56
  -1   4   0 1061.09   19.26
  -1   4   0 1121.99   10.34
   1  -4   1   94.59    4.20
  -1   4  -1   95.58    5.75
   1  -4   1  100.11    5.38
   1  -4   1   94.86    5.14
   1  -4   1   96.18    5.71
  -1   4  -1  101.68    3.29
   1  -4   1  101.65    6.02
   1  -4   1   92.18    5.12
   1  -4   2  362.31    9.59
  -1   4  -2  345.80   10.89
   1  -4   2  368.13   11.03
   1  -4   2  343.82    9.63
  -1   4  -2  330.01   11.68
  -1   4  -2  363.28    4.20
   1  -4   2  360.68   10.73
   1  -4   2  352.10   10.12
   1  -4   3 1371.56   21.54
   1  -4   3 1278.64   20.37
   1  -4   3 1245.72   19.55
  -1   4  -3 1303.61   21.39
   1  -4   3 1248.89   21.18
  -1   4  -3 1195.10   22.25
   1  -4   3 1210.48   17.71
   1  -4   4   19.46    2.94
   1  -4   4   20.81    2.32
  -1   4  -4   17.17    2.87
   1  -4   4   19.11    2.54
  -1   4  -4   23.57    3.05
   1  -4   4   22.35    2.99
   1  -4   5    8.48    1.85
   1  -4   5    9.43    1.57
   1  -4   5    5.27    1.74
  -1   4  -5    9.01    2.11
  -1   4  -5    8.64    2.04
   1  -4   6    2.29    0.53
  -1   4  -6    1.91    1.10
   1  -4   6    0.26    0.93
   1  -4   6    2.86    1.53
   1  -4   6    3.13    0.99
  -1   4  -6    3.26    1.56
   1  -4   6    1.56    1.52
   1  -4   7  345.94    9.71
  -1   4  -7  359.80   12.46
  -1   4  -7  343.97   12.57
   1  -4   7  350.11   13.86
   1  -4   7  372.08   12.70
   1  -4   7  335.94   14.35
   1  -4   7  350.84    7.38
   1  -4   8   70.75    3.88
   1  -4   8   71.30    7.06
  -1   4  -8   77.61    6.29
   1  -4   8   72.29    5.93
   1  -4   8   83.38    7.07
  -1   4  -8   65.40    5.41
  -1   4  -9   58.54    5.20
   1  -4   9   65.01    6.59
   1  -4   9   56.91    6.70
  -1   4  -9   64.04    6.00
   1  -4   9   63.51    5.86
   1  -4   9   66.32    4.20
   1  -4  10   31.67    4.38
  -1   4 -10   29.30    4.32
   1  -4  10   21.74    2.70
   1  -4  10   24.07    4.48
  -1   4 -10   31.44    3.96
   1  -4  10   25.34    4.91
  -1   4 -11  117.61    7.80
  -1   4 -11  106.47    8.45
   1  -4  11  118.16    8.74
   1  -4  11  109.23    9.39
   1  -4  11   96.39    9.76
   1  -4  12   12.99    3.40
  -1   4 -12   13.15    3.48
   1  -4  12    7.67    2.95
   1  -4  12   13.61    3.30
  -1   4 -12    9.49    2.44
   1  -4  13   54.75    8.34
   1  -4  13   73.40    8.46
  -1   4 -13   72.67    7.76
   1  -4  13   72.17    7.55
  -1   4 -13   75.61    6.76
  -1   4 -14   -0.20    1.10
   1  -4  14    0.06    1.65
   1  -4  14   -0.76    2.14
  -1   4 -14    0.57    1.38
   1  -4  14    1.73    1.84
   1  -4  15   27.20    6.48
   1  -4  15   29.39    6.08
  -1   4 -15   32.69    5.80
  -1   4 -15   30.08    4.60
   1  -4  15   33.53    5.59
  -1   4 -16   -1.21    2.11
   1  -4  16   -0.70    2.52
   1  -4  16    1.73    2.21
   1  -4  16   -0.80    1.18
   1  -4  17  107.14   12.11
  -1   4 -17   97.41   10.96
   1  -4  17   98.39   10.43
   1  -4  17  124.78   15.04
   1  -3 -16    8.24    3.57
  -1   3  16    2.83    2.49
   1  -3 -16    2.38    1.91
  -1   3  15  114.39   11.47
   1  -3 -15  103.32   11.58
   1  -3 -15  102.82   10.89
   1  -3 -14    9.80    3.89
  -1   3  14    6.07    3.02
   1  -3 -14   10.32    3.61
  -1   3  13   24.53    4.99
   1  -3 -13   29.29    5.77
   1  -3 -13   27.81    5.29
  -1   3  13   33.13    5.68
   1  -3 -12  146.47   11.23
   1  -3 -12  136.09   11.41
  -1   3  12  140.44   11.03
  -1   3  12  141.50   10.81
   1  -3 -12  141.92   11.02
  -1   3  11   41.54    5.62
  -1   3  11   29.60    4.83
   1  -3 -11   32.91    5.08
   1  -3 -11   30.79    5.31
   1  -3 -11   43.60    5.85
  -1   3  10  113.13    8.48
   1  -3 -10  140.88    9.84
   1  -3 -10  137.61   10.31
  -1   3  10  128.69    9.67
   1  -3 -10  132.51    9.61
  -1   3   9    9.49    2.63
  -1   3   9    8.85    2.26
   1  -3  -9    5.98    2.15
   1  -3  -9   11.52    2.91
   1  -3  -9    5.76    2.52
   1  -3  -8  357.80   14.04
   1  -3  -8  320.01   14.07
  -1   3   8  336.33   13.91
  -1   3   8  335.35   12.54
   1  -3  -7    9.52    2.45
   1  -3  -7   11.52    2.55
  -1   3   7    9.46    1.96
  -1   3   7   13.05    2.85
  -1   3   6  843.42   16.37
   1  -3  -6  886.37   19.74
   1  -3  -6  844.99   20.30
  -1   3   6  866.04   19.73
   1  -3  -5  290.68   10.77
   1  -3  -5  273.22    7.77
  -1   3   5  289.83   10.69
  -1   3   5  285.13    8.38
   1  -3  -4  702.70   15.79
  -1   3   4  697.39   11.20
  -1   3   4  703.31   15.47
   1  -3  -4  685.69   11.57
   1  -3  -3  952.90   18.22
   1  -3  -3  915.47   12.85
  -1   3   3  934.71   16.54
   1  -3  -3  953.06   17.36
   1  -3  -3  946.48   13.65
  -1   3   3  940.80   16.33
  -1   3   3  939.64   10.76
  -1   3   2   64.44    4.19
   1  -3  -2   63.03    3.42
   1  -3  -2   67.46    3.46
  -1   3   2   68.35    3.97
  -1   3   2   69.65    2.01
   1  -3  -2   65.76    4.46
   1  -3  -2   64.29    4.53
  -1   3   2   67.73    2.34
   1  -3  -1 1396.39   18.61
   1  -3  -1 1348.38   15.73
   1  -3  -1 1352.21   19.46
   1  -3  -1 1303.74   15.37
  -1   3   1 1288.45   15.06
   1  -3  -1 1308.30   18.89
  -1   3   1 1287.11   17.95
  -1   3   1 1342.05    9.46
  -1   3   1 1422.96   10.64
  -1   3   0 1448.91   13.23
   1  -3   0 1417.85   18.96
  -1   3   0 1492.83   11.80
   1  -3   0 1486.12   18.09
   1  -3   0 1398.66   16.15
   1  -3   0 1397.57   19.25
  -1   3   0 1513.01   20.09
   1  -3   0 1439.31   17.03
   1  -3   1 5728.54   33.82
   1  -3   1 5751.33   38.54
   1  -3   1 5659.54   33.24
   1  -3   1 5718.91   36.32
  -1   3  -1 5710.20   38.66
  -1   3  -1 5812.82   20.52
   1  -3   1 5765.29   31.81
   1  -3   2 3339.98   26.42
   1  -3   2 3262.47   24.52
   1  -3   2 3244.48   27.88
  -1   3  -2 3330.05   29.87
   1  -3   2 3352.01   28.71
   1  -3   2 3366.39   29.60
   1  -3   3 1996.24   24.53
  -1   3  -3 2028.43   23.90
   1  -3   3 2015.93   21.31
   1  -3   3 2038.96   18.52
  -1   3  -3 2034.98   25.33
   1  -3   3 2050.04   24.83
   1  -3   4   64.61    4.71
   1  -3   4   67.92    2.33
   1  -3   4   68.50    4.23
   1  -3   4   67.80    5.05
   1  -3   4   75.41    3.54
  -1   3  -4   68.06    4.60
  -1   3  -4   60.95    4.50
  -1   3  -5 1520.71   22.69
   1  -3   5 1581.94   21.61
   1  -3   5 1565.15   24.51
  -1   3  -5 1496.18   22.02
   1  -3   5 1508.40   14.03
   1  -3   6 1488.15   25.48
  -1   3  -6 1462.30   23.29
  -1   3  -6 1416.19   21.65
   1  -3   6 1419.97   16.25
   1  -3   7  100.75    4.94
   1  -3   7  121.27    7.84
   1  -3   7  121.92    8.44
  -1   3  -7  117.26    6.42
  -1   3  -7  119.90    7.08
   1  -3   8  589.46   13.08
  -1   3  -8  620.05   16.94
   1  -3   8  580.67   17.84
   1  -3   8  589.38   19.72
  -1   3  -8  591.73   14.78
  -1   3  -9  177.34    9.56
   1  -3   9  176.67    7.78
   1  -3   9  171.53   11.43
  -1   3  -9  185.87    8.49
   1  -3   9  202.33   11.11
   1  -3  10   25.05    3.26
   1  -3  10   19.98    4.38
  -1   3 -10   24.06    3.39
  -1   3 -10   28.65    4.19
   1  -3  10   21.21    3.89
   1  -3  11    5.43    2.39
  -1   3 -11    3.27    1.56
   1  -3  11    4.57    2.47
  -1   3 -11    4.04    1.84
   1  -3  11    1.35    1.18
  -1   3 -12  115.75    7.56
  -1   3 -12  109.28    8.88
   1  -3  12  107.09   10.64
   1  -3  12   93.27    6.97
   1  -3  12  104.78    9.33
  -1   3 -13  350.04   13.57
   1  -3  13  357.25   17.86
   1  -3  13  299.64   18.83
  -1   3 -13  338.64   16.25
   1  -3  13  348.39   14.16
   1  -3  14  140.51   13.59
   1  -3  14  145.29   11.93
  -1   3 -14  143.55    9.13
  -1   3 -14  128.54   10.62
  -1   3 -15  286.75   16.75
   1  -3  15  271.27   19.77
   1  -3  15  298.38   17.82
   1  -3  16   15.04    4.23
   1  -3  16    8.00    3.80
  -1   3 -16   12.96    4.07
   1  -3  16   14.02    3.87
   1  -3  17    5.62    2.95
  -1   3 -17   13.67    4.27
   1  -3  17    6.29    2.85
   1  -3  17   11.69    4.02
   1  -2 -17    6.54    3.14
  -1   2  17   10.48    3.72
   1  -2 -17   15.80    4.69
   1  -2 -17    6.87    3.08
  -1   2  16   39.26    7.31
  -1   2  16   40.47    6.84
   1  -2 -16   31.01    6.27
   1  -2 -16   39.39    7.03
   1  -2 -15  243.79   16.43
  -1   2  15  262.05   16.57
  -1   2  15  243.06   16.95
   1  -2 -15  252.41   16.39
   1  -2 -14   31.48    5.68
  -1   2  14   30.19    5.55
  -1   2  14   30.07    5.81
   1  -2 -14   34.64    5.93
   1  -2 -13    4.42    1.96
  -1   2  13    2.58    1.84
   1  -2 -13    6.87    2.82
  -1   2  13    2.31    2.25
   1  -2 -12   19.09    3.85
   1  -2 -12   16.38    3.85
  -1   2  12   12.91    3.71
  -1   2  12   13.48    3.45
  -1   2  11  172.29   11.10
  -1   2  11  149.39   10.63
   1  -2 -11  147.39   10.33
   1  -2 -11  183.02   11.15
  -1   2  10   59.51    6.30
   1  -2 -10   41.91    5.25
  -1   2  10   42.54    5.37
   1  -2 -10   62.03    6.17
  -1   2   9 1030.99   24.38
   1  -2  -9  999.80   24.01
   1  -2  -9 1045.40   23.65
  -1   2   9 1027.91   24.26
  -1   2   8  485.53   15.88
  -1   2   8  494.28   15.44
   1  -2  -8  450.94   15.13
   1  -2  -8  483.58   15.07
  -1   2   7  791.49   19.10
  -1   2   7  785.46   17.82
   1  -2  -7  798.91   18.38
   1  -2  -7  762.29   18.37
   1  -2  -6    6.88    1.76
  -1   2   6    8.73    1.74
  -1   2   6    5.07    1.70
   1  -2  -6    7.89    1.87
   1  -2  -5  235.70    8.98
  -1   2   5  246.39    9.22
   1  -2  -5  250.92    8.92
  -1   2   5  239.89    7.99
   1  -2  -4 1034.56   17.48
   1  -2  -4  946.36   16.17
  -1   2   4  962.58   13.97
  -1   2   4 1008.79   16.98
  -1   2   3  351.50    7.30
  -1   2   3  370.21    9.33
   1  -2  -3  359.84    9.59
   1  -2  -3  346.31    9.07
  -1   2   2 3335.93   18.69
   1  -2  -2 3306.80   18.92
   1  -2  -2 3127.03   25.51
  -1   2   2 3303.02   24.51
  -1   2   2 3168.17   24.10
   1  -2  -2 3160.34   21.24
   1  -2  -2 3240.86   26.43
   1  -2  -1 7948.39   33.54
   1  -2  -1 7411.19   37.01
  -1   2   1 7337.47   34.39
   1  -2  -1 8133.30   28.96
   1  -2  -1 7857.60   38.27
  -1   2   1 8175.32   33.01
  -1   2   1 8302.25   25.56
   1  -2   0  538.08    9.52
   1  -2   0  563.85    7.55
  -1   2   0  548.66    7.07
   1  -2   0  546.43    9.10
  -1   2   0  560.15   10.28
   1  -2   0  566.22    7.79
   1  -2   0  545.21    8.56
  -1   2   0  567.46    7.00
   1  -2   0  552.01    9.59
  -1   2  -1 1719.28    9.75
   1  -2   1 1749.87    9.66
   1  -2   1 1746.63   15.45
   1  -2   1 1714.62   17.31
   1  -2   1 1705.33   13.60
   1  -2   1 1707.71   14.37
   1  -2   1 1722.76   16.61
  -1   2  -1 1712.86    9.51
   1  -2   1 1682.23   16.58
  -1   2  -1 1750.39   18.19
   1  -2   1 1730.01    9.69
   1  -2   2  979.46   11.81
   1  -2   2  938.50   14.34
  -1   2  -2  978.13   14.00
   1  -2   2  935.02   14.00
  -1   2  -2  912.86   14.13
  -1   2  -2  912.19    9.75
   1  -2   2  956.57   12.87
   1  -2   2  964.54    7.20
   1  -2   2  972.90    9.33
  -1   2  -3  387.83    7.89
   1  -2   3  305.07    8.11
   1  -2   3  400.14    6.41
   1  -2   3  295.93    8.68
  -1   2  -3  314.67    8.41
   1  -2   3  399.18    5.90
   1  -2   3  372.43   10.20
  -1   2  -3  398.14    9.41
  -1   2  -4   60.83    3.71
   1  -2   4   64.26    4.01
  -1   2  -4   59.44    3.68
   1  -2   4   59.59    2.99
  -1   2  -4   63.76    4.00
   1  -2   4   58.76    4.15
   1  -2   4   58.62    4.48
   1  -2   5  342.91    8.36
  -1   2  -5  343.34    9.05
   1  -2   5  345.05   10.74
  -1   2  -5  340.36    9.84
   1  -2   5  358.57   10.18
  -1   2  -5  355.79   10.13
   1  -2   6  452.74   10.67
  -1   2  -6  456.77   12.41
   1  -2   6  446.56   13.07
  -1   2  -6  436.49   10.57
   1  -2   6  444.91   12.09
  -1   2  -7  207.67    8.88
  -1   2  -7  200.30    7.43
   1  -2   7  221.71    9.80
   1  -2   7  213.47   10.93
   1  -2   7  213.78    8.07
   1  -2   8  329.18   10.94
   1  -2   8  367.16   13.37
  -1   2  -8  344.41   12.27
  -1   2  -8  350.76   10.28
   1  -2   8  327.25   14.48
   1  -2   9    0.46    1.75
  -1   2  -9   -0.93    1.17
   1  -2   9    3.46    1.91
   1  -2   9   -0.49    0.87
  -1   2  -9   -0.08    0.92
   1  -2  10   10.03    2.33
  -1   2 -10   15.53    3.01
  -1   2 -10   16.66    2.65
   1  -2  10   17.18    3.39
   1  -2  10   15.69    3.76
  -1   2 -11  395.57   12.75
   1  -2  11  399.96   19.20
   1  -2  11  399.47   16.47
   1  -2  11  373.24   14.03
  -1   2 -11  393.70   15.58
   1  -2  12   80.00    6.96
  -1   2 -12   90.59    7.98
   1  -2  12   92.71    9.82
   1  -2  12  103.51    8.78
  -1   2 -12  102.87    6.81
   1  -2  13    9.53    3.05
  -1   2 -13   11.32    2.51
   1  -2  13   11.18    3.64
   1  -2  13    8.99    2.65
  -1   2 -13    8.32    2.90
   1  -2  14   87.73   10.52
   1  -2  14   79.90    7.66
  -1   2 -14   84.56    8.64
   1  -2  14   88.97    8.95
  -1   2 -15  212.58   14.63
   1  -2  15  211.92   14.40
   1  -2  15  210.10   17.17
   1  -2  15  228.71   13.57
  -1   2 -16   55.60    7.81
   1  -2  16   52.98    9.21
  -1   2 -17   -2.95    2.28
   1  -2  17    2.35    3.02
  -1   1  18   10.50    4.50
  -1   1  18    1.46    1.63
   1  -1 -17    9.25    3.70
  -1   1  17    3.25    2.21
   1  -1 -17    3.21    2.51
  -1   1  17    7.52    4.12
  -1   1  16   37.26    6.35
   1  -1 -16   44.26    7.11
   1  -1 -16   25.45    5.66
  -1   1  16   40.78    7.51
   1  -1 -15   19.60    4.56
  -1   1  15   14.66    4.54
  -1   1  15   18.95    4.43
   1  -1 -15   28.02    5.68
  -1   1  14  146.00   11.42
  -1   1  14  132.17   12.06
   1  -1 -14  153.05   11.60
   1  -1 -14  142.07   11.62
  -1   1  13   99.26    8.91
  -1   1  13   97.38    9.91
   1  -1 -13   95.85    8.98
   1  -1 -13  103.32    9.01
  -1   1  12   82.51    7.74
   1  -1 -12   91.68    8.00
   1  -1 -12   77.17    7.70
  -1   1  12   85.84    8.73
   1  -1 -11  180.73   10.46
  -1   1  11  181.79   10.88
   1  -1 -11  172.96   10.76
  -1   1  11  173.83   11.56
  -1   1  10   11.08    2.97
   1  -1 -10   15.18    3.04
   1  -1 -10   13.15    2.83
  -1   1  10   15.08    3.14
  -1   1   9   22.63    3.44
   1  -1  -9   21.96    3.45
   1  -1  -9   16.55    2.84
  -1   1   9   22.83    3.62
  -1   1   8  503.15   15.31
  -1   1   8  499.38   15.78
   1  -1  -8  514.84   14.81
   1  -1  -8  504.93   15.32
  -1   1   7    7.88    1.98
   1  -1  -7    6.02    1.71
  -1   1   7    4.90    1.59
   1  -1  -7   10.49    2.15
  -1   1   6    0.37    0.56
  -1   1   6   -0.83    0.87
   1  -1  -6   -0.31    0.71
   1  -1  -6   -0.65    0.95
  -1   1   5  251.29    8.50
  -1   1   5  263.68    8.78
   1  -1  -5  250.70    8.59
   1  -1  -5  257.10    8.14
  -1   1   4  573.38   11.72
   1  -1  -4  559.90   10.98
   1  -1  -4  553.98   11.58
  -1   1   4  535.16   10.94
  -1   1   3   31.27    2.48
   1  -1  -3   35.15    1.62
  -1   1   3   31.90    2.36
   1  -1  -3   34.33    2.61
   1  -1  -3   32.38    2.36
  -1   1   2 1369.31   14.06
  -1   1   2 1403.99   13.17
   1  -1  -2 1380.70   13.32
   1  -1  -2 1433.95   13.47
  -1   1   1   62.53    1.77
  -1   1   1   58.77    2.12
  -1   1   1   57.51    2.28
   1  -1  -1   57.71    1.66
  -1   1   1   60.87    2.46
   1  -1  -1   56.54    2.31
   1  -1  -1   57.10    2.47
   1  -1  -1   59.33    2.44
  -1   1   0  225.18    3.84
  -1   1   0  223.13    3.94
   1  -1   0  224.79    4.15
   1  -1   0  215.77    4.20
   1  -1   0  216.28    3.89
   1  -1   0  210.78    3.78
   1  -1   0  216.92    4.80
  -1   1   0  222.97    4.45
   1  -1   1  865.44    9.36
   1  -1   1  912.52   10.65
  -1   1  -1  897.79   10.46
  -1   1  -1  899.58    8.82
  -1   1  -1  908.64    7.97
  -1   1  -2   28.47    1.88
   1  -1   2   29.47    2.19
  -1   1  -2   28.81    2.04
  -1   1  -2   28.27    1.94
   1  -1   2   29.04    2.00
  -1   1  -3  593.16    8.76
   1  -1   3  586.89    9.99
   1  -1   3  570.94   10.57
  -1   1  -3  609.54   10.26
  -1   1  -3  593.33   10.48
  -1   1  -4  356.47    8.81
  -1   1  -4  386.58    9.76
   1  -1   4  344.02    9.01
   1  -1   4  329.93    8.36
  -1   1  -4  338.46    7.05
   1  -1   4  365.85    8.76
  -1   1  -5 1000.15   12.96
   1  -1   5 1019.30   16.96
   1  -1   5  992.83   15.75
   1  -1   5 1030.09   16.46
  -1   1  -5  990.48   17.50
  -1   1  -5 1020.45   16.16
   1  -1   6 1933.80   24.82
  -1   1  -6 2018.02   19.69
   1  -1   6 1984.27   25.55
   1  -1   6 1995.89   24.12
   1  -1   6 2024.32   30.61
  -1   1  -6 2046.28   24.92
  -1   1  -6 1999.87   27.43
  -1   1  -7    5.44    1.21
   1  -1   7    5.96    2.03
   1  -1   7    5.66    1.46
   1  -1   7    4.70    1.42
  -1   1  -7    3.62    1.35
   1  -1   7    4.20    1.50
   1  -1   8  803.99   18.65
   1  -1   8  847.91   22.74
  -1   1  -8  850.26   18.92
   1  -1   8  805.78   17.32
  -1   1  -8  832.64   14.58
   1  -1   8  841.15   18.82
   1  -1   9   -0.20    0.87
  -1   1  -9    0.02    0.58
   1  -1   9    0.37    1.48
  -1   1  -9    2.39    1.37
   1  -1   9    0.70    0.71
   1  -1  10  119.91    8.11
   1  -1  10  103.49    7.50
  -1   1 -10  114.86    6.17
   1  -1  10  106.20    9.33
  -1   1 -10  111.66    7.84
   1  -1  11   21.55    3.73
   1  -1  11   25.54    5.03
  -1   1 -11   21.11    2.89
  -1   1 -11   27.55    4.18
   1  -1  11   27.38    4.16
   1  -1  12   60.42    6.37
   1  -1  12   56.02    7.56
  -1   1 -12   58.92    6.51
  -1   1 -12   59.68    4.95
   1  -1  12   62.51    6.56
  -1   1 -13  225.75   13.36
   1  -1  13  223.16   12.84
   1  -1  13  192.74   12.02
   1  -1  13  184.69   14.36
   1  -1  14   29.06    4.97
   1  -1  14   30.28    6.45
  -1   1 -14   23.64    4.70
   1  -1  14   24.54    4.53
   1  -1  15  143.32   14.07
   1  -1  15  148.26   11.51
  -1   1 -15  139.09   11.80
   1  -1  16    0.94    1.35
   1  -1  16    1.90    2.38
  -1   1 -16    0.06    1.96
  -1   1 -16    2.74    2.28
   1  -1  17   19.82    4.65
  -1   1 -17   23.22    5.13
   1  -1  17   21.51    6.46
  -1   1 -17   24.51    5.41
   1  -1  18    6.41    3.16
  -1   0  18   11.27    3.76
  -1   0  18   13.55    5.45
  -1   0  17  135.09   11.89
  -1   0  17  138.13   14.59
   1   0 -17  132.21   12.92
   1   0 -17  142.93   12.74
  -1   0  16    1.31    2.59
   1   0 -16   -0.41    1.46
   1   0 -16    2.52    1.82
  -1   0  16   -0.92    1.62
  -1   0  15   -0.61    1.33
  -1   0  15    7.11    3.42
   1   0 -15    5.06    2.29
   1   0 -15    0.10    2.20
  -1   0  14   17.69    4.42
   1   0 -14   27.30    5.18
   1   0 -14   21.60    4.49
  -1   0  14   21.91    4.36
  -1   0  13   63.62    8.05
  -1   0  13   55.63    6.51
   1   0 -13   69.40    7.52
  -1   0  12   11.39    3.00
   1   0 -12   16.73    3.61
  -1   0  12   15.98    3.95
  -1   0  11  791.58   24.92
  -1   0  11  802.74   21.78
   1   0 -11  783.85   22.42
  -1   0  10  830.75   21.06
  -1   0  10  876.41   24.49
   1   0 -10  837.78   21.74
  -1   0   9   40.17    4.39
  -1   0   9   41.72    5.07
   1   0  -9   41.92    4.55
  -1   0   8  434.59   14.97
  -1   0   8  470.93   13.93
   1   0  -8  463.03   14.17
   1   0  -8  457.40   11.93
   1   0  -7    7.98    1.87
  -1   0   7    8.46    2.12
  -1   0   7    4.78    1.57
   1   0  -7    7.41    1.59
  -1   0   6   31.39    3.14
  -1   0   6   34.49    3.61
   1   0  -6   37.12    2.99
  -1   0   5 1844.16   23.68
   1   0  -5 1904.88   22.21
   1   0  -5 1834.88   19.08
  -1   0   5 1889.23   21.75
   1   0  -4 4738.25   27.85
  -1   0   4 4692.76   33.88
  -1   0   4 4822.06   31.15
  -1   0   3 2849.08   20.84
   1   0  -3 2760.88   19.02
   1   0  -3 2831.63   21.11
   1   0  -2    1.61    0.49
   1   0  -2    2.03    0.57
  -1   0   2    1.64    0.48
  -1   0   2    0.77    0.28
   1   0  -2    1.26    0.47
   1   0  -1   86.23    2.43
   1   0  -1   92.30    2.81
  -1   0   1   97.02    2.86
  -1   0   1   92.42    3.06
  -1   0   0  175.59    3.06
  -1   0   0  169.59    3.74
  -1   0   0  165.58    3.90
   1   0   0  171.20    3.49
   1   0   0  168.16    3.61
   1   0   0  161.43    3.02
   1   0   1 3471.46   14.76
  -1   0  -1 3401.55   14.39
   1   0   1 3430.90   17.56
  -1   0  -1 3383.86   19.75
  -1   0  -2 1038.75    9.57
   1   0   2 1057.10   10.59
  -1   0  -2 1043.76   12.87
   1   0   2 1040.17   10.86
  -1   0  -2 1060.16   10.32
   1   0   3 4040.01   30.17
   1   0   3 4108.95   24.10
   1   0   3 4255.04   24.51
   1   0   3 4096.71   31.93
  -1   0  -3 4050.14   24.46
  -1   0  -3 4258.66   29.89
  -1   0  -3 4194.04   16.25
  -1   0  -4  983.82   13.77
  -1   0  -4  972.76    9.53
   1   0   4  959.99   13.34
   1   0   4  973.02   16.19
  -1   0  -4  989.01   16.29
   1   0   4  970.15   17.36
   1   0   4  967.10   13.08
   1   0   5 1142.02   20.73
   1   0   5 1132.17   15.48
  -1   0  -5 1110.17   16.51
   1   0   5 1104.10   18.93
   1   0   5 1068.75   15.70
  -1   0  -5 1168.20   19.74
  -1   0  -5 1105.58   11.86
   1   0   6  209.62    8.95
  -1   0  -6  218.55    9.38
  -1   0  -6  221.10    8.16
   1   0   6  212.34    7.34
   1   0   6  227.04   10.03
   1   0   6  212.63    7.64
  -1   0  -6  214.25    5.88
   1   0   7  310.06   11.54
  -1   0  -7  290.44   11.71
  -1   0  -7  290.16   10.16
   1   0   7  280.33    9.48
   1   0   7  281.72   12.16
   1   0   7  284.70    9.22
  -1   0  -7  281.36    7.43
   1   0   8  495.02   17.29
   1   0   8  526.46   15.99
  -1   0  -8  504.78   14.59
   1   0   8  505.37   13.10
   1   0   8  504.67   13.66
  -1   0  -8  502.77   10.83
   1   0   9    0.99    1.26
  -1   0  -9    1.23    1.16
   1   0   9    0.60    0.84
   1   0   9    2.20    1.16
   1   0   9    0.22    0.67
  -1   0 -10  133.85    8.68
   1   0  10  146.97    8.42
   1   0  10  156.66    9.76
   1   0  10  135.60   10.40
   1   0  11    4.28    2.46
   1   0  11   -0.14    0.99
   1   0  11    3.51    1.95
  -1   0 -11    1.42    1.41
  -1   0 -12   24.62    4.36
   1   0  12   22.92    4.38
   1   0  12   24.87    5.16
   1   0  12   21.29    3.69
   1   0  13    2.21    1.52
   1   0  13    4.14    2.47
  -1   0 -13    4.87    2.25
  -1   0 -13    8.42    2.86
  -1   0 -14   14.66    3.78
  -1   0 -14    7.46    2.76
   1   0  14   10.68    4.04
   1   0  14   13.88    3.82
   1   0  15    8.30    3.65
   1   0  15    5.06    2.35
  -1   0 -15    6.76    2.89
  -1   0 -15    5.13    2.32
   1   0  16   -2.15    2.22
   1   0  16    1.77    2.36
  -1   0 -16    3.38    2.84
  -1   0 -16   -0.71    1.86
  -1   0 -17   10.23    3.90
   1   0  17    5.71    2.56
   1   0  17   14.67    5.25
  -1   0 -17    8.56    3.63
   1   0  18   11.14    3.85
   1   0  18    0.40    3.63
  -1  -1  18   20.03    6.07
  -1  -1  18   20.79    4.60
   1   1 -17    0.93    1.57
  -1  -1  17    2.97    3.17
  -1  -1  17   -0.43    1.20
  -1  -1  17   -0.95    1.71
   1   1 -17   -0.52    1.84
   1   1 -16   -2.10    2.38
  -1  -1  16   -0.95    2.11
  -1  -1  16   -0.09    1.91
  -1  -1  15  143.26   10.87
  -1  -1  15  145.75   13.52
   1   1 -15  147.42   12.06
  -1  -1  14   15.17    4.30
  -1  -1  14   23.40    4.30
   1   1 -14   17.86    4.09
  -1  -1  13  471.99   21.90
   1   1 -13  478.65   19.37
  -1  -1  13  437.37   17.18
   1   1 -12   17.65    3.13
  -1  -1  12   20.31    3.59
   1   1 -12   17.34    3.62
  -1  -1  12   23.62    4.94
   1   1 -11    9.95    2.38
  -1  -1  11    8.33    2.68
   1   1 -11    9.52    2.56
  -1  -1  11    8.24    2.23
   1   1 -10  244.15   11.59
   1   1 -10  235.81    9.81
  -1  -1  10  230.87   10.47
  -1  -1  10  223.92   11.40
  -1  -1  10  237.39   13.17
  -1  -1   9  423.91   13.31
   1   1  -9  403.91   12.13
   1   1  -9  420.95   14.15
  -1  -1   9  404.14   14.45
  -1  -1   9  420.78   16.15
  -1  -1   8   50.44    4.31
  -1  -1   8   53.31    4.92
  -1  -1   8   44.05    4.95
   1   1  -8   43.88    4.32
   1   1  -8   50.38    4.02
  -1  -1   7  518.76   15.55
   1   1  -7  503.47   11.87
  -1  -1   7  488.16   13.97
   1   1  -7  527.60   13.60
  -1  -1   7  519.59   12.70
   1   1  -6    1.59    0.94
  -1  -1   6    3.97    1.35
   1   1  -6    3.07    1.14
  -1  -1   6    1.62    0.74
  -1  -1   5  183.10    7.39
  -1  -1   5  177.78    6.09
   1   1  -5  191.86    6.42
   1   1  -5  185.85    6.68
  -1  -1   4  514.85   11.31
  -1  -1   4  534.10    9.42
  -1  -1   4  487.15    8.88
   1   1  -4  531.58   10.05
  -1  -1   3  534.68    8.13
  -1  -1   3  550.79    8.83
   1   1  -3  560.78    9.16
  -1  -1   3  528.61   10.22
   1   1  -3  539.65    8.79
  -1  -1   2   79.91    3.34
  -1  -1   2   83.13    3.26
  -1  -1   2   80.55    2.82
   1   1  -2   79.40    2.76
   1   1  -2   82.44    3.15
  -1  -1   2   80.86    3.54
  -1  -1   2   76.95    3.57
  -1  -1   1   13.65    0.89
   1   1  -1   13.38    1.42
   1   1  -1   14.89    1.23
  -1  -1   1   16.26    1.39
  -1  -1   1   14.55    1.34
  -1  -1   1   12.80    1.27
  -1  -1   1   12.37    1.12
   1   1  -1   15.54    0.90
  -1  -1   1   15.85    1.25
  -1  -1   0  638.77    7.45
   1   1   0  656.13    8.83
  -1  -1   0  633.47    7.81
  -1  -1   0  660.45    9.14
  -1  -1   0  640.62    8.42
  -1  -1   0  652.96    8.75
   1   1   0  646.12    6.93
  -1  -1  -1 3344.80   13.80
  -1  -1  -1 3394.73   22.17
  -1  -1  -1 3461.73   22.18
  -1  -1  -1 3360.03   23.18
  -1  -1  -1 3335.74   18.93
   1   1   1 3299.02   14.39
   1   1   1 3400.30   19.20
   1   1   1 3449.62   13.66
  -1  -1  -1 3334.61   18.73
  -1  -1  -1 3419.56   21.89
   1   1   1 3516.97   21.51
  -1  -1  -2  177.77    5.67
  -1  -1  -2  198.79    4.59
   1   1   2  197.54    5.87
  -1  -1  -2  191.79    6.00
   1   1   2  195.43    5.49
   1   1   2  191.40    4.71
  -1  -1  -2  192.08    4.99
   1   1   3   86.39    3.40
  -1  -1  -3   83.62    4.50
   1   1   3   89.69    2.78
  -1  -1  -3   86.43    4.19
   1   1   3   89.83    4.98
   1   1   3   85.42    4.47
  -1  -1  -3   76.06    3.61
  -1  -1  -3   91.54    3.79
  -1  -1  -4 4686.08   31.43
   1   1   4 4554.86   36.69
  -1  -1  -4 4585.95   30.81
   1   1   4 4596.40   26.87
   1   1   4 4614.42   38.78
  -1  -1  -4 4683.45   37.05
  -1  -1  -5  341.16   11.11
   1   1   5  358.33   11.79
   1   1   5  358.13   11.35
  -1  -1  -5  357.24    9.62
   1   1   5  330.19    7.53
  -1  -1  -5  354.64    9.61
   1   1   5  345.61    8.06
   1   1   6  840.02   19.22
  -1  -1  -6  823.92   16.13
   1   1   6  852.03   19.15
  -1  -1  -6  841.20   18.95
  -1  -1  -6  872.13   16.39
   1   1   6  823.06   13.61
   1   1   6  807.16   13.29
   1   1   7  141.83    6.10
  -1  -1  -7  157.71    7.64
   1   1   7  151.26    6.31
  -1  -1  -7  146.32    7.43
   1   1   7  159.58    9.02
  -1  -1  -7  157.15    8.93
   1   1   7  144.72    8.45
  -1  -1  -8   -0.08    0.90
   1   1   8    0.33    0.85
   1   1   8   -0.46    0.55
   1   1   8    0.12    0.56
   1   1   8    0.88    0.99
  -1  -1  -8   -0.01    0.78
   1   1   9    8.10    1.76
   1   1   9    7.48    1.70
   1   1   9    5.70    2.07
  -1  -1  -9    9.06    2.17
  -1  -1  -9    9.53    2.28
   1   1   9    9.67    2.69
  -1  -1 -10   71.57    6.33
   1   1  10   68.80    7.40
  -1  -1 -10   67.92    6.36
   1   1  10   63.30    6.56
  -1  -1 -11  142.81    9.51
   1   1  11  129.27    9.91
  -1  -1 -11  136.12    9.48
   1   1  11  124.11   10.43
   1   1  12    4.56    2.28
  -1  -1 -12    3.62    1.93
   1   1  12    5.26    2.15
  -1  -1 -12    9.13    2.95
  -1  -1 -13  194.13   12.51
   1   1  13  205.27   13.63
  -1  -1 -13  207.03   13.10
   1   1  13  181.48   14.05
   1   1  14   -0.31    1.45
   1   1  14    1.81    2.42
  -1  -1 -14    1.24    1.82
  -1  -1 -14    0.59    1.57
  -1  -1 -15   30.28    5.59
   1   1  15   26.76    6.07
  -1  -1 -15   23.68    5.09
   1   1  15   41.25    6.63
   1   1  16    1.55    1.90
   1   1  16    1.07    2.09
  -1  -1 -16   -1.09    2.18
  -1  -1 -16    5.99    2.91
  -1  -1 -17   -3.21    2.81
   1   1  17   -1.26    2.46
   1   1  17   -0.74    1.68
  -1  -1 -17   -0.65    1.99
  -1  -2  18   11.52    3.59
  -1  -2  18    5.35    3.36
   1   2 -18    7.17    3.03
  -1  -2  17    5.94    3.65
  -1  -2  17    2.09    1.44
   1   2 -17    5.38    2.43
  -1  -2  16    6.92    3.76
  -1  -2  16    7.36    2.69
   1   2 -16    9.80    3.79
  -1  -2  15    0.65    1.25
  -1  -2  15    2.66    2.27
  -1  -2  15    0.86    1.07
   1   2 -15   -1.44    1.68
   1   2 -15    1.76    2.09
  -1  -2  14   15.56    3.43
  -1  -2  14   16.81    4.68
   1   2 -14   11.83    2.96
   1   2 -14   13.62    3.68
  -1  -2  14   13.02    3.13
  -1  -2  13  235.30   11.99
  -1  -2  13  261.40   12.92
   1   2 -13  254.75   12.09
  -1  -2  13  250.62   16.26
   1   2 -13  251.70   13.93
   1   2 -12   31.45    4.16
  -1  -2  12   23.99    4.40
  -1  -2  12   30.45    4.12
   1   2 -12   35.32    5.00
  -1  -2  12   37.94    4.74
  -1  -2  12   33.98    5.67
  -1  -2  11  162.73   10.66
   1   2 -11  158.09    8.71
  -1  -2  11  173.69    9.10
   1   2 -11  169.04   10.16
  -1  -2  11  148.90   11.30
  -1  -2  11  189.06    9.82
  -1  -2  10    9.68    3.03
  -1  -2  10   13.06    3.00
   1   2 -10   10.46    2.54
   1   2 -10   13.45    2.54
  -1  -2  10   11.43    2.43
  -1  -2  10    8.01    2.12
  -1  -2   9    4.65    1.43
  -1  -2   9    6.35    2.12
   1   2  -9    6.10    1.81
  -1  -2   9    8.59    2.77
  -1  -2   9    8.46    2.02
   1   2  -9    8.57    2.30
  -1  -2   8   -0.12    0.79
   1   2  -8   -0.56    0.89
  -1  -2   8    0.40    0.57
  -1  -2   8    0.57    0.98
   1   2  -8    0.16    1.04
  -1  -2   8   -0.27    1.09
  -1  -2   7  729.57   15.38
  -1  -2   7  733.64   18.91
   1   2  -7  724.84   15.21
   1   2  -7  748.25   16.25
  -1  -2   7  721.47   13.82
   1   2  -6 2589.17   27.14
  -1  -2   6 2603.72   31.65
   1   2  -6 2584.11   27.84
  -1  -2   6 2641.53   27.53
   1   2  -5 1765.94   21.23
  -1  -2   5 1833.39   24.59
  -1  -2   5 1786.00   21.20
   1   2  -5 1774.90   21.11
  -1  -2   5 1760.86   25.03
  -1  -2   5 1741.56   17.21
   1   2  -4 1974.23   20.14
  -1  -2   4 1899.60   23.56
  -1  -2   4 2016.10   23.58
  -1  -2   4 1995.88   21.41
   1   2  -4 1979.81   21.28
  -1  -2   4 1925.57   16.17
   1   2  -3 1353.15   14.97
  -1  -2   3 1383.99   17.20
   1   2  -3 1264.95   16.27
  -1  -2   3 1286.17   15.47
  -1  -2   3 1308.69   17.50
  -1  -2   3 1317.18   17.49
  -1  -2   3 1314.87   12.38
   1   2  -2  798.02   10.11
  -1  -2   2  780.66   10.84
  -1  -2   2  829.57   13.43
  -1  -2   2  824.55   12.89
  -1  -2   2  800.55    9.37
  -1  -2   2  790.16   12.08
   1   2  -2  802.24   12.24
  -1  -2   2  789.78   11.98
  -1  -2   1   23.84    2.19
  -1  -2   1   26.59    2.16
  -1  -2   1   28.29    1.97
   1   2  -1   28.85    1.72
  -1  -2   1   27.92    1.98
  -1  -2   1   26.34    2.28
   1   2  -1   26.55    2.33
   1   2  -1   28.48    2.24
  -1  -2   1   23.46    1.80
  -1  -2   0  335.27    5.51
  -1  -2   0  321.25    6.87
  -1  -2   0  318.57    8.07
  -1  -2   0  315.14    7.34
   1   2   0  318.14    7.25
  -1  -2   0  317.02    5.76
  -1  -2   0  307.30    7.95
   1   2   0  311.58    5.59
   1   2   0  315.95    7.38
  -1  -2  -1 1277.62   14.94
  -1  -2  -1 1276.64   11.59
  -1  -2  -1 1309.13   16.58
  -1  -2  -1 1290.94   15.53
  -1  -2  -1 1221.79   17.04
   1   2   1 1252.44   13.78
   1   2   1 1262.47   16.58
  -1  -2  -2  840.04   14.88
   1   2   2  831.35   10.83
  -1  -2  -2  845.25   13.43
  -1  -2  -2  845.92   13.89
  -1  -2  -2  873.68   10.62
  -1  -2  -2  825.95   14.89
   1   2   2  853.44   15.44
   1   2   2  892.98   14.47
  -1  -2  -2  839.30   13.51
   1   2   3  199.85    8.13
  -1  -2  -3  196.58    6.06
  -1  -2  -3  195.21    6.86
  -1  -2  -3  191.63    7.23
   1   2   3  200.16    6.50
   1   2   3  205.07    5.37
   1   2   3  203.03    7.26
  -1  -2  -3  201.45    7.66
  -1  -2  -4  484.98   10.77
   1   2   4  487.34   11.54
  -1  -2  -4  507.34   12.69
  -1  -2  -4  499.12   12.69
  -1  -2  -4  499.47   11.78
   1   2   4  513.35   14.11
   1   2   4  506.79    8.79
   1   2   5  270.77    6.84
   1   2   5  255.41    9.33
  -1  -2  -5  264.74    9.26
  -1  -2  -5  256.51    8.68
   1   2   5  280.04   11.18
  -1  -2  -5  254.81   10.04
  -1  -2  -6    2.22    1.19
  -1  -2  -6    4.00    1.68
   1   2   6    7.77    2.17
  -1  -2  -6    5.81    1.69
   1   2   6    5.80    1.16
   1   2   6    6.48    1.75
  -1  -2  -7  262.29   10.63
  -1  -2  -7  261.44   10.33
   1   2   7  259.94   12.09
  -1  -2  -7  258.74   11.71
   1   2   7  262.62   11.31
   1   2   7  270.05    7.90
   1   2   8    4.55    1.15
  -1  -2  -8   -0.32    0.94
  -1  -2  -8    2.38    1.35
   1   2   8    2.94    1.63
  -1  -2  -8    8.52    2.52
   1   2   8    4.75    1.69
  -1  -2  -9   42.58    4.88
   1   2   9   40.05    3.54
   1   2   9   49.51    5.82
  -1  -2  -9   48.07    5.12
   1   2   9   42.80    5.51
  -1  -2 -10   56.25    5.92
  -1  -2 -10   61.03    6.22
   1   2  10   45.28    5.90
   1   2  10   64.38    7.05
  -1  -2 -11    1.96    1.40
   1   2  11    1.91    1.33
  -1  -2 -11    4.56    2.02
   1   2  11    6.08    2.56
  -1  -2 -12   38.78    5.64
   1   2  12   50.30    7.15
  -1  -2 -12   34.73    5.33
   1   2  12   47.16    6.58
   1   2  13   74.57    8.88
  -1  -2 -13   79.10    8.36
   1   2  13   85.74    9.30
  -1  -2 -13   70.33    7.92
  -1  -2 -14    7.69    2.96
   1   2  14    5.82    2.85
  -1  -2 -14    7.68    3.13
   1   2  14    3.48    2.27
   1   2  15   17.96    4.75
   1   2  15   17.84    5.04
  -1  -2 -15   20.78    4.84
  -1  -2 -15   23.54    5.16
  -1  -2 -16   14.42    4.52
  -1  -2 -16    5.87    3.14
   1   2  16    5.31    2.70
  -1  -2 -17  107.59   11.79
  -1  -3  18    5.66    4.13
  -1  -3  18    0.71    1.69
   1   3 -17   60.38    8.61
  -1  -3  17   51.28    7.14
  -1  -3  17   63.53   10.26
  -1  -3  16   -0.05    1.91
   1   3 -16    1.19    1.72
  -1  -3  16    1.23    1.28
   1   3 -16    1.90    2.12
  -1  -3  15  348.74   21.81
   1   3 -15  374.61   16.37
   1   3 -15  344.64   18.17
  -1  -3  15  350.37   16.96
   1   3 -14   42.19    5.42
  -1  -3  14   29.89    5.99
  -1  -3  14   37.02    5.37
   1   3 -14   27.76    5.08
  -1  -3  14   34.45    5.92
   1   3 -13  248.61   12.21
  -1  -3  13  250.94   13.02
  -1  -3  13  248.55   15.07
  -1  -3  13  257.59   16.83
  -1  -3  13  243.74   11.48
   1   3 -13  246.64   13.84
  -1  -3  12   64.35    7.44
   1   3 -12   59.98    5.78
  -1  -3  12   58.14    5.32
  -1  -3  12   70.71    6.66
   1   3 -12   65.55    6.79
  -1  -3  12   65.91    8.14
  -1  -3  11    4.97    2.52
   1   3 -11   10.16    2.46
  -1  -3  11   10.41    2.29
  -1  -3  11   16.32    3.73
  -1  -3  11    9.46    2.57
   1   3 -11   11.08    2.88
   1   3 -10 2075.92   30.83
  -1  -3  10 2124.78   37.78
  -1  -3  10 2012.52   39.71
  -1  -3  10 2086.35   27.77
   1   3 -10 2008.70   33.17
  -1  -3  10 2078.89   32.60
  -1  -3   9  318.45   13.89
   1   3  -9  307.54   12.19
   1   3  -9  258.00   10.52
  -1  -3   9  286.00    9.56
  -1  -3   9  303.85   11.90
  -1  -3   9  261.38   13.41
  -1  -3   8  969.81   24.15
   1   3  -8 1039.85   21.10
  -1  -3   8  996.63   16.37
  -1  -3   8 1025.48   23.77
  -1  -3   8 1042.45   20.94
   1   3  -8 1040.73   20.22
  -1  -3   7   63.89    3.77
   1   3  -7   61.94    4.82
  -1  -3   7   61.48    5.54
  -1  -3   7   62.25    5.80
   1   3  -7   55.99    4.65
  -1  -3   7   60.91    4.90
   1   3  -6 1350.50   21.50
  -1  -3   6 1367.98   21.85
  -1  -3   6 1314.90   15.29
  -1  -3   6 1380.53   24.38
   1   3  -6 1369.63   21.08
   1   3  -5    4.11    1.37
   1   3  -5    8.61    1.64
  -1  -3   5    6.66    1.59
  -1  -3   5    6.88    1.79
  -1  -3   5    9.13    1.92
  -1  -3   5    5.88    1.00
   1   3  -4  322.58    8.88
  -1  -3   4  322.53    8.58
  -1  -3   4  318.71   10.10
  -1  -3   4  335.32   10.10
   1   3  -4  311.70    9.69
  -1  -3   4  339.56    6.67
  -1  -3   4  334.75   10.37
  -1  -3   3 3355.82   20.39
   1   3  -3 3545.18   31.53
  -1  -3   3 3585.94   32.80
  -1  -3   3 3451.05   25.72
  -1  -3   3 3567.75   31.22
   1   3  -3 3355.59   26.64
  -1  -3   3 3469.57   29.68
  -1  -3   3 3500.49   31.95
  -1  -3   2  708.43   12.53
  -1  -3   2  748.96   14.49
  -1  -3   2  743.15   14.59
  -1  -3   2  721.77   12.03
   1   3  -2  740.90   14.14
  -1  -3   2  743.73   13.64
  -1  -3   2  723.25   10.95
  -1  -3   2  701.26   14.59
   1   3  -2  714.42   11.42
  -1  -3   1  525.02    9.12
  -1  -3   1  525.02    9.65
  -1  -3   1  502.17   11.98
  -1  -3   1  523.73   12.05
   1   3  -1  516.62   11.64
  -1  -3   1  529.86    9.02
  -1  -3   1  534.19   11.52
   1   3  -1  515.61   11.63
   1   3  -1  528.62    9.40
  -1  -3   0   63.84    2.83
   1   3   0   60.84    3.97
  -1  -3   0   56.21    4.18
  -1  -3   0   61.87    3.30
  -1  -3   0   66.02    2.77
  -1  -3   0   63.33    4.06
   1   3   0   69.33    4.02
   1   3   0   63.82    3.29
  -1  -3   0   61.95    4.25
   1   3   1  173.66    5.87
  -1  -3  -1  156.54    5.68
  -1  -3  -1  164.14    6.87
   1   3   1  167.31    3.61
  -1  -3  -1  162.09    4.05
  -1  -3  -1  163.94    7.38
  -1  -3  -1  158.65    6.62
  -1  -3  -1  166.54    3.55
  -1  -3  -2  691.13   15.74
  -1  -3  -2  682.56    9.03
  -1  -3  -2  686.34   13.13
  -1  -3  -2  692.93   14.44
  -1  -3  -2  701.38   14.49
   1   3   2  693.13   15.34
   1   3   2  688.55   11.04
  -1  -3  -3  170.54    7.18
  -1  -3  -3  174.28    7.49
  -1  -3  -3  171.43    5.22
   1   3   3  168.26    8.17
   1   3   3  174.31    5.37
  -1  -3  -3  166.59    7.31
   1   3   4    1.48    0.79
  -1  -3  -4    0.46    0.68
   1   3   4    0.67    0.43
   1   3   4    0.04    0.94
  -1  -3  -4   -0.05    0.72
   1   3   4   -0.60    0.78
   1   3   5   49.82    3.93
   1   3   5   54.21    5.31
  -1  -3  -5   47.02    4.51
  -1  -3  -5   52.15    5.16
  -1  -3  -5   49.67    4.51
  -1  -3  -5   46.55    4.58
   1   3   5   53.22    3.04
  -1  -3  -6  157.19    7.82
  -1  -3  -6  158.28    8.46
   1   3   6  166.03    7.97
   1   3   6  152.59    5.35
  -1  -3  -6  154.65    9.30
  -1  -3  -6  155.79    8.76
   1   3   6  161.19    9.65
   1   3   7  166.84    5.90
  -1  -3  -7  146.97    8.07
  -1  -3  -7  148.51    8.76
  -1  -3  -7  136.39    8.85
  -1  -3  -7  168.31   10.31
   1   3   7  149.47    8.25
   1   3   7  156.97   10.00
   1   3   8   37.39    4.63
   1   3   8   35.29    5.02
  -1  -3  -8   26.86    3.80
  -1  -3  -8   32.57    4.83
  -1  -3  -8   36.65    4.66
   1   3   8   38.99    3.05
   1   3   9    4.45    1.89
   1   3   9    4.56    2.06
  -1  -3  -9    4.96    2.49
  -1  -3  -9    3.94    1.76
  -1  -3  -9   10.56    2.95
  -1  -3 -10   11.74    2.86
  -1  -3 -10   17.63    4.13
   1   3  10   16.07    3.84
   1   3  10   10.41    2.90
  -1  -3 -10   10.78    2.78
  -1  -3 -11  120.67   10.84
   1   3  11  126.28   10.11
  -1  -3 -11  134.81   10.43
   1   3  11  132.53   11.03
  -1  -3 -11  124.04    9.64
  -1  -3 -12   17.89    4.20
  -1  -3 -12   18.83    3.91
   1   3  12    9.10    3.05
  -1  -3 -12   21.12    5.23
   1   3  12   12.98    3.79
  -1  -3 -13   25.30    5.00
   1   3  13   30.18    5.84
  -1  -3 -13   26.38    5.44
  -1  -3 -13   26.81    5.94
  -1  -3 -14   12.05    3.73
   1   3  14   11.93    3.79
  -1  -3 -14   20.37    5.34
  -1  -3 -14   16.77    4.52
  -1  -3 -15   13.18    4.76
   1   3  15   24.76    5.65
  -1  -3 -15   19.91    5.02
   1   3  16   52.45    8.45
  -1  -3 -16   54.39    8.64
  -1  -4  18   70.96    9.04
   1   4 -17   46.25    6.45
  -1  -4  17   57.43    9.94
   1   4 -17   55.07    8.25
  -1  -4  17   52.29    7.47
   1   4 -16   38.67    5.72
   1   4 -16   57.79    7.97
  -1  -4  16   52.20    7.30
  -1  -4  16   64.14    9.93
  -1  -4  15    2.17    2.35
   1   4 -15    0.02    2.23
  -1  -4  15    1.47    1.65
   1   4 -15    4.32    1.97
  -1  -4  15    0.38    2.41
  -1  -4  14    2.56    1.80
   1   4 -14    0.18    1.26
  -1  -4  14   -0.25    1.49
  -1  -4  14   -2.28    2.86
   1   4 -14   -1.18    2.08
  -1  -4  13   90.39    9.47
   1   4 -13  102.82    8.18
   1   4 -13   92.86    8.70
  -1  -4  13   83.27    7.98
  -1  -4  13   92.23   10.36
  -1  -4  12   64.68    7.65
  -1  -4  12   72.75    7.19
   1   4 -12   59.88    6.55
  -1  -4  12   59.20    7.88
   1   4 -12   65.56    6.29
  -1  -4  11    0.68    0.92
  -1  -4  11    4.67    2.74
   1   4 -11    6.94    2.23
   1   4 -11    4.39    1.74
  -1  -4  11    3.11    1.54
  -1  -4  11    3.57    1.74
   1   4 -10   75.74    6.27
  -1  -4  10   90.55    8.61
  -1  -4  10   72.99    4.83
  -1  -4  10   90.54    7.35
   1   4 -10   75.98    6.64
  -1  -4  10   86.71    7.97
  -1  -4   9    5.88    2.14
  -1  -4   9    6.70    1.54
   1   4  -9    7.45    2.19
   1   4  -9   11.76    2.67
  -1  -4   9   11.83    2.72
  -1  -4   9    5.96    2.19
  -1  -4   8  368.35   14.91
   1   4  -8  359.72   12.79
  -1  -4   8  369.56   13.56
  -1  -4   8  346.38    8.79
  -1  -4   8  355.92   15.07
   1   4  -8  358.61   12.93
  -1  -4   7  384.39   14.64
  -1  -4   7  393.32   13.51
   1   4  -7  394.48   13.07
   1   4  -7  397.61   12.83
  -1  -4   7  379.51    8.43
  -1  -4   7  372.17   14.11
  -1  -4   6    0.08    0.69
  -1  -4   6    0.65    1.09
  -1  -4   6    1.62    1.31
  -1  -4   6    0.37    0.79
   1   4  -6    1.62    1.35
  -1  -4   6    1.47    0.65
   1   4  -6    1.13    0.91
  -1  -4   5 1830.00   27.03
   1   4  -5 1863.82   27.30
  -1  -4   5 1827.85   27.20
  -1  -4   5 1781.12   27.34
  -1  -4   5 1800.43   15.77
   1   4  -5 1771.33   24.14
  -1  -4   5 1754.46   21.99
  -1  -4   4   19.58    2.82
  -1  -4   4   22.02    2.30
  -1  -4   4   23.26    3.08
  -1  -4   4   20.14    2.67
  -1  -4   4   20.07    2.73
   1   4  -4   21.91    2.56
   1   4  -4   19.86    2.80
  -1  -4   3   86.78    5.23
  -1  -4   3   85.55    4.13
  -1  -4   3   89.17    5.92
  -1  -4   3   89.81    5.89
   1   4  -3   93.80    5.89
  -1  -4   3   89.29    5.01
   1   4  -3   94.76    5.02
   1   4  -2   48.51    4.24
  -1  -4   2   49.66    2.98
  -1  -4   2   53.66    3.43
   1   4  -2   47.75    3.45
  -1  -4   2   56.87    4.63
  -1  -4   2   48.12    4.39
  -1  -4   2   54.71    4.58
  -1  -4   2   48.80    4.09
  -1  -4   2   48.33    3.63
   1   4  -1 1911.58   21.32
  -1  -4   1 1876.55   18.28
  -1  -4   1 1849.37   27.38
   1   4  -1 1853.91   24.40
  -1  -4   1 1931.42   27.17
   1   4  -1 1891.93   25.90
  -1  -4   1 1868.83   26.00
  -1  -4   1 1813.66   24.80
  -1  -4   1 1822.15   20.04
  -1  -4   1 1860.51   17.49
  -1  -4   0    0.47    0.47
  -1  -4   0    1.16    0.41
   1   4   0    0.36    0.62
  -1  -4   0   -0.26    0.74
   1   4   0   -0.17    0.61
  -1  -4   0    1.07    0.87
   1   4   0    0.53    0.55
  -1  -4   0   -0.42    0.92
   1   4   0    1.51    0.82
  -1  -4   0    1.66    0.68
   1   4   1  159.66    7.40
  -1  -4  -1  160.48    4.34
  -1  -4  -1  164.96    7.74
  -1  -4  -1  168.71    3.97
   1   4   1  164.92    6.50
  -1  -4  -1  165.00    8.46
  -1  -4  -1  160.09    7.69
   1   4   1  159.11    6.44
  -1  -4  -1  159.49    6.11
   1   4   2  642.10   16.00
  -1  -4  -2  662.37   16.09
   1   4   2  692.04   17.03
  -1  -4  -2  689.86    6.52
  -1  -4  -2  661.05    8.03
   1   4   2  678.06   12.36
  -1  -4  -2  659.59   13.64
  -1  -4  -2  702.05   18.00
  -1  -4  -2  697.94   16.16
   1   4   2  685.12    6.18
  -1  -4  -3  476.62   14.17
  -1  -4  -3  473.77   15.09
  -1  -4  -3  453.36    7.69
  -1  -4  -3  471.14   12.49
  -1  -4  -3  504.08   14.10
   1   4   3  465.84   14.52
   1   4   3  513.13   14.93
  -1  -4  -3  487.40   15.63
   1   4   3  478.51    9.71
  -1  -4  -4  225.76   10.09
   1   4   4  239.46   10.45
  -1  -4  -4  248.63   11.19
   1   4   4  233.36   10.86
  -1  -4  -4  238.89    9.65
  -1  -4  -4  231.04   11.24
   1   4   4  235.64    6.56
  -1  -4  -4  225.92    6.36
   1   4   5  795.31   19.66
  -1  -4  -5  813.93   20.80
  -1  -4  -5  762.64   21.51
   1   4   5  769.90   11.66
  -1  -4  -5  773.55   18.77
   1   4   5  781.00   14.34
  -1  -4  -5  733.75   19.08
   1   4   5  784.98   21.18
  -1  -4  -5  751.93   13.07
   1   4   6  347.80   14.81
  -1  -4  -6  325.95   13.21
   1   4   6  335.72   10.57
  -1  -4  -6  312.27   13.08
   1   4   6  333.83    7.73
  -1  -4  -6  326.47   14.62
   1   4   7   70.45    5.40
   1   4   7   82.26    7.65
  -1  -4  -7   81.09    7.04
  -1  -4  -7   79.94    7.04
  -1  -4  -7   73.12    7.31
   1   4   8  633.93   22.07
  -1  -4  -8  598.72   20.00
   1   4   8  605.78   17.09
  -1  -4  -8  606.67   22.11
  -1  -4  -9   78.37    8.42
   1   4   9   83.26    8.46
  -1  -4  -9   73.39    7.46
  -1  -4 -10  179.24   13.35
   1   4  10  179.28   12.78
  -1  -4 -10  179.13   12.16
  -1  -4 -11  340.85   17.65
   1   4  11  335.64   18.21
  -1  -4 -11  305.12   18.14
  -1  -4 -12  127.51   12.30
   1   4  12  146.68   12.66
  -1  -4 -12  143.10   12.07
  -1  -4 -13   55.11    8.68
   1   4  13   65.63    8.90
  -1  -4 -13   49.51    7.63
   1   4  14   60.78    8.70
  -1  -4 -14   49.26    7.95
  -1  -4 -14   58.27    9.21
  -1  -4 -15  172.72   15.19
  -1  -4 -15  137.93   14.48
   1   4  15  155.11   14.51
   1   5 -18    2.53    1.98
   1   5 -17  105.13   11.33
  -1  -5  17  105.61   13.56
  -1  -5  17   89.25   10.23
   1   5 -17  115.85   10.29
  -1  -5  16   54.25    7.80
  -1  -5  16   55.52    8.77
   1   5 -16   45.10    7.14
  -1  -5  16   56.78    9.81
   1   5 -16   50.32    6.70
   1   5 -15  206.95   12.87
  -1  -5  15  185.88   16.55
   1   5 -15  192.58   13.81
  -1  -5  15  201.22   15.87
  -1  -5  15  168.31   13.00
   1   5 -14   11.59    3.14
  -1  -5  14   16.02    4.71
   1   5 -14   17.80    4.10
  -1  -5  14   21.24    5.11
  -1  -5  14   18.33    4.19
  -1  -5  13   46.07    7.54
   1   5 -13   55.81    6.80
  -1  -5  13   71.66    8.84
  -1  -5  13   58.01    7.08
   1   5 -13   49.76    5.97
  -1  -5  12   65.81    8.56
  -1  -5  12   68.78    8.12
   1   5 -12   73.21    7.43
   1   5 -12   84.80    7.52
  -1  -5  12   71.13    7.54
   1   5 -11    0.37    1.27
  -1  -5  11    0.95    2.01
  -1  -5  11   -0.28    1.53
   1   5 -11   -0.76    1.43
  -1  -5  11    0.02    1.68
   1   5 -10   86.02    7.24
  -1  -5  10   76.44    7.77
  -1  -5  10   76.15    7.21
  -1  -5  10   81.18    8.47
   1   5 -10   79.31    6.80
   1   5  -9   39.56    4.75
  -1  -5   9   30.71    4.96
   1   5  -9   39.14    4.71
  -1  -5   9   38.48    5.34
  -1  -5   9   35.31    4.83
  -1  -5   8  353.58   15.16
  -1  -5   8  365.87   14.05
   1   5  -8  350.72   13.78
  -1  -5   8  347.76    8.01
   1   5  -8  380.92   13.78
  -1  -5   8  363.70   14.52
  -1  -5   8  345.09   15.22
  -1  -5   8  363.69   12.72
  -1  -5   7   14.43    3.02
   1   5  -7   15.18    3.05
   1   5  -7   12.37    2.53
  -1  -5   7   11.71    2.23
  -1  -5   7   12.25    2.87
  -1  -5   7   15.79    3.12
  -1  -5   7   16.46    3.01
  -1  -5   7   13.91    1.51
   1   5  -6   35.66    3.89
  -1  -5   6   32.02    4.10
  -1  -5   6   25.97    3.86
  -1  -5   6   34.11    4.26
  -1  -5   6   21.95    2.81
  -1  -5   6   26.63    3.73
   1   5  -6   29.74    3.87
  -1  -5   5  609.83   12.96
   1   5  -5  623.79   15.41
  -1  -5   5  633.70   17.52
   1   5  -5  630.91   17.47
  -1  -5   5  631.68   17.63
  -1  -5   5  619.71   17.17
   1   5  -4    8.09    1.80
  -1  -5   4    6.02    1.71
  -1  -5   4    5.27    1.19
  -1  -5   4    3.69    1.71
   1   5  -4    8.40    2.09
  -1  -5   4    8.76    1.94
  -1  -5   4   10.47    2.36
   1   5  -3  256.87    9.16
  -1  -5   3  280.35   11.61
  -1  -5   3  252.16    8.72
  -1  -5   3  259.54    7.37
  -1  -5   3  263.91   11.34
  -1  -5   3  275.59   10.90
   1   5  -3  259.84   10.99
  -1  -5   3  239.51   10.62
  -1  -5   3  248.17    9.49
   1   5  -2    1.01    0.87
   1   5  -2   -0.35    1.01
  -1  -5   2   -0.16    0.93
  -1  -5   2    0.73    1.04
  -1  -5   2    0.60    0.57
  -1  -5   2   -0.44    1.04
  -1  -5   2   -0.21    0.55
  -1  -5   2    0.46    0.50
  -1  -5   2   -0.37    0.97
   1   5  -1  542.33   12.42
  -1  -5   1  559.28   12.17
  -1  -5   1  556.29   10.48
   1   5  -1  532.22   14.49
  -1  -5   1  544.72   15.75
  -1  -5   1  558.81   15.48
  -1  -5   1  546.29    9.81
  -1  -5   1  568.92   16.96
  -1  -5   1  606.19   17.13
   1   5  -1  545.04   13.07
   1   5  -1  555.30   15.81
   1   5   0  438.39   12.43
   1   5   0  443.78   12.20
  -1  -5   0  444.43   15.02
  -1  -5   0  436.23    9.81
  -1  -5   0  428.14   13.98
  -1  -5   0  444.49   14.08
   1   5   0  449.75   11.95
  -1  -5   0  465.87   15.57
  -1  -5   0  427.19    7.00
  -1  -5   0  440.26    9.72
   1   5   0  444.31   14.07
   1   5   1  140.31    7.91
  -1  -5  -1  158.60    8.64
  -1  -5  -1  158.48    8.47
  -1  -5  -1  161.32    9.24
   1   5   1  152.75    8.79
   1   5   1  150.68    6.85
  -1  -5  -1  147.93    8.96
  -1  -5  -1  158.93    5.04
   1   5   1  154.01    7.77
   1   5   1  148.78    7.11
  -1  -5  -1  152.37    6.34
   1   5   2   10.20    2.35
   1   5   2   13.04    1.94
  -1  -5  -2   15.36    3.16
  -1  -5  -2   12.71    2.72
  -1  -5  -2    9.45    0.99
   1   5   2   12.00    2.38
  -1  -5  -2   10.83    2.42
  -1  -5  -2    8.45    2.27
  -1  -5  -2   15.44    2.25
   1   5   3   35.09    2.94
   1   5   3   29.40    4.14
  -1  -5  -3   36.10    4.75
  -1  -5  -3   25.21    3.72
   1   5   3   38.43    4.45
  -1  -5  -3   34.17    1.51
  -1  -5  -3   34.32    3.59
  -1  -5  -3   28.89    4.19
  -1  -5  -3   33.06    3.96
  -1  -5  -4   38.92    5.16
  -1  -5  -4   38.31    4.06
  -1  -5  -4   45.64    2.36
   1   5   4   51.55    5.41
   1   5   4   44.59    3.09
  -1  -5  -4   44.16    4.95
  -1  -5  -4   38.87    4.90
   1   5   4   41.29    4.79
  -1  -5  -5  339.74   14.72
   1   5   5  288.92   13.46
   1   5   5  321.48   13.49
  -1  -5  -5  305.14   12.24
   1   5   5  322.74    7.84
  -1  -5  -5  312.23   14.88
  -1  -5  -5  293.96   13.32
   1   5   6  457.51   17.79
  -1  -5  -6  433.58   15.78
  -1  -5  -6  440.57   16.83
  -1  -5  -6  409.37   17.71
  -1  -5  -7  137.16    9.43
  -1  -5  -7  134.50   10.64
  -1  -5  -7  127.85    9.52
   1   5   7  147.41   10.70
  -1  -5  -8  264.50   14.38
  -1  -5  -8  251.21   15.21
   1   5   8  278.27   15.24
  -1  -5  -9   -1.13    1.92
   1   5   9    0.82    1.69
  -1  -5 -10  172.30   12.84
  -1  -5 -10  204.68   14.96
   1   5  10  186.03   13.73
  -1  -5 -11   29.87    5.73
  -1  -5 -11   23.22    5.52
   1   5  11   40.70    6.71
   1   5  12   73.25    9.35
  -1  -5 -12   71.55    9.14
  -1  -5 -12   75.66   10.10
  -1  -5 -13   74.20    9.80
  -1  -5 -13   78.59   10.58
   1   5  13   60.00    9.02
   1   5  14    2.77    3.04
  -1  -5 -14    1.24    1.90
   1   6 -17   38.19    6.17
   1   6 -17   39.41    7.13
  -1  -6  17   44.21    7.50
  -1  -6  17   38.59    8.58
   1   6 -16    2.03    1.64
  -1  -6  16    2.95    2.48
   1   6 -16    1.68    1.95
  -1  -6  16   -1.60    2.72
  -1  -6  16   -3.09    3.98
   1   6 -15    6.84    2.83
  -1  -6  15    3.95    2.39
  -1  -6  15    9.58    4.17
  -1  -6  15    4.64    2.41
   1   6 -15    2.61    1.98
   1   6 -14   35.85    5.99
  -1  -6  14   26.23    6.34
   1   6 -14   40.05    5.88
  -1  -6  14   33.79    6.01
  -1  -6  14   26.54    5.89
  -1  -6  13  193.10   15.69
  -1  -6  13  213.78   14.21
   1   6 -13  216.52   12.84
  -1  -6  13  255.56   16.85
   1   6 -13  227.77   14.01
   1   6 -12   17.81    3.93
  -1  -6  12   17.04    3.69
  -1  -6  12   20.79    4.04
   1   6 -12   17.74    3.68
  -1  -6  12   17.81    4.62
  -1  -6  12   28.63    5.60
  -1  -6  12   15.91    3.88
  -1  -6  11  390.69   15.94
   1   6 -11  382.20   16.47
  -1  -6  11  323.21   17.33
  -1  -6  11  360.72   17.23
   1   6 -11  355.31   15.63
  -1  -6  11  336.90   15.14
  -1  -6  11  346.34   18.85
   1   6 -10   40.40    5.29
  -1  -6  10   40.55    5.25
  -1  -6  10   38.97    5.98
  -1  -6  10   44.13    5.03
  -1  -6  10   29.37    4.87
   1   6 -10   38.95    5.10
  -1  -6  10   47.78    6.66
  -1  -6   9   14.13    3.33
  -1  -6   9   14.77    3.24
   1   6  -9   19.49    3.59
  -1  -6   9   15.18    2.96
  -1  -6   9   16.12    3.86
   1   6  -9   12.73    3.08
  -1  -6   9   14.90    3.61
   1   6  -8    0.72    1.09
   1   6  -8   -1.42    1.77
  -1  -6   8   -1.83    1.42
  -1  -6   8   -1.84    1.05
  -1  -6   8   -0.01    1.27
  -1  -6   8   -0.71    1.07
  -1  -6   8   -0.26    1.12
  -1  -6   7   25.12    3.95
   1   6  -7   31.33    4.46
  -1  -6   7   26.06    3.17
  -1  -6   7   23.33    3.96
  -1  -6   7   22.40    3.83
  -1  -6   7   27.82    4.42
   1   6  -7   32.50    4.11
  -1  -6   6   10.15    2.57
  -1  -6   6   14.87    3.18
  -1  -6   6   13.24    3.02
  -1  -6   6   13.67    2.94
   1   6  -6   10.71    2.82
  -1  -6   6   11.27    2.00
   1   6  -6   12.18    2.62
  -1  -6   5   91.75    6.60
  -1  -6   5   93.97    5.11
  -1  -6   5   78.76    6.44
  -1  -6   5   92.33    7.37
  -1  -6   5   89.05    7.36
   1   6  -5   94.48    6.53
   1   6  -5   90.84    7.28
  -1  -6   4  406.22   15.35
  -1  -6   4  375.93   14.70
   1   6  -4  364.64   12.31
  -1  -6   4  391.75    9.62
   1   6  -4  354.65    7.72
  -1  -6   4  383.34   13.44
   1   6  -4  381.82   14.70
  -1  -6   3   17.68    3.37
  -1  -6   3   13.27    1.71
   1   6  -3   16.91    2.01
  -1  -6   3   11.36    2.33
   1   6  -3   15.40    2.63
   1   6  -3   16.64    3.11
  -1  -6   3   11.81    2.69
  -1  -6   3   16.17    3.17
  -1  -6   3   18.71    2.49
  -1  -6   3   17.05    3.14
  -1  -6   2    3.49    1.29
   1   6  -2    4.33    1.51
  -1  -6   2    5.25    1.06
   1   6  -2    3.70    1.67
  -1  -6   2    4.48    1.67
  -1  -6   2    5.44    2.01
  -1  -6   2    6.20    2.21
   1   6  -2    6.04    1.88
  -1  -6   2    5.60    2.06
   1   6  -2    6.34    1.44
  -1  -6   2    8.39    1.50
   1   6  -1   27.11    3.55
  -1  -6   1   28.22    3.98
  -1  -6   1   25.03    2.13
   1   6  -1   24.71    3.85
  -1  -6   1   29.21    4.41
  -1  -6   1   26.86    2.43
  -1  -6   1   20.75    3.71
  -1  -6   1   26.89    2.97
   1   6  -1   24.05    3.12
  -1  -6   1   25.10    3.75
   1   6  -1   28.17    3.03
   1   6   0  260.81   11.94
  -1  -6   0  288.43    8.40
   1   6   0  260.06   10.44
  -1  -6   0  250.08   11.71
  -1  -6   0  275.08   13.15
   1   6   0  271.71   10.39
  -1  -6   0  253.94   11.70
  -1  -6   0  272.09   13.09
   1   6   0  257.75    9.95
  -1  -6   0  263.49    8.25
  -1  -6   0  239.89    4.54
  -1  -6  -1    0.08    0.34
   1   6   1   -0.42    0.83
  -1  -6  -1    0.46    0.62
  -1  -6  -1   -0.22    1.20
   1   6   1   -0.51    1.17
   1   6   1    0.08    0.89
  -1  -6  -1    0.17    0.93
   1   6   1    0.82    0.98
  -1  -6  -1   -0.24    1.13
  -1  -6  -1   -1.30    1.34
   1   6   1   -0.41    1.12
   1   6   2  222.88   11.84
   1   6   2  191.50   10.28
   1   6   2  193.47    9.96
  -1  -6  -2  213.04   10.84
  -1  -6  -2  195.72   11.58
  -1  -6  -2  198.76   10.87
  -1  -6  -2  194.66   11.36
  -1  -6  -2  213.06    8.40
   1   6   2  196.61    8.02
   1   6   2  201.24    9.42
  -1  -6  -3   -0.03    1.21
  -1  -6  -3    0.41    0.62
   1   6   3    0.91    0.93
   1   6   3    0.55    0.69
  -1  -6  -3   -0.33    1.31
  -1  -6  -3    1.13    1.43
   1   6   3   -0.83    1.04
  -1  -6  -3   -1.56    1.58
   1   6   4    3.55    1.54
  -1  -6  -4    2.70    1.64
  -1  -6  -4    0.67    1.02
  -1  -6  -4    1.32    1.60
   1   6   4    3.00    1.68
  -1  -6  -4    0.07    1.81
  -1  -6  -4    2.12    1.19
  -1  -6  -5  224.23   12.54
   1   6   5  228.97   12.38
  -1  -6  -5  221.75   12.87
   1   6   5  224.72   12.48
  -1  -6  -5  217.12   13.43
  -1  -6  -5  226.52   10.96
   1   6   6   67.43    7.27
  -1  -6  -6   67.06    7.85
  -1  -6  -6   65.13    6.38
  -1  -6  -6   78.33    7.72
  -1  -6  -7  272.00   14.95
  -1  -6  -7  282.22   16.44
   1   6   7  283.25   15.40
  -1  -6  -8    9.58    3.64
   1   6   8    7.58    3.06
  -1  -6  -8    5.17    2.51
  -1  -6  -9  110.23   10.48
  -1  -6  -9   90.99   10.28
   1   6   9   95.69    9.82
  -1  -6 -10   15.19    4.69
   1   6  10   15.19    4.14
  -1  -6 -10    8.61    3.23
   1   6  11    1.55    1.51
  -1  -6 -11    2.10    2.24
  -1  -6 -11    0.06    2.24
   1   6  12    1.64    2.17
  -1  -6 -12    4.69    2.80
  -1  -6 -12    4.08    2.45
  -1  -6 -13   -0.53    1.90
  -1  -6 -13    0.53    1.81
   1   6  13    1.58    2.14
  -1  -6 -14   -1.30    2.81
  -1  -7  16   85.78   11.40
  -1  -7  16  120.39   14.53
   1   7 -16  101.90   10.87
  -1  -7  16  108.01   11.78
   1   7 -16  102.50   10.06
  -1  -7  15    6.22    3.45
   1   7 -15    4.91    2.48
  -1  -7  15    2.34    2.27
   1   7 -15   -0.82    2.24
  -1  -7  15    1.19    1.19
   1   7 -14    0.03    2.20
   1   7 -14    3.45    1.88
  -1  -7  14    3.15    2.43
  -1  -7  14    1.19    1.94
  -1  -7  14    5.08    2.94
   1   7 -13    9.39    3.10
  -1  -7  13    8.67    3.15
  -1  -7  13   10.96    3.77
   1   7 -13    8.17    2.94
  -1  -7  13    9.80    3.52
   1   7 -12  125.41   10.21
   1   7 -12  122.25   10.16
  -1  -7  12  137.78   12.27
  -1  -7  12  118.43   10.85
  -1  -7  12  108.28   11.42
  -1  -7  11   27.41    5.15
  -1  -7  11   28.83    4.90
   1   7 -11   31.75    5.16
  -1  -7  11   31.38    5.73
   1   7 -11   37.22    5.46
  -1  -7  11   26.27    5.42
  -1  -7  10   65.91    7.92
  -1  -7  10   74.46    8.14
   1   7 -10   77.75    7.75
   1   7 -10   72.56    7.25
  -1  -7  10   59.22    6.74
  -1  -7  10   58.23    7.60
   1   7  -9    9.68    2.88
   1   7  -9    7.27    2.39
  -1  -7   9    4.61    2.20
  -1  -7   9    5.04    2.47
  -1  -7   9    3.29    2.06
  -1  -7   9    3.99    2.17
  -1  -7   8  143.49   10.18
  -1  -7   8  165.36   11.28
   1   7  -8  175.15   10.33
  -1  -7   8  173.90   11.50
   1   7  -8  172.19   11.17
  -1  -7   8  178.81   11.80
   1   7  -7   -0.55    0.98
  -1  -7   7   -3.26    1.80
   1   7  -7   -0.75    1.51
  -1  -7   7   -0.70    1.66
  -1  -7   7   -0.05    1.24
  -1  -7   7    0.85    1.50
  -1  -7   6  552.56   19.90
  -1  -7   6  587.48   18.50
   1   7  -6  573.22   17.50
   1   7  -6  550.72   19.38
  -1  -7   6  555.00   18.99
  -1  -7   6  546.17   19.48
   1   7  -5  759.87   19.65
  -1  -7   5  750.17   19.48
  -1  -7   5  748.94   22.72
  -1  -7   5  721.60   20.71
  -1  -7   5  730.05   22.69
   1   7  -5  763.34   22.64
  -1  -7   4   -0.71    1.63
  -1  -7   4   -0.30    1.06
   1   7  -4   -1.49    1.52
  -1  -7   4    1.78    1.93
   1   7  -4    0.21    0.89
  -1  -7   3 1512.70   32.49
  -1  -7   3 1418.65   31.49
  -1  -7   3 1498.77   31.45
   1   7  -3 1522.25   31.44
  -1  -7   3 1534.29   30.64
   1   7  -3 1394.79   25.74
  -1  -7   3 1505.11   22.46
   1   7  -3 1379.14   28.81
  -1  -7   3 1489.07   26.64
   1   7  -2   95.86    7.95
   1   7  -2   93.36    7.36
  -1  -7   2  112.67    8.94
  -1  -7   2   92.62    7.86
   1   7  -2   93.74    6.63
  -1  -7   2  104.06    6.61
   1   7  -2   90.20    5.26
  -1  -7   2  106.81    8.09
  -1  -7   2   91.04    8.09
   1   7  -1  999.23   19.12
   1   7  -1 1014.76   21.68
  -1  -7   1 1010.13   26.82
  -1  -7   1  986.51   26.75
  -1  -7   1 1009.59   25.53
  -1  -7   1 1054.74   19.65
   1   7  -1 1047.68   25.99
   1   7  -1  958.91   22.48
  -1  -7   1 1008.90   25.25
   1   7   0   58.14    6.16
   1   7   0   59.94    6.62
  -1  -7   0   58.95    6.23
   1   7   0   60.67    5.40
   1   7   0   62.43    5.17
  -1  -7   0   69.49    7.21
  -1  -7   0   64.52    6.57
   1   7   0   69.47    5.78
  -1  -7   0   56.49    6.58
  -1  -7   0   62.04    4.36
   1   7   1  303.41   11.40
  -1  -7  -1  314.10   15.64
  -1  -7  -1  286.27   14.64
  -1  -7  -1  301.63   14.35
   1   7   1  290.41   12.05
  -1  -7  -1  316.52   14.17
   1   7   1  300.16   14.00
   1   7   1  294.41   14.74
   1   7   1  307.69   12.42
   1   7   2  403.12   16.22
   1   7   2  428.03   12.69
   1   7   2  419.07   15.30
  -1  -7  -2  411.00   17.82
  -1  -7  -2  435.88   18.83
  -1  -7  -2  419.92   17.19
  -1  -7  -2  444.44   16.81
   1   7   2  425.39   14.87
  -1  -7  -2  449.56   12.63
   1   7   2  427.84   17.67
  -1  -7  -3    9.58    2.73
   1   7   3    9.58    2.82
   1   7   3    7.30    2.49
  -1  -7  -3    3.50    1.68
   1   7   3    5.60    1.96
  -1  -7  -3    7.21    3.05
  -1  -7  -3   10.74    3.13
  -1  -7  -3    9.45    3.01
   1   7   3    9.65    2.60
  -1  -7  -4  872.86   26.10
   1   7   4  886.24   24.70
  -1  -7  -4  916.86   24.72
  -1  -7  -4  880.46   26.90
  -1  -7  -4  843.89   27.43
  -1  -7  -4  885.72   20.89
   1   7   4  897.16   26.04
  -1  -7  -5   49.57    6.71
   1   7   5   59.14    6.80
  -1  -7  -5   53.54    6.67
  -1  -7  -5   39.49    6.26
   1   7   5   50.61    6.35
   1   7   6  486.69   20.03
  -1  -7  -6  442.98   21.46
  -1  -7  -6  467.23   20.27
   1   7   6  489.82   19.86
   1   7   7    8.42    2.91
  -1  -7  -7    4.51    2.45
  -1  -7  -7    3.46    2.19
  -1  -7  -8    0.86    2.02
  -1  -7  -8    0.58    1.72
   1   7   8    2.60    1.74
  -1  -7  -9   54.65    8.57
  -1  -7  -9   53.85    7.93
   1   7   9   42.50    6.91
  -1  -7 -10   36.95    6.77
   1   7  10   38.30    6.83
  -1  -7 -10   33.70    7.11
   1   7  11   92.55   10.81
  -1  -7 -11   83.43   10.57
  -1  -7 -11   67.68   10.15
  -1  -7 -12   61.70   10.19
   1   7  12   48.04    8.27
  -1  -7 -12   62.48    9.40
  -1  -8  15   54.79    9.65
   1   8 -15   44.77    7.20
  -1  -8  15   44.14    8.24
   1   8 -15   48.48    7.14
  -1  -8  15   50.93    8.30
  -1  -8  14   46.87    7.85
   1   8 -14   44.78    6.84
  -1  -8  14   44.43    8.46
   1   8 -14   49.45    7.34
  -1  -8  14   57.70    8.93
  -1  -8  13  111.05   11.99
  -1  -8  13  121.97   12.11
  -1  -8  13  119.19   12.95
   1   8 -13  120.00   10.84
   1   8 -13  113.84   10.46
  -1  -8  12   49.12    7.71
  -1  -8  12   56.07    8.55
  -1  -8  12   53.21    7.91
   1   8 -12   54.86    7.12
   1   8 -12   57.58    7.44
   1   8 -11  199.88   13.41
  -1  -8  11  183.94   14.14
  -1  -8  11  200.00   15.14
   1   8 -11  215.16   13.39
  -1  -8  11  200.28   14.56
   1   8 -10    4.14    1.93
  -1  -8  10    3.01    2.47
   1   8 -10    5.08    2.09
  -1  -8  10    6.96    2.77
  -1  -8  10    2.10    1.95
  -1  -8  10    4.83    2.61
   1   8  -9  125.44   10.33
  -1  -8   9  111.54    9.77
  -1  -8   9  121.10   10.64
   1   8  -9  121.43    9.37
  -1  -8   9  106.45   10.02
  -1  -8   9  103.01    9.72
   1   8  -8  184.69   11.18
  -1  -8   8  174.94   12.27
  -1  -8   8  186.63   12.44
  -1  -8   8  161.79   11.42
   1   8  -8  193.67   12.69
  -1  -8   8  168.65   12.35
   1   8  -7    0.06    1.05
  -1  -8   7    0.73    1.10
  -1  -8   7    0.05    1.39
  -1  -8   7    1.77    1.96
   1   8  -7    2.49    1.83
  -1  -8   7    0.79    1.41
  -1  -8   6  503.60   17.52
  -1  -8   6  464.82   19.71
   1   8  -6  470.06   16.88
   1   8  -6  471.93   19.39
  -1  -8   6  444.93   18.89
  -1  -8   6  499.90   18.92
  -1  -8   5   47.70    6.29
  -1  -8   5   48.82    6.33
   1   8  -5   43.33    5.84
   1   8  -5   43.19    5.09
  -1  -8   5   46.30    5.64
  -1  -8   4  338.35   16.57
   1   8  -4  342.19   16.21
  -1  -8   4  327.31   16.10
   1   8  -4  336.49   15.71
   1   8  -4  352.73   14.02
  -1  -8   4  350.31   14.57
  -1  -8   3  251.06   13.92
  -1  -8   3  269.01   12.02
   1   8  -3  265.72   12.02
   1   8  -3  265.78   14.16
   1   8  -3  242.49   12.88
  -1  -8   3  237.35   13.84
  -1  -8   3  246.27   13.33
  -1  -8   3  272.18   14.92
  -1  -8   2  114.12    9.75
  -1  -8   2  133.62    8.04
   1   8  -2  131.82    9.18
   1   8  -2  133.70   10.05
  -1  -8   2  123.40   10.02
   1   8  -2  134.00    8.52
  -1  -8   2  142.20   10.13
  -1  -8   2  131.69   10.09
  -1  -8   1  211.60   12.60
   1   8  -1  215.67   11.23
  -1  -8   1  194.76   12.10
  -1  -8   1  204.23   13.10
  -1  -8   1  192.26   12.70
   1   8  -1  199.79   10.42
   1   8  -1  209.76   12.63
  -1  -8   0   29.25    5.07
   1   8   0   18.21    3.23
   1   8   0   33.15    5.10
  -1  -8   0   33.06    5.56
   1   8   0   25.97    3.78
   1   8   0   28.56    3.68
  -1  -8   0   24.87    4.44
   1   8   0   24.32    4.66
  -1  -8   0   36.97    5.44
   1   8   1   79.31    6.52
   1   8   1  101.07    7.61
  -1  -8  -1   87.24    8.16
  -1  -8  -1   83.99    8.90
  -1  -8  -1  101.29    9.06
   1   8   1   85.53    8.07
   1   8   1   89.42    6.60
  -1  -8  -1   88.74    8.86
   1   8   1   85.10    8.54
   1   8   2   15.92    3.21
   1   8   2   13.37    3.50
   1   8   2   16.99    3.80
   1   8   2   12.72    2.94
  -1  -8  -2   14.36    3.66
  -1  -8  -2   14.99    3.52
  -1  -8  -2   10.84    3.48
  -1  -8  -2   16.71    3.92
   1   8   3   36.21    5.09
   1   8   3   30.07    4.92
  -1  -8  -3   22.62    4.65
  -1  -8  -3   26.87    4.69
   1   8   3   40.21    5.04
  -1  -8  -3   31.59    5.79
   1   8   3   21.88    4.47
  -1  -8  -3   40.29    6.30
  -1  -8  -4   85.88    9.64
   1   8   4   78.05    7.73
   1   8   4   87.37    8.22
  -1  -8  -4   77.88    8.82
   1   8   4   85.86    8.79
  -1  -8  -4   85.23    8.22
  -1  -8  -4   93.64    9.27
   1   8   5   -0.39    1.94
  -1  -8  -5    7.43    2.96
  -1  -8  -5    5.81    2.91
   1   8   5    3.69    1.97
  -1  -8  -5   12.18    4.21
  -1  -8  -6    1.30    2.06
  -1  -8  -6    2.05    1.65
   1   8   6    1.99    1.70
   1   8   6   -0.37    2.05
   1   8   7    2.11    1.45
  -1  -8  -7    1.49    2.67
  -1  -8  -7    5.30    2.55
   1   8   8   11.58    3.67
  -1  -8  -8   14.85    4.23
  -1  -8  -8    4.26    2.66
  -1  -8  -9   -1.78    2.72
   1   8   9   -0.84    1.80
  -1  -8  -9    2.90    2.16
   1   8  10    9.47    3.81
  -1  -8 -10    3.92    3.42
  -1  -8 -10    2.05    2.25
  -1  -8 -11   22.83    5.91
   1   8  11   35.14    6.96
   1   9 -15   25.33    5.52
  -1  -9  15   22.54    6.50
   1   9 -14    0.20    1.86
   1   9 -14    1.02    1.49
  -1  -9  14   -1.02    3.21
  -1  -9  14    2.73    2.91
   1   9 -13   16.18    4.13
   1   9 -13   19.61    4.75
  -1  -9  13    6.17    2.92
  -1  -9  13   12.23    4.10
  -1  -9  13   21.80    5.70
   1   9 -12   10.68    3.53
  -1  -9  12    4.76    2.92
   1   9 -12   11.14    3.50
  -1  -9  12    9.67    3.84
  -1  -9  12    1.89    2.02
   1   9 -11   36.45    6.22
  -1  -9  11   26.33    5.71
  -1  -9  11   38.69    6.83
  -1  -9  11   34.57    6.52
   1   9 -11   37.49    5.86
   1   9 -10   20.77    4.39
   1   9 -10   12.81    3.81
  -1  -9  10   12.69    3.83
  -1  -9  10   11.23    3.85
  -1  -9  10   10.03    3.45
   1   9  -9  106.90    9.19
  -1  -9   9   91.46    9.41
  -1  -9   9   84.43    9.45
   1   9  -9   84.88    9.08
  -1  -9   9   78.08    8.95
   1   9  -8    1.30    1.80
   1   9  -8    4.92    2.15
  -1  -9   8   -1.19    1.82
  -1  -9   8    1.21    1.65
  -1  -9   8    2.35    1.77
  -1  -9   7   13.90    3.66
   1   9  -7   13.07    3.62
  -1  -9   7   16.39    3.96
   1   9  -7   15.58    3.44
  -1  -9   7   12.55    3.75
  -1  -9   6    0.90    1.53
  -1  -9   6   -1.63    2.07
  -1  -9   6    0.90    1.65
   1   9  -6   -0.60    1.30
   1   9  -6    0.08    1.50
   1   9  -5   82.22    8.60
  -1  -9   5   90.62    9.23
  -1  -9   5   87.27    8.10
   1   9  -5   90.20    9.08
   1   9  -5   91.38    7.83
  -1  -9   5   84.92    9.03
  -1  -9   4   58.61    7.35
  -1  -9   4   58.19    6.19
  -1  -9   4   68.23    7.97
   1   9  -4   54.47    6.77
   1   9  -4   57.08    6.11
   1   9  -4   53.78    7.02
  -1  -9   3  102.39    9.69
  -1  -9   3  124.72   10.99
  -1  -9   3  112.85    9.80
   1   9  -3  105.94    9.65
  -1  -9   3   98.79    9.66
   1   9  -3   93.41    8.51
   1   9  -3  117.64    8.56
  -1  -9   2   90.79    9.27
  -1  -9   2   95.28    9.62
  -1  -9   2   89.86    8.95
   1   9  -2   90.83    8.07
   1   9  -2  104.47    8.06
  -1  -9   2   92.48    8.97
   1   9  -2   90.57    8.78
   1   9  -1    5.07    1.88
  -1  -9   1    8.51    3.24
   1   9  -1   10.69    3.40
  -1  -9   1    5.36    2.40
  -1  -9   1    7.63    2.78
   1   9  -1    9.40    2.66
  -1  -9   1   11.76    3.63
   1   9  -1    8.89    3.12
   1   9   0   43.55    6.12
  -1  -9   0   42.32    6.72
   1   9   0   44.91    6.70
  -1  -9   0   47.91    6.96
  -1  -9   0   34.85    5.51
  -1  -9   0   45.71    6.39
  -1  -9  -1   86.78    9.41
  -1  -9  -1   96.68   10.16
   1   9   1  101.12   10.07
  -1  -9  -1   94.49    9.10
  -1  -9  -1  109.22   10.17
   1   9   1   93.26    9.13
  -1  -9  -2   17.26    4.35
   1   9   2   21.05    4.42
   1   9   2   20.16    4.72
  -1  -9  -2   21.34    4.43
  -1  -9  -2   21.46    4.90
  -1  -9  -2   25.06    5.11
   1   9   3    8.30    2.79
  -1  -9  -3    7.45    3.33
   1   9   3   10.65    3.55
  -1  -9  -3    8.30    3.36
  -1  -9  -3    7.26    3.09
  -1  -9  -3    5.25    2.15
   1   9   3   12.58    3.58
   1   9   4  364.47   17.08
  -1  -9  -4  323.80   18.45
  -1  -9  -4  348.92   17.59
  -1  -9  -4  349.40   20.40
   1   9   4  347.96   18.84
  -1  -9  -4  367.44   20.18
   1   9   5    6.49    2.76
   1   9   5    6.42    2.71
  -1  -9  -5    9.77    3.62
  -1  -9  -5    3.05    2.31
  -1  -9  -5    7.44    3.15
  -1  -9  -6   51.70    8.52
   1   9   6   61.29    8.07
   1   9   6   58.71    7.61
  -1  -9  -6   58.33    8.39
   1   9   7   62.94    8.23
  -1  -9  -7   59.70    8.63
  -1  -9  -7   68.73   10.06
   1   9   8    0.17    1.12
  -1  -9  -8   -0.40    2.00
  -1  -9  -8    0.65    1.25
   1   9   9   33.63    6.50
  -1  -9  -9   37.09    8.12
  -1  -9  -9   28.51    6.45
   1   9  10    6.02    2.98
  -1  -9 -10   12.02    4.57
   1  10 -14  122.89   11.90
   1  10 -13  119.83   11.55
  -1 -10  13  110.80   12.80
  -1 -10  12  200.94   16.61
  -1 -10  12  184.14   15.97
   1  10 -12  185.02   13.75
   1  10 -12  197.60   15.00
   1  10 -11   34.43    6.31
   1  10 -11   28.28    5.28
  -1 -10  11   35.11    6.84
  -1 -10  11   42.92    7.68
  -1 -10  10    0.86    1.47
  -1 -10  10    2.54    2.61
   1  10 -10   -0.95    1.77
   1  10 -10    2.10    1.87
  -1 -10   9   11.39    3.89
   1  10  -9   24.23    5.30
  -1 -10   9   11.77    3.73
   1  10  -9   23.71    4.69
  -1 -10   8  146.71   12.33
   1  10  -8  129.07   12.29
   1  10  -8  140.56   10.79
   1  10  -8  146.74   12.50
  -1 -10   8  141.96   12.25
  -1 -10   8  145.16   13.04
   1  10  -7  133.17   10.30
  -1 -10   7  114.20   11.38
   1  10  -7  117.44   11.14
   1  10  -7  111.03   11.04
  -1 -10   7  123.65   11.55
  -1 -10   7  116.92   10.71
   1  10  -6  222.11   15.20
   1  10  -6  212.74   12.74
   1  10  -6  182.04   13.79
  -1 -10   6  195.67   14.45
  -1 -10   6  206.67   13.58
  -1 -10   6  189.70   14.41
  -1 -10   5  230.44   15.72
   1  10  -5  213.37   14.73
   1  10  -5  186.30   13.41
  -1 -10   5  224.09   15.36
  -1 -10   4   61.11    8.25
  -1 -10   4   68.04    8.52
   1  10  -4   64.97    7.61
   1  10  -4   68.92    8.37
  -1 -10   3   49.97    7.26
   1  10  -3   52.42    6.79
   1  10  -3   48.35    7.04
  -1 -10   3   36.87    6.53
  -1 -10   3   48.00    6.93
   1  10  -2   20.22    4.63
  -1 -10   2   12.11    3.95
  -1 -10   2   21.17    4.78
  -1 -10   2   18.63    4.53
  -1 -10   2   21.68    5.26
   1  10  -1  194.77   13.87
  -1 -10   1  199.92   14.96
   1  10  -1  185.45   14.37
  -1 -10   1  189.57   13.76
  -1 -10   1  222.32   15.99
  -1 -10   1  204.81   14.42
  -1 -10   0   77.67    9.59
  -1 -10   0   77.17    8.87
  -1 -10   0   73.43    8.85
   1  10   0   66.70    8.69
   1  10   0   76.42    8.70
  -1 -10   0   74.46    9.30
  -1 -10  -1  167.65   14.36
  -1 -10  -1  187.96   13.49
  -1 -10  -1  177.30   14.26
   1  10   1  187.38   14.54
  -1 -10  -1  187.21   14.14
   1  10   1  191.11   13.79
  -1 -10  -2  155.74   13.55
  -1 -10  -2  156.18   13.19
   1  10   2  161.83   12.56
  -1 -10  -2  147.25   12.01
   1  10   2  143.56   12.75
  -1 -10  -2  161.72   14.24
  -1 -10  -3   63.65    9.45
   1  10   3   57.24    8.24
  -1 -10  -3   58.66    7.72
  -1 -10  -3   66.43    8.85
  -1 -10  -3   63.58    8.91
   1  10   4    4.91    2.77
  -1 -10  -4    3.12    2.68
  -1 -10  -4    4.44    2.83
  -1 -10  -4    3.75    2.83
  -1 -10  -5    0.69    2.16
  -1 -10  -5   -0.38    3.02
   1  10   5   -0.78    1.35
  -1 -10  -6   90.13   10.97
   1  10   6   70.59    9.32
  -1 -10  -6   95.35   11.91
  -1 -10  -7    7.42    3.88
  -1 -10  -7    0.62    2.39
  -1 -10  -8   96.68   11.91
   1  10   8  100.49   10.91
   1  11 -11   23.49    6.08
  -1 -11  11   16.26    4.78
   1  11 -10   30.97    6.26
  -1 -11  10   26.01    5.86
   1  11 -10   26.79    6.31
  -1 -11  10   26.62    6.23
  -1 -11   9    1.40    1.51
   1  11  -9    0.18    1.49
  -1 -11   9    1.40    2.04
   1  11  -9    0.16    1.67
   1  11  -8    3.44    2.65
   1  11  -8    3.61    2.72
  -1 -11   8    1.59    1.40
  -1 -11   8    3.41    2.21
   1  11  -7    4.87    2.31
  -1 -11   7    7.74    3.35
  -1 -11   7    0.38    2.34
   1  11  -7    8.46    3.43
   1  11  -6    3.51    2.25
  -1 -11   6    2.86    2.36
   1  11  -6   -0.02    1.34
  -1 -11   6    2.66    2.45
   1  11  -5    8.57    3.18
   1  11  -5   12.21    3.61
  -1 -11   5    1.97    1.97
  -1 -11   5   10.02    3.90
   1  11  -4    0.63    1.18
  -1 -11   4    1.07    2.15
   1  11  -4    2.39    2.18
  -1 -11   4    2.94    2.28
   1  11  -3    8.66    3.28
  -1 -11   3    9.46    3.74
  -1 -11   3    8.49    3.38
   1  11  -2    4.65    2.40
  -1 -11   2    1.34    2.65
   1  11  -2    2.24    2.56
  -1 -11   2    3.70    2.03
  -1 -11   2    3.61    2.04
  -1 -11   2    5.71    3.41
   1  11  -1   16.27    4.36
   1  11  -1   15.19    4.72
  -1 -11   1   11.62    3.78
  -1 -11   1   13.86    4.16
  -1 -11   1    8.50    3.63
  -1 -11   1   15.03    4.85
  -1 -11   0    6.98    3.02
  -1 -11   0    3.75    2.49
  -1 -11   0    4.67    2.87
   1  11   0    1.10    1.23
   1  11   0    1.36    2.53
  -1 -11   0    2.49    2.34
   1  11   1   -1.24    2.66
   1  11   1    7.68    3.49
  -1 -11  -1    0.61    1.69
  -1 -11  -1    1.18    1.72
  -1 -11  -1    1.28    2.37
  -1 -11  -1    1.26    1.61
  -1 -11  -2  232.97   17.48
  -1 -11  -2  227.60   16.99
  -1 -11  -2  222.48   15.73
  -1 -11  -2  249.11   18.74
   1  11   2  235.85   17.32
  -1 -11  -3  102.80   11.85
   1  11   3   84.60   10.46
  -1 -11  -3   95.58   10.32
  -1 -11  -3   98.10   11.38
  -1 -11  -3   88.15   11.41
   1  11   4   48.33    7.93
  -1 -11  -4   58.10    9.74
  -1 -11  -4   45.51    7.89
  -1 -11  -5    7.67    4.02
   1  12  -8   43.10    7.66
   1  12  -7   76.71    9.99
  -1 -12   7   82.05   10.82
   1  12  -7   91.27   10.87
   1  12  -6   14.67    4.23
  -1 -12   6   14.93    4.90
  -1 -12   6   24.66    6.03
   1  12  -5    7.74    3.68
  -1 -12   5    2.06    2.04
  -1 -12   5    3.16    2.99
   1  12  -4   72.29    9.35
  -1 -12   4   63.22    9.26
  -1 -12   4   73.54    9.94
   1  12  -3   46.30    8.16
  -1 -12   3   35.50    6.90
  -1 -12   3   43.95    7.69
   1  12  -3   49.12    7.91
   1  12  -2  149.79   13.50
  -1 -12   2  161.29   14.47
   1  12  -2  140.53   13.99
  -1 -12   2  168.16   14.68
  -1 -12   2  143.69   14.00
   1  12  -1   33.29    6.43
  -1 -12   1   35.61    7.04
  -1 -12   1   32.73    6.47
   1  12  -1   39.64    7.48
  -1 -12   1   56.98    9.29
  -1 -12   1   36.41    7.00
  -1 -12   0  140.32   14.66
  -1 -12   0  151.92   13.76
  -1 -12   0  129.09   13.10
  -1 -12   0  159.60   15.03
   1  12   0  129.55   13.48
  -1 -12  -1    2.59    2.34
  -1 -12  -1    2.94    2.64
  -1 -12  -1    4.38    3.29
  -1 -12  -2    4.46    2.52
  -2  13  -4    4.46    2.98
   2 -13   5   19.64    5.25
  -2  13  -5   16.33    4.63
   2 -13   6   25.43    6.19
  -2  12   4   22.12    5.98
  -2  12   3    5.45    2.75
  -2  12   3    4.86    2.62
   2 -12  -3    4.70    3.17
   2 -12  -3    1.94    1.95
  -2  12   2    4.79    2.58
   2 -12  -2    0.37    2.29
   2 -12  -2    3.50    2.63
  -2  12   2    5.20    2.95
   2 -12  -1   56.41    8.92
   2 -12  -1   58.92    9.29
  -2  12   1   42.42    7.95
  -2  12   1   48.29    7.94
  -2  12   1   40.65    6.90
   2 -12   0    8.83    3.23
  -2  12   0   12.52    4.51
   2 -12   0    8.04    3.42
  -2  12   0    7.11    3.34
  -2  12   0   13.27    3.96
  -2  12  -1   36.29    6.53
  -2  12  -1   55.53    8.84
  -2  12  -1   30.93    6.31
   2 -12   1   59.90    8.85
  -2  12  -2   61.95    8.84
  -2  12  -2   61.98    9.55
   2 -12   2   49.34    7.43
  -2  12  -2   55.31    8.02
   2 -12   2   73.21    9.71
  -2  12  -3    5.66    2.81
   2 -12   3    1.30    1.37
   2 -12   3   -0.23    1.63
  -2  12  -3    2.76    2.48
  -2  12  -4    8.18    3.30
   2 -12   4   10.24    3.65
  -2  12  -4   14.59    4.80
  -2  12  -5   13.88    4.02
   2 -12   5    4.15    2.58
  -2  12  -5    8.55    3.54
   2 -12   6    2.60    2.21
  -2  12  -6   -1.17    2.05
  -2  12  -6   -0.49    2.26
   2 -12   6    0.69    1.24
   2 -12   7    4.74    2.59
  -2  12  -7   -0.67    1.83
  -2  12  -7   -0.95    1.87
   2 -12   7   -2.44    2.84
  -2  12  -8   41.87    7.73
   2 -12   8   41.82    7.76
   2 -12   8   38.91    7.13
  -2  12  -8   45.72    7.59
  -2  12  -9    6.83    3.36
   2 -12   9    6.36    3.29
   2 -12   9   -0.34    2.35
   2 -11  -6   -0.65    2.12
   2 -11  -6   -5.15    3.29
  -2  11   5   -0.77    1.05
  -2  11   5    1.58    2.33
   2 -11  -5    1.08    2.53
   2 -11  -5    0.74    2.49
   2 -11  -4    6.95    3.51
  -2  11   4    8.17    3.52
  -2  11   4    7.50    2.87
   2 -11  -4   10.13    4.18
  -2  11   3   11.13    3.39
   2 -11  -3   24.81    5.93
  -2  11   3   29.34    5.76
   2 -11  -3   29.69    6.71
  -2  11   2   14.90    4.45
  -2  11   2   10.66    3.55
   2 -11  -2   20.32    5.05
  -2  11   2    5.99    2.61
   2 -11  -2   16.73    5.16
   2 -11  -1    8.48    3.63
  -2  11   1    6.77    3.45
  -2  11   1   12.24    4.00
   2 -11  -1    6.62    3.41
  -2  11   1    9.38    3.42
  -2  11   0  178.43   14.22
   2 -11   0  217.64   16.09
   2 -11   0  216.43   16.47
   2 -11   0  194.39   13.29
  -2  11   0  179.06   15.20
  -2  11   0  182.50   14.03
  -2  11  -1   68.96    9.46
  -2  11  -1   84.75    9.66
  -2  11  -1   61.31    8.54
   2 -11   1   94.11    9.75
   2 -11   1   97.02    9.60
   2 -11   1   92.31   10.31
  -2  11  -2    4.14    2.56
  -2  11  -2    0.49    1.54
   2 -11   2    1.02    1.72
   2 -11   2    1.02    1.82
   2 -11   2    4.76    2.89
  -2  11  -2    5.52    2.82
  -2  11  -3    6.50    3.17
  -2  11  -3   11.11    3.81
   2 -11   3    4.94    2.11
   2 -11   3    9.58    3.50
   2 -11   3   14.87    4.22
   2 -11   4   97.08    9.59
   2 -11   4   77.07    9.14
  -2  11  -4  101.00   11.24
  -2  11  -4   91.66    9.85
   2 -11   5   -0.33    1.49
  -2  11  -5   -2.97    2.23
   2 -11   5    0.39    1.36
  -2  11  -5   -1.27    2.09
   2 -11   6  126.11   11.67
  -2  11  -6  128.71   11.79
   2 -11   6  116.42   11.65
  -2  11  -6  130.92   13.02
   2 -11   7  154.46   13.31
   2 -11   7  140.96   12.95
  -2  11  -7  162.72   14.54
  -2  11  -7  179.06   13.95
   2 -11   8   79.63    9.81
  -2  11  -8   88.10   10.63
   2 -11   8   81.67    9.99
  -2  11  -8   89.10   10.10
  -2  11  -9   19.62    4.94
  -2  11  -9   29.47    6.35
   2 -11   9   16.49    4.56
   2 -11   9   25.58    5.97
   2 -11  10   11.37    4.07
  -2  11 -10   16.79    4.67
   2 -11  10   16.47    4.90
  -2  11 -10   19.50    5.29
  -2  11 -11   27.75    5.98
   2 -11  11   23.40    5.90
  -2  11 -11   26.46    5.94
   2 -11  11   18.97    5.29
  -2  10   9   16.16    4.36
   2 -10  -9   14.10    5.29
  -2  10   8   67.55    8.92
   2 -10  -8   55.78    9.09
  -2  10   8   71.77    8.53
   2 -10  -8   65.66   10.07
  -2  10   7   19.16    4.72
   2 -10  -7   27.88    6.21
   2 -10  -7   15.40    4.89
  -2  10   6   -0.68    1.29
  -2  10   6    4.23    2.54
   2 -10  -6    0.24    1.68
   2 -10  -6    2.07    1.82
   2 -10  -5   98.70   11.08
  -2  10   5   82.06    9.39
  -2  10   5   91.23    9.69
   2 -10  -5   90.52   11.01
   2 -10  -4   38.68    6.97
  -2  10   4   38.44    6.42
  -2  10   4   37.59    6.43
   2 -10  -4   44.63    7.44
  -2  10   3  328.51   18.27
   2 -10  -3  331.15   19.28
  -2  10   3  326.51   18.18
   2 -10  -3  328.01   19.96
   2 -10  -2  131.03    9.96
   2 -10  -2  112.92   11.10
  -2  10   2   99.96   10.17
   2 -10  -2   95.30   10.48
  -2  10   2  100.13   10.01
   2 -10  -1  169.60   11.48
   2 -10  -1  159.04   13.01
   2 -10  -1  181.28   14.30
  -2  10   1  168.05   12.83
  -2  10   1  151.41   12.35
   2 -10   0    5.55    2.13
  -2  10   0    1.59    1.18
   2 -10   0    4.94    2.45
  -2  10   0    4.67    2.39
  -2  10   0    8.56    3.56
   2 -10   0    4.23    2.95
   2 -10   0    0.46    1.64
   2 -10   1    6.73    3.16
  -2  10  -1    3.52    2.48
   2 -10   1    7.16    2.72
  -2  10  -1    7.78    3.25
  -2  10  -1    7.65    3.16
   2 -10   1    5.35    2.36
   2 -10   1   11.98    3.60
  -2  10  -2   46.65    7.40
  -2  10  -2   43.19    6.47
   2 -10   2   34.69    5.30
   2 -10   2   35.02    5.59
   2 -10   2   38.90    6.25
   2 -10   2   37.70    5.70
  -2  10  -3    3.54    2.62
   2 -10   3    5.18    2.14
  -2  10  -3   -1.06    2.02
   2 -10   3    5.36    2.36
   2 -10   3    3.95    2.32
   2 -10   3    1.21    1.38
   2 -10   4   55.74    7.13
   2 -10   4   68.62    7.27
   2 -10   4   52.17    7.00
  -2  10  -4   63.84    7.76
  -2  10  -4   52.65    7.90
   2 -10   5    8.57    2.98
  -2  10  -5    6.34    2.51
   2 -10   5    7.47    2.89
  -2  10  -5   12.05    3.61
   2 -10   6   78.28    8.99
   2 -10   6   78.03    8.92
  -2  10  -6   93.21    9.49
  -2  10  -6   84.90    9.82
   2 -10   7   11.95    3.64
  -2  10  -7    6.28    2.72
   2 -10   7   14.28    4.18
  -2  10  -7   11.12    3.73
   2 -10   8   -0.52    1.31
   2 -10   8    1.91    2.00
  -2  10  -8    3.58    2.51
  -2  10  -8    2.02    1.77
   2 -10   9   -0.32    1.89
  -2  10  -9    4.15    2.48
   2 -10   9    5.14    2.56
  -2  10  -9    5.63    2.79
  -2  10 -10    9.51    3.43
  -2  10 -10   11.00    3.74
   2 -10  10    1.89    1.78
   2 -10  10    2.87    2.66
   2 -10  11   69.98    9.81
  -2  10 -11   67.79    8.94
   2 -10  11   63.28    9.09
  -2  10 -11   71.21    9.18
  -2  10 -12  260.47   17.64
  -2  10 -12  256.45   17.31
   2 -10  12  277.88   19.30
   2 -10  12  275.04   19.73
  -2  10 -13  173.50   14.36
  -2  10 -13  144.44   13.36
  -2   9  11    7.44    3.31
   2  -9 -10    3.86    2.81
  -2   9  10    4.02    2.62
   2  -9 -10    0.52    2.01
   2  -9  -9   32.88    7.13
  -2   9   9   24.78    5.28
   2  -9  -9   14.82    4.74
  -2   9   8   26.96    5.20
   2  -9  -8   19.51    5.37
   2  -9  -8   25.32    5.77
   2  -9  -7    0.26    2.18
   2  -9  -7   -0.32    1.85
  -2   9   7    1.26    1.58
   2  -9  -6   46.32    7.80
  -2   9   6   35.00    5.83
  -2   9   6   35.20    5.27
   2  -9  -6   29.14    5.91
  -2   9   5    8.04    3.04
  -2   9   5    3.85    2.31
   2  -9  -5   10.62    3.44
  -2   9   5    9.48    2.82
   2  -9  -5   12.46    4.09
  -2   9   4   -0.75    1.65
   2  -9  -4    0.72    1.76
  -2   9   4   -1.08    1.88
   2  -9  -4   -0.17    1.46
  -2   9   4   -0.76    0.90
   2  -9  -3  158.57   12.87
   2  -9  -3  166.27   12.87
  -2   9   3  153.17   11.74
  -2   9   3  126.60   10.65
   2  -9  -3  173.24   10.57
   2  -9  -2   36.68    4.93
  -2   9   2   28.40    5.09
   2  -9  -2   31.24    5.74
  -2   9   2   36.20    5.83
   2  -9  -2   38.38    6.25
  -2   9   1   33.85    5.56
   2  -9  -1   40.60    6.44
   2  -9  -1   51.24    5.91
   2  -9  -1   37.83    5.95
  -2   9   1   41.22    6.00
  -2   9   0   26.47    4.87
   2  -9   0   19.62    3.54
   2  -9   0   24.30    4.55
   2  -9   0   14.12    4.11
   2  -9   0   23.56    4.01
  -2   9   0   15.43    3.88
   2  -9   0   26.29    4.96
  -2   9  -1   12.99    4.07
  -2   9  -1   16.47    3.92
   2  -9   1   10.26    3.16
   2  -9   1   21.74    4.50
   2  -9   1   14.50    3.15
   2  -9   1   13.93    3.27
   2  -9   1   18.64    3.85
  -2   9  -2   25.97    5.22
   2  -9   2   22.79    4.20
   2  -9   2   20.31    3.83
   2  -9   2   19.89    3.80
  -2   9  -2   20.86    4.29
   2  -9   2   20.74    4.32
  -2   9  -3    5.72    2.33
  -2   9  -3    3.48    1.97
   2  -9   3   -1.05    2.01
   2  -9   3    3.32    1.91
   2  -9   3    1.21    1.33
   2  -9   3    4.08    1.99
  -2   9  -4   58.70    7.69
   2  -9   4   63.78    7.21
   2  -9   4   68.64    6.66
   2  -9   4   61.41    7.01
  -2   9  -4   55.74    6.94
   2  -9   5  169.24   10.27
  -2   9  -5  170.19   13.07
  -2   9  -5  166.14   11.77
   2  -9   5  160.87   11.50
   2  -9   5  154.21   11.34
  -2   9  -6  143.42   11.08
   2  -9   6  137.21   10.94
  -2   9  -6  134.99   11.56
   2  -9   6  143.13   11.29
  -2   9  -7  176.46   13.17
   2  -9   7  164.15   12.52
   2  -9   7  171.73   12.47
  -2   9  -7  166.28   12.05
  -2   9  -8  107.13   10.34
  -2   9  -8  108.10    9.99
   2  -9   8  100.16    9.76
   2  -9   8   92.11    9.31
   2  -9   8  102.57   10.22
  -2   9  -9    3.67    2.30
  -2   9  -9    2.93    1.96
   2  -9   9    9.80    3.64
   2  -9   9    1.53    2.06
   2  -9   9    4.03    1.84
   2  -9  10   26.97    5.55
  -2   9 -10   30.12    5.61
   2  -9  10   32.48    6.23
   2  -9  10   30.80    5.85
  -2   9 -10   23.47    5.07
  -2   9 -11  123.73   11.29
   2  -9  11  131.53   12.85
   2  -9  11  125.03   12.02
   2  -9  11  123.48   12.55
  -2   9 -11  143.86   12.34
  -2   9 -12  120.46   11.68
   2  -9  12  111.31   12.18
   2  -9  12  104.55   12.30
  -2   9 -12  124.66   11.48
   2  -9  12  100.09   11.07
   2  -9  13  235.76   18.30
   2  -9  13  216.04   16.78
  -2   9 -13  225.08   16.18
   2  -9  13  211.22   17.98
  -2   9 -13  214.24   15.06
   2  -9  14   47.93    9.03
  -2   9 -14   56.28    7.96
  -2   9 -14   58.73    8.65
   2  -9  14   58.20    9.41
   2  -9  14   63.17    9.40
  -2   9 -15    7.41    3.19
   2  -8 -12   22.73    6.36
  -2   8  12   21.61    5.13
   2  -8 -12   26.40    6.61
   2  -8 -11   24.19    6.00
   2  -8 -11   28.82    6.73
  -2   8  11   27.24    5.79
   2  -8 -10  106.29   11.76
   2  -8 -10   90.65   11.24
  -2   8  10   98.88   10.30
   2  -8  -9    3.03    2.31
   2  -8  -9   -1.48    2.40
  -2   8   9   -0.80    1.43
   2  -8  -8    3.71    2.61
  -2   8   8    0.66    1.46
   2  -8  -8    1.66    2.49
  -2   8   7  205.69   12.84
   2  -8  -7  205.11   15.26
   2  -8  -7  209.00   14.76
  -2   8   6  138.40   10.72
  -2   8   6  140.68   10.21
   2  -8  -6  130.40   11.43
   2  -8  -6  149.58   12.68
  -2   8   5  323.89   15.81
   2  -8  -5  306.37   17.48
  -2   8   5  315.80   14.41
   2  -8  -5  311.32   17.09
   2  -8  -4    1.22    1.19
  -2   8   4    1.45    1.22
   2  -8  -4   -0.32    1.50
  -2   8   4    0.34    1.14
   2  -8  -4    0.54    2.06
  -2   8   4   -0.45    1.55
  -2   8   3  456.03   15.29
  -2   8   3  411.14   17.64
   2  -8  -3  424.44   19.43
   2  -8  -3  463.54   19.77
   2  -8  -3  468.09   16.00
  -2   8   3  399.98   17.87
  -2   8   2    4.03    2.26
  -2   8   2    2.17    1.08
  -2   8   2    2.90    2.01
   2  -8  -2    1.06    1.17
   2  -8  -2    1.57    2.16
   2  -8  -2    2.53    1.40
   2  -8  -1   25.05    4.77
  -2   8   1   22.91    2.98
   2  -8  -1   22.22    4.15
  -2   8   1   24.34    4.53
   2  -8  -1   20.33    4.02
  -2   8   1   25.63    4.47
   2  -8  -1   15.15    3.01
   2  -8  -1   26.81    3.93
   2  -8   0  515.03   17.32
   2  -8   0  553.92   18.92
  -2   8   0  539.37   20.03
   2  -8   0  492.54   16.51
   2  -8   0  515.50   19.94
  -2   8   0  509.63   19.32
   2  -8   0  508.13   19.95
   2  -8   1  157.59    9.97
  -2   8  -1  173.31   11.33
   2  -8   1  146.35    9.48
   2  -8   1  146.03   10.80
   2  -8   1  153.42   10.65
   2  -8   1  163.77    9.82
   2  -8   2   96.13    7.59
   2  -8   2  110.74    8.42
  -2   8  -2  104.13    9.68
   2  -8   2  111.88    8.43
   2  -8   2  107.80    8.83
  -2   8  -2  100.18    8.60
   2  -8   3  170.01    9.85
   2  -8   3  162.90   10.76
  -2   8  -3  166.15   12.23
   2  -8   3  170.96   10.67
   2  -8   3  174.25   10.68
  -2   8  -3  181.53   11.52
   2  -8   4  339.93   13.66
  -2   8  -4  339.98   17.33
   2  -8   4  350.11   13.45
   2  -8   4  346.12   15.61
  -2   8  -4  355.08   16.05
   2  -8   4  315.64   14.61
  -2   8  -5    0.19    1.49
  -2   8  -5    2.02    2.24
   2  -8   5    0.40    0.93
   2  -8   5    1.65    1.40
   2  -8   5   -0.04    0.94
   2  -8   5    0.13    1.29
  -2   8  -6   52.25    6.34
   2  -8   6   49.66    6.12
  -2   8  -6   50.01    6.74
   2  -8   6   46.63    6.17
   2  -8   6   44.83    5.68
  -2   8  -7  118.78   10.13
   2  -8   7   96.04    9.05
  -2   8  -7  115.75    9.67
   2  -8   7   90.38    8.68
   2  -8   7  106.20    9.07
   2  -8   8    6.55    2.56
   2  -8   8    3.80    2.35
  -2   8  -8    7.76    2.94
  -2   8  -8    4.22    2.33
   2  -8   8    5.03    2.39
  -2   8  -9  275.58   15.50
  -2   8  -9  327.08   16.72
   2  -8   9  313.72   17.75
   2  -8   9  307.18   16.48
   2  -8   9  303.88   17.24
   2  -8  10   17.81    4.72
  -2   8 -10   24.76    4.93
  -2   8 -10   20.00    4.52
   2  -8  10   16.10    4.55
   2  -8  10   13.31    3.86
   2  -8  11  534.96   24.62
  -2   8 -11  518.23   22.25
   2  -8  11  508.43   22.75
   2  -8  11  518.47   25.31
  -2   8 -11  517.90   21.70
  -2   8 -12   36.64    6.19
   2  -8  12   39.27    6.60
   2  -8  12   30.88    6.20
   2  -8  12   32.38    7.16
  -2   8 -12   32.35    5.58
   2  -8  13    4.16    3.00
  -2   8 -13    2.77    2.05
  -2   8 -13    3.49    2.26
   2  -8  13    5.29    3.69
   2  -8  13   10.16    3.75
   2  -8  14    2.46    1.92
   2  -8  14    2.78    2.15
  -2   8 -14   -0.97    2.28
   2  -8  14   -1.05    1.22
  -2   8 -14    2.77    2.18
  -2   8 -15   15.02    4.07
   2  -8  15   15.11    5.35
   2  -8  15   17.61    5.68
   2  -8  15   15.39    4.87
  -2   8 -15   18.33    4.93
  -2   7  13  172.67   14.69
   2  -7 -13  155.06   15.36
   2  -7 -13  179.62   16.24
  -2   7  12    0.60    1.67
   2  -7 -12    4.46    2.94
  -2   7  11   32.65    6.08
   2  -7 -11   29.47    6.49
   2  -7 -11   35.36    6.86
  -2   7  10   62.39    7.92
   2  -7 -10   60.58    8.90
   2  -7 -10   86.56   10.07
  -2   7   9    3.16    1.89
   2  -7  -9    6.32    3.51
   2  -7  -9    5.94    2.76
  -2   7   8   63.05    7.18
   2  -7  -8   69.30    8.70
   2  -7  -8   84.95    9.26
  -2   7   7    5.95    2.29
   2  -7  -7    0.87    1.45
   2  -7  -7    5.16    2.46
  -2   7   6  276.15   13.48
   2  -7  -6  241.98   15.00
   2  -7  -6  253.66   14.68
   2  -7  -5   18.32    4.10
   2  -7  -5    9.95    3.30
  -2   7   5   18.68    3.48
  -2   7   5    9.98    2.83
   2  -7  -4   -0.37    1.05
  -2   7   4    0.94    0.90
  -2   7   4    0.71    1.29
   2  -7  -4   -0.57    1.18
   2  -7  -4   -0.29    1.40
   2  -7  -4    2.58    1.94
  -2   7   3   96.74    6.70
   2  -7  -3   95.89    6.58
   2  -7  -3   80.12    5.81
  -2   7   3   78.00    7.13
   2  -7  -3   94.77    8.30
   2  -7  -3   99.21    8.72
  -2   7   2   78.97    5.60
  -2   7   2   82.44    7.21
   2  -7  -2   67.49    5.58
   2  -7  -2   75.08    5.75
   2  -7  -2   77.11    7.46
   2  -7  -2   85.47    7.75
  -2   7   2   80.86    7.47
  -2   7   1  117.63    6.23
  -2   7   1   89.21    7.62
   2  -7  -1  114.56    7.23
   2  -7  -1  116.01    8.27
   2  -7  -1  108.18    8.64
   2  -7  -1  112.32    8.71
   2  -7  -1  115.29    7.35
  -2   7   1  107.14    8.49
   2  -7   0   18.10    3.64
   2  -7   0   15.40    2.83
  -2   7   0   20.87    2.43
   2  -7   0   17.92    3.22
   2  -7   0   13.23    3.42
   2  -7   0   13.34    2.69
  -2   7   0   15.58    3.37
  -2   7  -1 2469.98   22.67
  -2   7  -1 2359.83   39.10
   2  -7   1 2395.14   35.03
   2  -7   1 2332.91   34.74
   2  -7   1 2324.29   34.23
   2  -7   1 2351.90   38.39
   2  -7   1 2424.26   39.90
  -2   7  -2  422.74   10.95
   2  -7   2  393.98   13.95
   2  -7   2  377.60   14.45
  -2   7  -2  401.22   16.06
   2  -7   2  391.81   14.39
   2  -7   2  414.81   15.89
   2  -7   3  596.17   16.68
   2  -7   3  516.45   17.52
  -2   7  -3  556.45   18.78
  -2   7  -3  539.81   20.26
   2  -7   3  543.28   17.23
   2  -7   3  564.88   18.46
  -2   7  -4   12.00    3.03
   2  -7   4   17.31    2.88
   2  -7   4   15.79    3.32
  -2   7  -4   15.64    3.37
   2  -7   4   13.96    2.93
   2  -7   4   18.22    3.15
  -2   7  -5  340.66   14.91
  -2   7  -5  352.50   16.31
   2  -7   5  297.70   13.26
   2  -7   5  347.51   12.17
   2  -7   5  343.70   15.16
  -2   7  -6   29.76    4.98
   2  -7   6   22.25    4.15
   2  -7   6   29.85    4.73
  -2   7  -6   30.67    4.67
   2  -7   6   31.93    4.56
   2  -7   6   36.80    3.91
  -2   7  -7  116.53    9.35
   2  -7   7  108.14    9.22
   2  -7   7   98.31    8.14
  -2   7  -7  119.72    9.37
   2  -7   7   99.63    8.80
  -2   7  -8   18.44    3.97
   2  -7   8   13.65    3.79
   2  -7   8   17.45    4.03
   2  -7   8   20.23    4.01
  -2   7  -8   13.83    3.25
  -2   7  -9   67.46    7.27
  -2   7  -9   72.29    7.57
   2  -7   9   68.22    8.23
   2  -7   9   67.30    7.90
   2  -7   9   68.85    7.36
   2  -7  10   69.46    8.77
  -2   7 -10   79.74    8.11
   2  -7  10   86.05    8.56
   2  -7  10   74.09    8.60
  -2   7 -10   85.01    8.22
   2  -7  11   15.95    4.29
  -2   7 -11    9.00    2.95
  -2   7 -11   14.83    3.54
   2  -7  11    8.43    3.26
   2  -7  11   11.67    3.35
   2  -7  12  165.54   13.72
  -2   7 -12  149.93   11.03
  -2   7 -12  141.66   11.51
   2  -7  12  159.38   12.58
   2  -7  12  160.78   14.59
  -2   7 -13    0.46    1.32
   2  -7  13    5.49    3.50
   2  -7  13    7.16    2.87
  -2   7 -13    2.18    1.57
   2  -7  13    3.40    2.17
  -2   7 -14   10.10    3.07
   2  -7  14    5.40    2.58
  -2   7 -14   11.18    3.69
   2  -7  14    7.15    3.47
   2  -7  14    5.46    2.88
  -2   7 -15   10.47    3.25
  -2   7 -15    6.43    3.09
   2  -7  15   12.30    4.57
   2  -7  15    2.42    2.23
   2  -7  15   10.75    3.98
   2  -7  16   45.27    8.48
   2  -7  16   46.54    9.51
  -2   6  14   25.58    5.86
   2  -6 -14   29.39    6.60
   2  -6 -14   32.18    7.10
  -2   6  13   62.92    8.55
   2  -6 -13   58.69    9.16
   2  -6 -13   44.98    7.78
   2  -6 -12   88.63   10.43
   2  -6 -12   76.65    9.96
  -2   6  12   98.15   10.24
  -2   6  11   25.73    5.12
   2  -6 -11   34.11    6.51
   2  -6 -11   27.44    5.74
  -2   6  10    6.62    2.69
   2  -6 -10    3.55    2.28
   2  -6 -10    4.03    2.47
  -2   6   9    1.99    1.89
   2  -6  -9    0.02    1.93
   2  -6  -9    1.28    1.78
   2  -6  -8    0.70    1.57
  -2   6   8    1.25    1.11
   2  -6  -8    5.12    2.77
   2  -6  -7    1.39    1.78
   2  -6  -7   -1.36    1.82
  -2   6   7    2.84    1.72
   2  -6  -6   99.49    6.11
   2  -6  -6   89.84    8.14
   2  -6  -6   97.42    8.84
  -2   6   6   94.75    7.57
  -2   6   5  263.33   12.23
  -2   6   5  267.59   11.93
   2  -6  -5  258.57    9.71
   2  -6  -5  256.55   13.35
   2  -6  -5  259.81   13.88
   2  -6  -4  105.86    6.24
   2  -6  -4  100.89    6.14
   2  -6  -4  103.08    8.25
  -2   6   4  107.09    7.06
  -2   6   4  111.17    7.90
   2  -6  -4   95.49    8.11
  -2   6   3  121.69    7.06
  -2   6   3  112.48    4.15
  -2   6   3  116.09    7.90
   2  -6  -3  124.36    6.82
   2  -6  -3  107.30    8.32
   2  -6  -3  129.23    8.95
   2  -6  -3  116.74    6.63
  -2   6   2   74.58    6.30
  -2   6   2   81.77    5.37
   2  -6  -2   67.35    6.50
   2  -6  -2   81.84    5.52
  -2   6   2   90.53    3.91
   2  -6  -2   85.46    7.10
   2  -6  -2   81.02    5.60
  -2   6   1   40.29    3.48
   2  -6  -1   44.75    4.22
  -2   6   1   40.61    4.68
   2  -6  -1   49.71    4.92
  -2   6   1   45.60    2.19
  -2   6   1   45.75    5.25
   2  -6  -1   41.35    4.90
  -2   6   1   44.97    1.89
   2  -6  -1   40.24    3.97
   2  -6   0  762.50   17.33
   2  -6   0  743.96   17.78
   2  -6   0  809.63   19.10
  -2   6   0  771.88   13.46
  -2   6   0  773.17   11.35
   2  -6   0  809.46   20.98
   2  -6   0  770.22   20.60
  -2   6   0  774.52   21.02
  -2   6  -1    7.48    1.35
  -2   6  -1    9.90    2.68
   2  -6   1    4.65    1.55
  -2   6  -1    7.61    1.21
   2  -6   1    4.49    1.67
   2  -6   1    6.31    1.91
   2  -6   1    8.71    2.45
   2  -6   1    5.95    2.26
   2  -6   2 3145.75   39.18
  -2   6  -2 3249.89   42.30
  -2   6  -2 3149.92   19.62
   2  -6   2 3240.02   33.34
  -2   6  -2 3210.42   30.55
   2  -6   2 3249.36   35.57
   2  -6   2 3204.13   40.25
   2  -6   2 3093.06   36.67
  -2   6  -3   -1.68    1.24
  -2   6  -3   -0.89    1.51
   2  -6   3    1.15    1.02
   2  -6   3   -1.08    1.39
   2  -6   3    1.77    1.11
   2  -6   3    1.89    1.49
   2  -6   3   -0.27    1.01
  -2   6  -4  102.84    8.20
   2  -6   4   89.21    7.11
   2  -6   4   96.36    6.82
  -2   6  -4   95.59    7.41
   2  -6   4   98.74    5.88
   2  -6   5  145.88    9.23
   2  -6   5  141.39    9.28
   2  -6   5  142.54    8.45
  -2   6  -5  148.38    9.34
  -2   6  -5  152.39    9.94
   2  -6   5  148.67    7.06
   2  -6   6    3.34    2.09
   2  -6   6    1.03    0.91
  -2   6  -6   -0.45    1.24
  -2   6  -6    0.95    1.16
   2  -6   6    2.49    1.61
   2  -6   6    2.44    1.50
   2  -6   7   85.95    7.79
   2  -6   7   89.14    7.22
   2  -6   7   80.70    7.79
  -2   6  -7   80.80    7.23
  -2   6  -7   89.74    7.54
  -2   6  -8   46.61    5.56
   2  -6   8   37.75    5.44
   2  -6   8   33.50    5.44
   2  -6   8   43.91    5.32
  -2   6  -8   46.20    5.60
   2  -6   9  549.14   22.54
  -2   6  -9  534.19   19.40
  -2   6  -9  539.97   18.86
   2  -6   9  558.86   19.38
   2  -6   9  544.10   21.15
  -2   6 -10   61.65    6.92
   2  -6  10   54.90    7.03
  -2   6 -10   54.07    6.08
   2  -6  10   50.30    6.15
   2  -6  10   56.92    7.72
   2  -6  11   34.34    5.77
  -2   6 -11   36.48    4.97
   2  -6  11   35.11    5.45
   2  -6  11   32.78    6.32
  -2   6 -11   41.99    5.93
   2  -6  12  140.59   11.20
   2  -6  12  151.45   12.68
   2  -6  12  134.46   13.07
  -2   6 -12  149.10   11.47
  -2   6 -12  130.09    9.60
  -2   6 -13    4.12    1.97
   2  -6  13    3.59    2.28
   2  -6  13    6.77    3.74
   2  -6  13   10.81    3.40
  -2   6 -13    5.07    2.35
  -2   6 -14   -1.54    1.50
  -2   6 -14    0.47    1.67
   2  -6  14   -0.33    1.52
   2  -6  14    4.13    2.35
   2  -6  14    0.88    1.89
  -2   6 -15   47.56    7.30
   2  -6  15   45.87    7.87
   2  -6  15   48.66    7.43
   2  -6  15   48.24    9.09
   2  -6  16  118.31   12.89
  -2   6 -16  111.24   11.56
   2  -6  16  125.82   15.18
   2  -6  16  121.09   12.04
   2  -5 -15   25.43    6.14
  -2   5  15   30.04    6.18
   2  -5 -15   26.74    6.22
  -2   5  14  106.23   11.17
   2  -5 -14   74.29   10.21
   2  -5 -14   93.53   10.97
   2  -5 -13    2.51    2.86
   2  -5 -13    2.18    2.51
  -2   5  13   -0.29    2.22
  -2   5  12    8.48    2.94
   2  -5 -12    8.45    3.47
   2  -5 -12   10.21    3.21
  -2   5  11   73.74    8.18
   2  -5 -11   60.93    8.11
   2  -5 -11   71.74    8.51
  -2   5  10   81.23    8.18
   2  -5 -10   77.85    8.73
   2  -5 -10   77.04    8.39
  -2   5   9   81.38    7.81
   2  -5  -9   64.51    7.63
   2  -5  -9   71.01    7.61
  -2   5   8  869.90   23.99
   2  -5  -8  896.17   18.93
   2  -5  -8  845.44   26.06
   2  -5  -8  841.58   25.32
  -2   5   7  162.68    9.93
   2  -5  -7  151.92   10.31
   2  -5  -7  144.89   10.33
   2  -5  -7  168.60    7.94
  -2   5   6  196.36    7.22
   2  -5  -6  182.74   11.11
   2  -5  -6  198.39   11.29
  -2   5   6  206.46   10.59
   2  -5  -6  200.56    8.44
  -2   5   5   92.88    6.67
  -2   5   5   83.92    6.35
  -2   5   5   93.45    4.39
   2  -5  -5   91.30    5.57
   2  -5  -5   85.09    7.35
   2  -5  -5   89.65    7.25
  -2   5   4    0.13    0.78
  -2   5   4    0.60    1.01
  -2   5   4    0.78    0.49
   2  -5  -4   -1.24    1.30
   2  -5  -4    0.17    0.92
   2  -5  -4    0.17    0.65
  -2   5   3   69.46    4.97
   2  -5  -3   79.28    5.11
   2  -5  -3   77.41    6.38
   2  -5  -3   76.13    4.66
   2  -5  -3   80.72    6.44
  -2   5   3   74.44    3.08
  -2   5   3   74.58    5.70
  -2   5   2  488.27   14.40
  -2   5   2  503.26    7.82
   2  -5  -2  492.36   11.95
   2  -5  -2  500.43   12.95
   2  -5  -2  486.42   15.40
  -2   5   2  499.50   12.27
   2  -5  -2  495.21   15.50
  -2   5   1 1756.07   21.03
  -2   5   1 1789.99   15.93
   2  -5  -1 1766.17   24.95
  -2   5   1 1798.24   14.14
   2  -5  -1 1826.95   28.89
   2  -5  -1 1769.09   22.75
  -2   5   1 1796.30   29.62
  -2   5   0 2223.68   21.06
  -2   5   0 2150.17   32.25
  -2   5   0 2160.29   19.94
   2  -5   0 2146.85   25.81
   2  -5   0 2207.45   28.45
   2  -5   0 2182.17   30.93
   2  -5   1    5.90    1.75
  -2   5  -1    9.10    1.46
   2  -5   1    5.56    1.62
  -2   5  -1    9.46    1.24
  -2   5  -1    9.32    2.20
   2  -5   1    9.05    1.73
   2  -5   1   10.02    1.98
   2  -5   1    7.56    2.02
  -2   5  -2   13.70    2.71
   2  -5   2    9.40    2.18
  -2   5  -2   10.31    1.10
   2  -5   2   14.39    2.13
   2  -5   2   13.97    2.21
   2  -5   2   11.14    2.11
   2  -5   2   14.57    2.55
  -2   5  -3  195.13   10.22
   2  -5   3  185.22    3.52
   2  -5   3  219.38    9.62
   2  -5   3  215.45    9.92
   2  -5   3  211.78    9.28
   2  -5   3  213.00    7.58
  -2   5  -3  218.35   10.19
   2  -5   3  226.18    9.04
  -2   5  -4  229.06   11.17
   2  -5   4  222.55    7.52
   2  -5   4  212.81   10.38
   2  -5   4  227.10    9.40
  -2   5  -4  227.04   10.56
  -2   5  -5    9.21    2.37
   2  -5   5    9.71    2.56
  -2   5  -5   13.82    2.86
   2  -5   5    6.59    1.81
   2  -5   5   10.14    1.58
   2  -5   5   11.62    2.72
   2  -5   6  435.62   16.47
  -2   5  -6  411.14   14.87
   2  -5   6  412.00   15.52
  -2   5  -6  440.92   15.30
   2  -5   6  398.83    9.75
   2  -5   6  422.65   13.85
   2  -5   7   48.25    3.42
  -2   5  -7   46.64    5.14
   2  -5   7   31.73    4.88
   2  -5   7   48.70    5.02
   2  -5   7   42.43    5.29
  -2   5  -7   37.93    4.61
  -2   5  -8    2.43    1.85
   2  -5   8    0.01    1.63
  -2   5  -8   -0.46    0.95
   2  -5   8   -0.52    1.35
   2  -5   8    1.93    1.66
   2  -5   9    0.87    1.10
   2  -5   9   -0.79    1.02
   2  -5   9    0.67    1.34
  -2   5  -9   -0.10    1.09
  -2   5  -9    3.38    1.87
  -2   5 -10   52.93    5.48
   2  -5  10   50.20    5.85
   2  -5  10   31.29    5.60
   2  -5  10   50.19    6.42
  -2   5 -10   50.60    5.96
   2  -5  11   61.19    7.38
   2  -5  11   45.54    7.08
  -2   5 -11   64.00    6.97
   2  -5  11   53.79    6.33
  -2   5 -11   57.09    5.77
  -2   5 -12   19.55    3.50
   2  -5  12   18.74    4.11
  -2   5 -12   18.33    4.13
   2  -5  12   16.00    4.96
   2  -5  12   20.95    4.80
  -2   5 -13   12.71    3.07
  -2   5 -13   14.67    3.70
   2  -5  13   10.07    3.82
   2  -5  13   19.81    4.26
   2  -5  13   16.09    4.16
  -2   5 -14   -4.81    2.49
  -2   5 -14   -0.65    1.46
   2  -5  14   -1.19    1.94
   2  -5  14   -0.70    2.85
   2  -5  14   -2.44    2.20
   2  -5  15   14.39    3.94
  -2   5 -15    8.37    2.99
   2  -5  15    7.02    4.25
   2  -5  15    6.12    2.53
   2  -5  16    4.97    2.87
   2  -5  16   -2.82    3.33
  -2   5 -16    2.35    2.12
   2  -5  16   -0.94    1.73
   2  -5  17  165.73   15.19
  -2   4  16    6.28    3.02
   2  -4 -16   10.21    4.29
   2  -4 -16    8.93    3.69
  -2   4  15    8.34    3.21
   2  -4 -15    0.99    2.42
   2  -4 -15    4.29    3.03
  -2   4  14   13.80    3.84
   2  -4 -14   14.52    4.50
   2  -4 -14   18.14    4.75
  -2   4  13   70.10    8.48
   2  -4 -13   76.78    9.02
   2  -4 -13   65.92    8.61
  -2   4  12   85.45    8.87
   2  -4 -12   68.07    8.35
   2  -4 -12   76.26    8.67
   2  -4 -11  127.75   10.52
  -2   4  11  116.06    9.83
   2  -4 -11  109.14   10.05
  -2   4  10  962.24   23.96
   2  -4 -10  958.72   21.25
   2  -4 -10  929.03   27.98
   2  -4 -10  897.68   26.50
  -2   4  10  920.21   26.34
  -2   4   9   71.72    7.01
   2  -4  -9   71.29    7.51
   2  -4  -9   86.88    7.94
  -2   4   9   82.00    6.49
   2  -4  -8  332.35   15.15
  -2   4   8  330.38   14.15
  -2   4   8  337.29   12.17
   2  -4  -8  344.22   14.99
   2  -4  -8  338.45   11.69
  -2   4   7    6.36    1.65
   2  -4  -7    5.79    1.99
   2  -4  -7    2.54    1.16
   2  -4  -7    2.06    1.54
  -2   4   7    7.28    2.26
  -2   4   6  126.77    7.77
  -2   4   6  119.23    6.01
   2  -4  -6  134.16    8.67
   2  -4  -6  128.84    8.31
   2  -4  -6  120.90    6.39
   2  -4  -5  233.99    8.55
   2  -4  -5  254.70   11.14
  -2   4   5  242.00    7.67
   2  -4  -5  240.92   11.06
  -2   4   5  256.39   10.36
   2  -4  -4  348.22   10.12
  -2   4   4  338.06   11.12
  -2   4   4  329.13    8.13
   2  -4  -4  346.10   12.50
  -2   4   3   37.99    3.49
   2  -4  -3   35.07    3.26
   2  -4  -3   33.55    2.67
  -2   4   3   37.12    2.49
   2  -4  -3   36.86    3.94
  -2   4   2   37.01    2.36
  -2   4   2   29.65    2.85
  -2   4   2   34.56    3.39
   2  -4  -2   30.11    2.98
   2  -4  -2   29.68    2.50
   2  -4  -2   33.98    3.73
  -2   4   1  403.65    9.32
  -2   4   1  408.19    8.04
   2  -4  -1  402.27    9.31
   2  -4  -1  401.83   12.03
  -2   4   1  381.38   10.90
   2  -4  -1  418.30   12.31
  -2   4   1  397.22    7.04
   2  -4  -1  389.80   10.81
  -2   4   0 2107.11   19.19
   2  -4   0 2108.14   21.89
  -2   4   0 2127.01   13.04
  -2   4   0 2077.81   19.68
   2  -4   0 2144.68   21.07
   2  -4   0 2103.25   27.05
   2  -4   0 2078.07   25.71
  -2   4   0 2142.95   29.11
   2  -4   1  333.49    9.06
   2  -4   1  334.30    9.03
   2  -4   1  347.76   10.83
  -2   4  -1  338.81    8.72
  -2   4  -1  362.13   11.90
  -2   4  -1  332.71    4.58
   2  -4   1  353.47   11.12
   2  -4   1  341.36    9.05
  -2   4  -1  348.10    6.84
   2  -4   1  329.36   10.48
  -2   4  -2   52.51    2.18
   2  -4   2   54.72    3.95
   2  -4   2   48.40    4.22
   2  -4   2   52.00    3.28
   2  -4   2   62.08    4.04
   2  -4   2   56.85    4.31
  -2   4  -2   53.45    4.65
   2  -4   2   42.90    3.80
  -2   4  -2   54.08    2.42
   2  -4   3   18.11    2.81
  -2   4  -3   14.78    2.73
   2  -4   3   16.81    2.41
  -2   4  -3   18.27    2.87
   2  -4   3   19.97    2.44
   2  -4   3   19.73    1.90
  -2   4  -3   19.93    1.74
   2  -4   3   17.78    2.69
  -2   4  -4    8.47    1.35
  -2   4  -4   12.74    2.38
   2  -4   4    6.48    1.82
   2  -4   4   13.25    1.52
   2  -4   4    4.03    1.60
   2  -4   4    7.68    1.63
  -2   4  -4   10.40    2.27
  -2   4  -5  166.98    8.54
   2  -4   5  164.00    5.11
   2  -4   5  162.89    7.58
   2  -4   5  165.62    8.20
   2  -4   5  159.39    4.64
  -2   4  -5  147.33    8.04
   2  -4   5  159.28    8.78
  -2   4  -6  170.70    8.96
  -2   4  -6  170.37    8.61
   2  -4   6  159.81    5.31
   2  -4   6  166.64   10.01
   2  -4   6  160.83    5.13
   2  -4   6  149.06    8.18
   2  -4   6  156.68    9.07
   2  -4   6  168.19    8.14
   2  -4   7 1947.30   20.63
   2  -4   7 1933.13   36.11
   2  -4   7 2000.47   33.65
  -2   4  -7 2012.35   31.56
  -2   4  -7 1847.00   28.35
   2  -4   7 1909.89   18.34
  -2   4  -8    2.13    1.45
  -2   4  -8    0.91    1.06
   2  -4   8    1.60    0.93
   2  -4   8    0.71    1.20
   2  -4   8    3.83    0.97
   2  -4   8    0.59    1.33
   2  -4   9 1013.96   26.40
   2  -4   9  956.48   28.48
  -2   4  -9  934.68   20.67
  -2   4  -9  998.62   24.10
   2  -4   9  995.65   17.76
   2  -4  10   21.06    2.86
  -2   4 -10   30.65    3.90
   2  -4  10   19.76    4.33
  -2   4 -10   32.64    4.61
   2  -4  10   27.92    4.72
  -2   4 -11   32.64    4.88
   2  -4  11   28.77    5.74
  -2   4 -11   37.75    4.44
   2  -4  11   26.91    4.87
  -2   4 -12    2.17    1.37
  -2   4 -12    0.61    1.50
   2  -4  12    2.52    1.75
   2  -4  12    1.36    1.81
  -2   4 -13   21.71    4.37
  -2   4 -13   22.72    3.60
   2  -4  13   13.54    4.53
   2  -4  13   24.06    4.84
   2  -4  14   96.82   10.20
   2  -4  14  109.84   12.41
  -2   4 -14  102.48    9.72
   2  -4  15   67.43   10.26
   2  -4  15   70.43    9.05
   2  -4  15   63.93    7.84
  -2   4 -15   62.27    7.97
   2  -4  16  135.77   15.35
  -2   4 -16  129.72   12.00
   2  -4  16  125.81   12.49
   2  -4  16  131.93   11.72
   2  -4  17    2.20    1.66
   2  -4  17    4.88    3.72
   2  -4  17    3.87    3.02
  -2   4 -17    3.09    2.48
   2  -3 -17    5.24    3.02
  -2   3  16   39.21    6.95
   2  -3 -16   40.63    7.33
   2  -3 -16   43.50    7.71
  -2   3  15   54.74    7.89
   2  -3 -15   36.22    6.52
   2  -3 -15   48.81    7.87
  -2   3  14   -1.70    1.59
   2  -3 -14    1.18    1.78
   2  -3 -14    3.07    2.64
   2  -3 -13    6.63    2.94
  -2   3  13    4.69    2.29
  -2   3  13    6.34    2.67
   2  -3 -13    6.34    3.05
  -2   3  12    5.11    2.26
   2  -3 -12    2.44    1.92
  -2   3  12    6.35    2.65
   2  -3 -12    7.50    2.43
  -2   3  11  257.30   14.02
  -2   3  11  270.14   13.88
   2  -3 -11  254.25   14.39
   2  -3 -11  249.75   13.82
  -2   3  10  394.65   15.77
   2  -3 -10  398.30   16.60
   2  -3 -10  376.90   16.55
  -2   3  10  391.75   16.32
  -2   3   9 1197.27   25.40
  -2   3   9 1188.43   27.17
   2  -3  -9 1157.32   26.74
   2  -3  -9 1183.47   27.95
  -2   3   8  142.69    8.91
   2  -3  -8  133.84    8.91
   2  -3  -8  147.08    9.09
  -2   3   8  148.02    8.33
   2  -3  -7   -0.15    0.73
  -2   3   7   -0.01    0.77
  -2   3   7    1.00    1.38
   2  -3  -7    1.50    1.62
  -2   3   6  158.49    8.32
  -2   3   6  152.66    7.10
   2  -3  -6  159.98    8.60
   2  -3  -6  158.09    8.45
   2  -3  -5  290.19   10.69
  -2   3   5  285.92    8.83
  -2   3   5  302.28   10.68
   2  -3  -5  274.34    9.02
  -2   3   4  294.18    9.74
   2  -3  -4  285.68    8.82
  -2   3   4  288.98    8.19
   2  -3  -4  305.30   10.52
   2  -3  -4  301.03   10.34
  -2   3   3 3359.55   14.99
  -2   3   3 3350.86   25.28
   2  -3  -3 3203.71   28.50
   2  -3  -3 3217.94   32.13
   2  -3  -3 3268.31   14.16
  -2   3   3 3271.73   30.06
  -2   3   3 3254.59   29.14
   2  -3  -3 3223.83   32.19
  -2   3   2  327.77    8.64
   2  -3  -2  324.70    8.99
  -2   3   2  322.65    7.65
   2  -3  -2  324.60    5.68
   2  -3  -2  319.82    6.36
  -2   3   2  327.04    8.75
  -2   3   2  323.34    7.45
   2  -3  -2  323.37    9.64
   2  -3  -2  325.49    9.80
  -2   3   1 1417.12   17.67
   2  -3  -1 1510.75   14.31
  -2   3   1 1509.15   15.77
   2  -3  -1 1487.94   14.17
   2  -3  -1 1461.15   19.30
   2  -3  -1 1494.54   19.86
  -2   3   1 1484.29   14.30
  -2   3   1 1527.06   16.88
   2  -3  -1 1471.12   20.00
  -2   3   0  289.85    5.58
   2  -3   0  284.63    8.43
   2  -3   0  297.00    7.05
   2  -3   0  290.16    6.58
  -2   3   0  287.65    7.29
  -2   3   0  289.69    6.63
   2  -3   0  281.82    8.64
   2  -3   0  285.32    8.58
  -2   3   0  272.63    9.34
  -2   3  -1 2281.29   16.98
  -2   3  -1 2291.30   22.11
   2  -3   1 2349.28   19.93
  -2   3  -1 2245.03   15.61
   2  -3   1 2292.48   25.27
   2  -3   1 2429.05   22.27
   2  -3   1 2229.89   23.37
  -2   3  -1 2362.78   26.98
   2  -3   2  954.54   15.21
   2  -3   2  980.66   17.34
   2  -3   2  971.02   17.42
  -2   3  -2  980.97   17.49
   2  -3   2  998.31   10.78
   2  -3   2  934.64   13.37
   2  -3   2  933.97   14.99
  -2   3  -2  946.91   11.39
  -2   3  -2  950.09   10.70
  -2   3  -3  352.68   10.94
  -2   3  -3  370.28    8.17
   2  -3   3  374.77   11.93
   2  -3   3  390.54    5.90
   2  -3   3  397.12   11.56
   2  -3   3  369.07   10.18
  -2   3  -3  397.25   11.35
  -2   3  -4 2172.91   27.07
  -2   3  -4 2174.87   22.62
  -2   3  -4 2186.75   27.59
   2  -3   4 2153.18   26.19
   2  -3   4 2206.00   29.00
   2  -3   4 2113.59   12.82
  -2   3  -5  773.65   16.08
   2  -3   5  715.55   12.41
   2  -3   5  764.94   16.57
  -2   3  -5  757.45   14.96
  -2   3  -5  766.29   16.86
   2  -3   5  753.38    8.20
   2  -3   5  781.46   18.08
   2  -3   6  553.94    7.91
  -2   3  -6  548.30   13.60
   2  -3   6  592.33   16.63
   2  -3   6  579.10   18.21
  -2   3  -6  550.73   14.11
  -2   3  -6  577.33   15.23
   2  -3   6  566.38   12.12
   2  -3   6  583.54   15.41
  -2   3  -7  479.17   12.81
   2  -3   7  466.42   11.93
   2  -3   7  500.73   16.06
  -2   3  -7  474.55   14.30
   2  -3   7  499.45   18.06
  -2   3  -7  500.49   14.92
   2  -3   7  494.89   14.84
   2  -3   8  326.35   15.49
  -2   3  -8  332.32   10.88
   2  -3   8  324.21   10.68
   2  -3   8  339.13   13.84
   2  -3   8  314.75   12.50
  -2   3  -8  357.36   13.22
   2  -3   9   48.53    4.47
   2  -3   9   40.28    5.10
  -2   3  -9   43.94    4.90
   2  -3   9   34.66    5.49
  -2   3  -9   35.67    3.76
   2  -3  10  339.70   12.49
   2  -3  10  334.03   17.43
  -2   3 -10  349.53   14.42
   2  -3  10  341.75   15.31
  -2   3 -10  337.28   11.63
   2  -3  11  596.21   17.55
  -2   3 -11  595.21   15.90
   2  -3  11  579.25   20.87
   2  -3  11  635.76   25.27
  -2   3 -11  562.69   19.18
   2  -3  12  148.85    9.31
  -2   3 -12  154.85    8.43
   2  -3  12  145.55   11.06
   2  -3  12  142.20   12.77
  -2   3 -12  153.24   10.66
   2  -3  13  458.62   17.07
   2  -3  13  463.12   20.33
   2  -3  13  426.55   22.85
  -2   3 -13  448.63   18.98
   2  -3  14   43.73    7.88
   2  -3  14   54.03    7.36
  -2   3 -14   56.46    7.17
  -2   3 -15    9.85    3.22
   2  -3  15    3.78    1.99
   2  -3  15    9.83    4.47
  -2   3 -16   27.68    5.69
   2  -3  16   39.61    8.10
   2  -3  16   32.71    6.09
  -2   3 -17    4.63    2.55
   2  -3  17    6.14    3.85
   2  -2 -17   42.55    7.98
  -2   2  17   39.94    6.94
   2  -2 -17   38.27    7.07
   2  -2 -16   27.38    5.99
  -2   2  16   34.01    6.94
  -2   2  16   27.09    5.52
   2  -2 -16   32.23    6.29
  -2   2  15   42.31    6.64
  -2   2  15   37.23    6.72
   2  -2 -15   49.45    7.51
   2  -2 -15   46.63    7.22
  -2   2  14   59.22    7.55
  -2   2  14   61.40    8.18
   2  -2 -14   57.29    7.68
   2  -2 -14   75.36    8.59
   2  -2 -13   45.97    6.58
   2  -2 -13   47.50    6.42
  -2   2  13   37.92    5.73
  -2   2  13   48.99    6.89
  -2   2  12  579.09   20.96
   2  -2 -12  574.20   20.74
  -2   2  12  545.82   21.38
   2  -2 -12  538.20   20.96
  -2   2  11   65.43    6.97
   2  -2 -11   64.74    6.79
   2  -2 -11   50.77    6.15
  -2   2  11   51.94    6.09
  -2   2  10   35.62    4.83
   2  -2 -10   38.84    4.92
   2  -2 -10   27.76    4.42
  -2   2  10   36.35    5.03
   2  -2  -9    4.81    1.18
   2  -2  -9    6.68    2.18
  -2   2   9   10.76    2.67
  -2   2   9    6.69    2.13
   2  -2  -9    8.52    2.42
  -2   2   8  741.83   19.22
  -2   2   8  654.14   17.89
   2  -2  -8  689.46   19.16
   2  -2  -8  695.25   11.57
   2  -2  -8  733.46   18.60
  -2   2   7  714.95   17.88
  -2   2   7  687.36   16.91
   2  -2  -7  711.89   10.56
   2  -2  -7  697.95   18.33
   2  -2  -7  731.79   17.64
  -2   2   6  842.83   18.11
   2  -2  -6  833.87   10.20
   2  -2  -6  847.05   17.62
   2  -2  -6  838.82   18.65
  -2   2   6  790.37   16.77
  -2   2   5  329.97    9.92
  -2   2   5  354.42   10.89
   2  -2  -5  341.62    5.78
   2  -2  -5  341.76   10.59
   2  -2  -5  320.75   10.17
   2  -2  -4   25.96    1.45
   2  -2  -4   30.44    2.88
   2  -2  -4   27.90    2.83
  -2   2   4   27.29    2.67
  -2   2   3   97.92    4.56
   2  -2  -3   74.34    4.22
  -2   2   3   94.68    4.76
   2  -2  -3   88.21    2.65
   2  -2  -3   93.83    4.66
   2  -2  -3   94.76    4.79
  -2   2   2   27.07    2.24
  -2   2   2   27.51    2.26
   2  -2  -2   28.64    2.37
   2  -2  -2   26.74    1.61
  -2   2   2   28.19    1.22
   2  -2  -2   25.70    2.38
  -2   2   2   27.48    2.07
  -2   2   2   27.99    2.40
   2  -2  -2   28.44    2.48
  -2   2   1  355.47    7.82
   2  -2  -1  353.69    8.68
  -2   2   1  354.53    7.26
   2  -2  -1  357.64    8.15
  -2   2   1  354.10    6.79
   2  -2  -1  359.55    4.71
   2  -2  -1  356.93    6.42
   2  -2  -1  353.20    7.63
  -2   2   1  356.10    7.67
   2  -2   0 2573.31   19.15
  -2   2   0 2636.01   19.29
  -2   2   0 2618.38   18.65
   2  -2   0 2649.97   14.69
   2  -2   0 2584.71   23.77
   2  -2   0 2557.65   20.64
  -2   2   0 2537.85   21.48
   2  -2   0 2497.93   20.02
  -2   2   0 2589.36   24.83
  -2   2  -1  355.25    8.58
   2  -2   1  335.25    8.85
  -2   2  -1  352.50    6.90
  -2   2  -1  351.25    7.06
  -2   2  -1  364.68    9.34
   2  -2   1  371.36    7.65
   2  -2   1  364.18    7.99
   2  -2   2  623.76   11.36
   2  -2   2  634.97   12.65
   2  -2   2  617.26   13.62
  -2   2  -2  619.96   10.35
  -2   2  -3  218.48    7.26
  -2   2  -3  197.43    6.55
   2  -2   3  199.18    7.54
   2  -2   3  202.40    8.43
   2  -2   3  195.22    6.82
  -2   2  -3  207.10    7.33
   2  -2   4  282.77    9.57
  -2   2  -4  293.91    8.88
   2  -2   4  292.29    9.05
  -2   2  -4  292.26    8.32
  -2   2  -4  294.17    9.20
   2  -2   5   74.66    4.52
  -2   2  -5   84.43    5.21
   2  -2   5   76.00    4.99
  -2   2  -5   75.29    4.28
   2  -2   5   77.92    5.36
  -2   2  -5   81.60    5.11
   2  -2   6 1148.23   20.38
  -2   2  -6 1147.06   21.09
   2  -2   6 1147.43   21.62
  -2   2  -6 1186.27   20.60
  -2   2  -6 1131.08   16.62
   2  -2   6 1098.64   18.85
   2  -2   7  155.19    7.63
   2  -2   7  154.65    7.95
   2  -2   7  161.29    8.61
  -2   2  -7  158.26    8.51
  -2   2  -7  160.89    8.06
  -2   2  -7  154.10    6.34
   2  -2   7  155.93    9.87
   2  -2   8  180.93    8.79
   2  -2   8  200.08   10.11
   2  -2   8  183.57    9.16
  -2   2  -8  188.91    7.34
  -2   2  -8  165.54    9.43
  -2   2  -8  179.39    9.04
   2  -2   8  178.81   11.30
   2  -2   9  108.77    7.23
   2  -2   9  105.93    7.70
  -2   2  -9  111.12    7.53
   2  -2   9  112.11    7.56
   2  -2   9  111.01    9.40
  -2   2  -9  120.58    6.06
  -2   2 -10    7.88    1.90
  -2   2 -10    8.83    2.47
   2  -2  10    9.83    2.59
   2  -2  10    6.12    2.46
   2  -2  10    4.46    1.81
   2  -2  10   11.63    2.59
  -2   2 -11   -1.41    1.67
  -2   2 -11    0.24    0.81
   2  -2  11    0.43    1.29
   2  -2  11    0.07    1.79
   2  -2  11    0.56    1.34
   2  -2  12  149.70    9.95
   2  -2  12  130.21    9.88
   2  -2  12  137.36   12.30
  -2   2 -12  138.95    9.98
   2  -2  13    0.70    1.06
  -2   2 -13    0.11    1.43
   2  -2  13   -0.22    2.05
   2  -2  13    1.51    1.62
   2  -2  14  110.88    9.46
   2  -2  14  112.66   10.05
  -2   2 -14  112.44   10.03
   2  -2  14  122.25   12.83
  -2   2 -15    1.61    1.76
   2  -2  15    3.41    2.34
   2  -2  15    4.17    2.22
   2  -2  15    5.02    3.73
   2  -2  16   28.07    6.97
  -2   2 -16   28.87    5.89
   2  -2  17    0.92    2.91
  -2   2 -17    0.65    1.44
  -2   2 -17    1.45    2.38
  -2   1  18   39.31    6.91
  -2   1  18   36.36    7.71
  -2   1  17   16.94    5.62
   2  -1 -17   20.97    5.30
  -2   1  17    7.51    3.27
   2  -1 -17   10.34    3.79
  -2   1  16    7.98    3.73
  -2   1  16   13.27    3.91
   2  -1 -16   11.18    3.84
   2  -1 -16   11.38    3.82
  -2   1  15   40.17    6.23
  -2   1  15   46.48    7.75
   2  -1 -15   30.09    5.84
   2  -1 -15   50.29    7.14
   2  -1 -14    4.98    2.34
  -2   1  14    6.58    2.99
  -2   1  14    3.91    2.51
   2  -1 -14    3.88    2.30
   2  -1 -13    0.52    1.58
   2  -1 -13   -1.19    1.95
  -2   1  13    0.48    1.24
  -2   1  13    1.10    1.91
   2  -1 -12    9.67    2.82
  -2   1  12   13.02    3.51
  -2   1  12   12.25    3.10
   2  -1 -12   14.03    3.41
  -2   1  11  634.74   20.13
   2  -1 -11  656.07   20.06
   2  -1 -11  609.29   20.50
  -2   1  11  610.34   21.57
  -2   1  10  128.88    8.62
  -2   1  10  130.90    9.35
   2  -1 -10  126.29    8.33
   2  -1 -10  127.57    8.95
  -2   1   9    5.70    2.18
   2  -1  -9    6.62    2.02
   2  -1  -9    6.93    2.09
  -2   1   9    7.85    2.11
  -2   1   8    2.57    1.33
   2  -1  -8    3.87    1.73
  -2   1   8    2.08    1.30
   2  -1  -8    2.04    1.34
  -2   1   7   76.94    5.60
   2  -1  -7   91.56    4.74
   2  -1  -7   93.86    6.40
  -2   1   7   90.66    6.32
   2  -1  -7   94.75    5.87
   2  -1  -6  330.21    8.35
  -2   1   6  335.35   10.80
  -2   1   6  335.03   11.19
   2  -1  -6  360.12   10.54
   2  -1  -6  335.42   11.20
  -2   1   5  464.28   11.81
  -2   1   5  466.51   12.22
   2  -1  -5  463.47   12.23
   2  -1  -5  466.84   10.96
   2  -1  -5  445.80    9.03
  -2   1   4 1472.51   19.23
   2  -1  -4 1442.48   14.78
   2  -1  -4 1417.94   19.57
  -2   1   4 1413.98   19.54
  -2   1   3  591.07   11.17
   2  -1  -3  589.59    8.78
  -2   1   3  566.42   11.37
   2  -1  -3  551.38    9.71
   2  -1  -2 5936.69   26.91
  -2   1   2 6305.83   34.35
  -2   1   2 6357.28   33.55
  -2   1   2 6295.99   35.02
   2  -1  -2 5859.13   27.80
   2  -1  -2 6393.56   25.77
   2  -1  -1 3961.32   20.22
   2  -1  -1 3891.51   26.50
  -2   1   1 3973.71   25.42
  -2   1   1 3820.56   26.28
   2  -1  -1 4040.37   15.31
  -2   1   1 3940.00   24.65
   2  -1  -1 3810.17   21.69
   2  -1  -1 3899.56   16.65
  -2   1   0   76.89    3.42
  -2   1   0   69.52    3.43
   2  -1   0   72.36    3.63
  -2   1   0   70.68    3.35
   2  -1   0   73.12    2.44
   2  -1   0   73.83    3.20
  -2   1  -1  194.34    5.53
   2  -1   1  201.82    6.11
  -2   1  -1  200.32    5.90
  -2   1  -1  203.66    5.80
   2  -1   1  205.19    5.71
   2  -1   2  934.02   13.82
  -2   1  -2  928.42   12.71
  -2   1  -2  945.58   13.83
   2  -1   2  968.67   13.37
  -2   1  -3  787.25   10.54
   2  -1   3  805.64   13.66
  -2   1  -3  788.19   12.57
  -2   1  -3  857.70   14.45
   2  -1   3  843.18    7.28
   2  -1   3  786.77   13.06
  -2   1  -4    0.42    0.37
  -2   1  -4    1.13    0.71
  -2   1  -4    0.49    0.69
   2  -1   4    1.07    0.68
   2  -1   4    0.58    0.65
   2  -1   5 1079.17   18.94
   2  -1   5 1107.85   18.57
  -2   1  -5 1115.95   19.93
  -2   1  -5 1121.42   17.71
   2  -1   5 1109.51   17.86
  -2   1  -5 1112.56   12.99
  -2   1  -6    8.12    1.26
  -2   1  -6    7.38    1.66
   2  -1   6   10.50    2.50
   2  -1   6    5.80    1.55
   2  -1   6    8.75    1.81
   2  -1   6    5.38    1.69
  -2   1  -6    8.11    1.93
   2  -1   7   14.51    2.50
  -2   1  -7   14.46    2.73
   2  -1   7   13.11    2.25
   2  -1   7    9.95    2.58
   2  -1   7   12.37    2.45
  -2   1  -7   13.16    2.34
  -2   1  -7   12.63    1.59
   2  -1   8   19.57    3.19
   2  -1   8   18.12    2.93
  -2   1  -8   14.58    3.00
  -2   1  -8   18.60    2.90
  -2   1  -8   16.96    1.98
   2  -1   8   19.63    2.90
   2  -1   8   15.34    3.33
  -2   1  -9  182.94   10.87
   2  -1   9  182.48   10.01
   2  -1   9  181.60    9.52
   2  -1   9  178.60    9.12
   2  -1   9  184.59   11.96
  -2   1  -9  184.14    9.55
  -2   1  -9  184.90    6.88
   2  -1  10  181.92   10.57
   2  -1  10  200.02   10.47
   2  -1  10  189.87    9.90
  -2   1 -10  200.95   10.62
   2  -1  10  205.06   13.42
  -2   1 -10  204.46    7.75
   2  -1  11  290.07   14.06
   2  -1  11  302.63   13.60
   2  -1  11  284.80   16.69
  -2   1 -11  292.16   13.56
   2  -1  11  279.45   12.65
  -2   1 -11  309.68   10.03
   2  -1  12   66.10    6.71
  -2   1 -12   71.62    7.19
   2  -1  12   64.22    8.41
   2  -1  12   78.50    7.68
   2  -1  13  135.73   12.66
  -2   1 -13  120.50    9.95
   2  -1  13  125.21   10.18
   2  -1  13  129.94    9.78
  -2   1 -14   -1.27    1.88
   2  -1  14   -1.28    1.88
   2  -1  14   -0.50    1.87
   2  -1  15    2.13    2.82
  -2   1 -15   -0.51    1.55
   2  -1  15   -0.16    1.72
  -2   1 -15   -5.16    2.42
  -2   1 -16   42.36    6.99
   2  -1  16   43.45    6.77
   2  -1  16   44.74    8.68
  -2   1 -16   32.69    5.78
  -2   1 -17    9.34    3.73
  -2   1 -17   15.48    4.14
   2  -1  17    7.73    4.46
  -2   0  18   -1.64    2.34
  -2   0  18    1.12    2.59
   2   0 -17   -4.34    2.55
  -2   0  17   -0.97    2.49
  -2   0  17    1.83    2.07
   2   0 -17    2.87    2.31
  -2   0  16   47.20    6.90
   2   0 -16   44.60    6.95
  -2   0  16   42.95    7.68
  -2   0  16   48.14    6.03
   2   0 -16   48.28    7.51
  -2   0  15   -0.06    1.96
  -2   0  15    0.74    1.67
   2   0 -15    2.25    1.93
   2   0 -15    0.31    1.55
   2   0 -14  566.84   22.84
  -2   0  14  587.05   25.29
   2   0 -14  579.48   21.81
  -2   0  14  555.36   21.05
  -2   0  13    2.19    1.81
  -2   0  13    5.62    2.15
   2   0 -13    5.13    2.24
  -2   0  12  140.53    9.61
   2   0 -12  135.48   10.03
  -2   0  12  139.65   11.08
  -2   0  11  206.93   11.03
  -2   0  11  210.49   12.77
   2   0 -11  188.86   11.12
  -2   0  10    1.93    1.54
   2   0 -10    2.02    1.51
  -2   0  10    2.98    1.43
  -2   0   9  934.43   23.78
  -2   0   9  955.36   21.16
   2   0  -9  936.01   21.88
  -2   0   8   70.17    5.42
   2   0  -8   70.46    5.71
  -2   0   8   66.45    5.93
   2   0  -8   69.37    4.95
  -2   0   7 2350.92   29.09
   2   0  -7 2313.53   29.89
  -2   0   7 2298.38   32.44
   2   0  -7 2230.98   26.46
  -2   0   6  140.84    7.50
   2   0  -6  157.24    7.21
  -2   0   6  140.92    6.69
   2   0  -6  152.59    6.45
  -2   0   5 2746.03   27.04
  -2   0   5 2779.07   21.10
   2   0  -5 2689.87   25.90
   2   0  -5 2675.89   25.23
   2   0  -5 2710.09   27.50
  -2   0   5 2705.79   30.41
   2   0  -4    6.43    1.23
  -2   0   4    5.87    1.20
   2   0  -4    6.76    1.27
  -2   0   4    7.76    1.04
   2   0  -4    6.59    1.29
  -2   0   3   67.90    3.96
   2   0  -3   70.77    3.63
   2   0  -3   67.45    3.58
  -2   0   3   68.20    2.70
   2   0  -3   67.27    3.40
  -2   0   3   64.76    3.56
  -2   0   2  348.40    8.25
   2   0  -2  331.47    7.46
   2   0  -2  337.65    6.80
  -2   0   2  335.81    5.60
   2   0  -2  325.88    6.73
  -2   0   2  329.85    7.56
  -2   0   1 1675.29   16.48
  -2   0   1 1606.70   12.26
  -2   0   1 1654.92   17.34
   2   0  -1 1692.53   16.37
   2   0   0 6163.20   30.90
  -2   0   0 6354.36   33.90
   2   0   0 6432.48   17.91
   2   0   0 6384.24   30.41
  -2   0   0 6257.50   23.76
  -2   0   0 6269.02   32.29
   2   0   1  466.33    8.17
  -2   0  -1  476.30    9.77
   2   0   1  463.37    8.71
  -2   0  -1  469.65    7.75
  -2   0  -2 9805.91   34.18
   2   0   2 9850.14   42.22
  -2   0  -2 9815.54   47.70
  -2   0  -2 9707.16   46.73
   2   0   2 9869.14   38.80
   2   0   3 4378.45   28.25
  -2   0  -3 4445.39   26.75
   2   0   3 4380.73   37.84
   2   0   3 4329.69   29.92
  -2   0  -3 4455.38   34.85
  -2   0  -4   71.66    4.87
   2   0   4   76.44    4.22
   2   0   4   78.28    5.52
  -2   0  -4   67.04    3.75
   2   0   4   72.25    3.97
  -2   0  -4   79.64    3.70
  -2   0  -5  208.77    4.33
   2   0   5  202.79    7.14
  -2   0  -5  216.61    7.38
   2   0   5  225.93   10.08
  -2   0  -5  206.16    8.90
   2   0   5  217.24    7.58
   2   0   5  208.46    9.07
  -2   0  -6    6.95    0.94
  -2   0  -6    6.10    1.51
   2   0   6    9.22    2.48
   2   0   6    7.71    1.56
   2   0   6    2.74    1.34
  -2   0  -6    6.43    1.83
   2   0   6    6.47    1.53
   2   0   7   80.54    5.19
   2   0   7   75.71    5.14
   2   0   7   86.50    7.17
  -2   0  -7   80.49    5.39
  -2   0  -7   77.91    6.41
  -2   0  -7   76.94    3.46
   2   0   7   79.33    6.38
   2   0   8  101.97    7.58
   2   0   8   99.90    6.16
   2   0   8  100.67    8.30
  -2   0  -8  116.70    7.00
   2   0   8  102.75    6.35
  -2   0  -8  107.26    8.03
   2   0   9   50.82    5.72
   2   0   9   49.91    4.63
  -2   0  -9   53.12    5.09
   2   0   9   46.31    5.98
  -2   0  -9   56.28    6.23
   2   0   9   49.84    4.68
  -2   0 -10  273.91   12.48
   2   0  10  269.37   13.57
   2   0  10  248.17   10.93
   2   0  10  257.41   14.80
   2   0  10  251.10   10.95
   2   0  11    1.49    1.32
   2   0  11   -0.29    0.98
   2   0  11    2.02    2.05
   2   0  11   -0.26    1.11
  -2   0 -11    0.17    1.40
  -2   0 -11   -0.03    0.85
   2   0  12   29.20    5.00
   2   0  12   31.25    5.82
   2   0  12   25.31    3.92
  -2   0 -12   37.57    5.07
  -2   0 -12   39.41    5.55
   2   0  13   72.57    8.16
  -2   0 -13   72.19    7.78
   2   0  13   62.16    8.76
  -2   0 -13   72.81    7.42
   2   0  14   60.88    7.81
   2   0  14   54.15    8.31
  -2   0 -14   54.64    6.97
  -2   0 -14   79.74    8.75
   2   0  15   12.04    4.18
   2   0  15   12.31    3.68
  -2   0 -15   14.79    3.95
  -2   0 -15   14.66    4.00
   2   0  16   -0.08    2.74
  -2   0 -16    1.68    1.57
   2   0  16    1.03    1.88
  -2   0 -16   -0.59    2.29
  -2   0 -17   -0.35    1.46
   2   0  17    4.43    3.17
   2   0  17   -1.00    2.51
  -2   0 -17   -4.55    2.80
  -2  -1  18   20.21    6.01
  -2  -1  17  230.21   14.73
   2   1 -17  213.90   16.18
  -2  -1  17  216.12   18.27
   2   1 -17  218.52   15.53
  -2  -1  17  225.02   13.84
  -2  -1  16    0.82    1.19
  -2  -1  16    3.19    3.07
   2   1 -16    0.42    1.69
  -2  -1  16    0.75    1.14
  -2  -1  15   45.03    6.18
  -2  -1  15   49.44    5.92
   2   1 -15   50.69    7.17
  -2  -1  15   48.47    7.87
  -2  -1  14    6.11    2.42
  -2  -1  14    6.26    3.11
   2   1 -14    3.35    1.69
  -2  -1  14    6.06    2.15
  -2  -1  13   26.50    5.37
  -2  -1  13   28.53    4.45
   2   1 -13   26.96    4.75
  -2  -1  13   28.35    4.07
  -2  -1  12   52.98    7.07
  -2  -1  12   64.36    6.25
  -2  -1  12   60.95    5.69
   2   1 -12   53.38    6.21
   2   1 -12   56.62    5.61
  -2  -1  11  144.61    8.88
  -2  -1  11  157.96   11.30
   2   1 -11  152.72    9.80
  -2  -1  11  153.51    8.41
   2   1 -11  144.27    8.55
  -2  -1  10  185.28    9.39
   2   1 -10  175.09    9.86
  -2  -1  10  166.56   10.98
  -2  -1  10  172.63    8.45
   2   1 -10  170.45    8.75
  -2  -1   9  123.45    8.86
  -2  -1   9  116.39    7.02
  -2  -1   9  123.45    6.74
   2   1  -9  115.84    7.61
   2   1  -9  116.24    6.84
   2   1  -8  956.01   18.61
   2   1  -8  984.50   20.47
  -2  -1   8  993.07   23.47
  -2  -1   8  995.42   19.30
  -2  -1   8  996.35   17.89
   2   1  -7  171.65    7.96
  -2  -1   7  178.38    7.60
  -2  -1   7  184.66    7.18
  -2  -1   7  162.94    8.85
   2   1  -7  180.58    7.54
  -2  -1   6   92.08    5.05
   2   1  -6  107.79    5.75
  -2  -1   6   97.90    4.88
   2   1  -6   98.16    5.28
   2   1  -5  187.18    6.88
  -2  -1   5  178.42    6.21
  -2  -1   5  182.52    6.60
   2   1  -5  192.37    6.84
  -2  -1   4  308.60    8.02
   2   1  -4  297.79    7.74
  -2  -1   4  294.08    7.50
   2   1  -4  305.66    9.26
  -2  -1   4  308.17    9.19
   2   1  -4  301.74    7.89
   2   1  -3  369.92    9.63
  -2  -1   3  369.61    9.39
   2   1  -3  344.45    7.23
  -2  -1   3  353.92    7.91
  -2  -1   3  326.78    7.89
   2   1  -3  307.50    7.35
  -2  -1   2   17.85    2.07
   2   1  -2   15.91    1.31
   2   1  -2   18.05    1.63
  -2  -1   2   16.17    1.69
  -2  -1   2   18.54    2.02
  -2  -1   2   17.18    1.82
   2   1  -2   14.42    1.86
  -2  -1   1  131.65    2.51
  -2  -1   1  127.07    4.99
   2   1  -1  127.32    3.79
   2   1  -1  126.15    5.06
  -2  -1   1  126.23    3.72
   2   1  -1  129.22    2.66
  -2  -1   1  133.04    4.78
  -2  -1   1  124.29    5.02
  -2  -1   1  128.24    4.83
   2   1   0    1.49    0.41
  -2  -1   0    1.09    0.43
  -2  -1   0    1.09    0.66
   2   1   0    0.84    0.67
  -2  -1   0    0.75    0.58
  -2  -1   0    1.03    0.58
  -2  -1   0   -0.17    0.47
  -2  -1   0    1.88    0.46
   2   1   1 5256.59   31.29
  -2  -1  -1 5239.87   18.87
   2   1   1 5295.30   23.84
  -2  -1  -1 5179.01   34.54
   2   1   1 5109.30   28.24
  -2  -1  -1 5184.33   29.67
  -2  -1  -1 5261.47   31.95
  -2  -1  -1 4971.02   23.02
  -2  -1  -1 5182.64   33.48
   2   1   1 5279.91   15.86
   2   1   1 5285.31   15.99
  -2  -1  -1 5042.50   31.55
   2   1   2 2341.53   21.14
  -2  -1  -2 2297.42   22.50
   2   1   2 2342.78   20.52
  -2  -1  -2 2310.49   23.07
   2   1   2 2341.67   15.83
  -2  -1  -2 2336.76   14.92
  -2  -1  -2 2307.81   24.76
  -2  -1  -2 2353.36   17.76
   2   1   3  659.22    9.11
  -2  -1  -3  655.37   12.86
   2   1   3  674.31   14.56
  -2  -1  -3  658.83    9.75
  -2  -1  -3  635.83   12.47
  -2  -1  -3  661.62   14.17
  -2  -1  -3  651.30   10.57
   2   1   3  643.46   11.61
   2   1   4  641.91    9.85
  -2  -1  -4  654.06   15.34
  -2  -1  -4  632.73   11.70
  -2  -1  -4  635.90   13.03
   2   1   4  670.72   12.37
  -2  -1  -4  657.79   11.36
   2   1   4  647.73   15.38
  -2  -1  -5  142.77    6.02
   2   1   5  142.05    8.04
   2   1   5  141.18    5.15
  -2  -1  -5  139.88    7.65
   2   1   5  148.12    6.16
  -2  -1  -5  146.02    6.58
   2   1   5  139.68    7.74
  -2  -1  -5  142.23    6.13
   2   1   6   -0.45    0.61
   2   1   6    0.62    0.95
   2   1   6   -0.66    0.63
  -2  -1  -6    0.06    0.53
  -2  -1  -6   -0.14    0.84
  -2  -1  -6    0.21    0.76
   2   1   7   56.06    3.89
  -2  -1  -7   70.61    5.14
  -2  -1  -7   84.05    5.61
   2   1   7   66.76    4.66
   2   1   7   65.22    6.20
  -2  -1  -7   63.77    6.02
   2   1   7   67.27    6.25
   2   1   8  721.41   14.81
  -2  -1  -8  735.50   17.93
  -2  -1  -8  760.70   18.24
  -2  -1  -8  720.39   21.21
   2   1   8  759.85   16.52
   2   1   8  735.41   21.64
   2   1   8  745.04   22.06
   2   1   9  919.71   25.15
   2   1   9  900.11   25.84
  -2  -1  -9  913.07   21.45
  -2  -1  -9  943.82   25.83
   2   1   9  928.12   19.30
  -2  -1  -9  932.51   21.67
   2   1   9  867.77   17.51
   2   1  10  341.02   11.75
   2   1  10  345.82   16.89
   2   1  10  356.98   12.58
  -2  -1 -10  339.80   16.44
   2   1  10  356.46   16.40
  -2  -1 -10  330.57   13.87
  -2  -1 -10  328.63   13.81
   2   1  11  280.67   16.22
   2   1  11  289.25   15.46
  -2  -1 -11  289.26   13.75
   2   1  11  300.76   12.07
  -2  -1 -11  307.11   14.20
  -2  -1 -12   16.06    3.55
   2   1  12   16.88    4.30
   2   1  12   20.78    4.39
  -2  -1 -12   13.04    3.25
   2   1  13    3.96    2.26
  -2  -1 -13    3.42    2.02
   2   1  13    6.95    2.84
  -2  -1 -13    4.80    2.17
   2   1  14    3.63    2.36
   2   1  14   -0.27    2.17
  -2  -1 -14    2.74    2.10
  -2  -1 -14    6.73    2.80
   2   1  15   82.85    9.86
  -2  -1 -15   76.32    9.07
   2   1  15   73.84   10.24
  -2  -1 -15   75.35    8.86
   2   1  16    2.32    2.96
   2   1  16    0.69    1.78
  -2  -1 -16   -2.32    2.77
  -2  -1 -16    1.22    1.70
   2   1  17  153.42   13.96
  -2  -1 -17  150.36   13.66
  -2  -1 -17  129.53   12.90
   2   2 -18    3.01    2.44
  -2  -2  18    3.01    2.81
  -2  -2  18    2.48    1.85
  -2  -2  17   44.92    8.67
  -2  -2  17   52.48    6.94
   2   2 -17   49.30    7.77
   2   2 -16   19.28    4.90
  -2  -2  16   13.56    3.46
  -2  -2  16   11.49    4.26
  -2  -2  16   17.02    3.87
  -2  -2  15    1.76    1.90
  -2  -2  15    1.09    1.48
   2   2 -15    3.97    1.90
  -2  -2  15    6.54    3.51
  -2  -2  14   27.01    5.74
   2   2 -14   29.84    4.60
  -2  -2  14   27.35    4.41
   2   2 -14   21.29    4.47
  -2  -2  14   25.30    4.30
  -2  -2  13  179.96   10.66
   2   2 -13  180.87   11.94
  -2  -2  13  167.08   10.14
  -2  -2  13  172.94   13.53
   2   2 -13  171.58   10.36
  -2  -2  12  130.47   11.07
   2   2 -12  123.05    9.34
  -2  -2  12  112.55    8.03
  -2  -2  12  104.90    7.65
   2   2 -12  124.90    8.37
   2   2 -11    1.09    1.33
   2   2 -11    0.54    1.20
  -2  -2  11    2.56    2.19
  -2  -2  11   -0.04    0.78
  -2  -2  11   -0.56    1.09
  -2  -2  10    3.63    1.47
  -2  -2  10    8.36    2.89
   2   2 -10    4.58    1.78
  -2  -2  10    6.61    2.00
   2   2 -10    5.03    1.80
  -2  -2   9  476.67   13.57
   2   2  -9  518.73   15.68
  -2  -2   9  474.74   14.00
   2   2  -9  488.25   14.29
  -2  -2   9  491.70   18.16
   2   2  -8   12.15    2.37
  -2  -2   8   13.46    2.79
   2   2  -8   13.95    2.53
  -2  -2   8   12.65    2.90
  -2  -2   8   14.11    2.45
  -2  -2   8    8.35    1.84
   2   2  -7  219.73    8.78
  -2  -2   7  183.53    9.64
  -2  -2   7  203.21    9.85
  -2  -2   7  213.32    8.48
  -2  -2   7  210.13    7.78
   2   2  -7  214.22    8.51
   2   2  -6   31.97    3.08
  -2  -2   6   33.52    3.24
  -2  -2   6   29.15    3.66
  -2  -2   6   26.68    2.68
   2   2  -6   30.93    3.15
   2   2  -5  261.62    8.03
  -2  -2   5  272.77    9.42
  -2  -2   5  276.74   10.06
  -2  -2   5  270.53    7.74
   2   2  -5  282.00    8.76
  -2  -2   5  280.48    8.88
  -2  -2   4  159.33    6.70
  -2  -2   4  167.01    7.48
   2   2  -4  157.25    7.31
  -2  -2   4  162.41    6.57
  -2  -2   4  158.31    5.72
   2   2  -4  168.38    6.41
   2   2  -4  165.38    5.67
   2   2  -3  106.51    4.79
  -2  -2   3  103.12    5.40
   2   2  -3  104.06    5.70
  -2  -2   3   98.58    5.04
   2   2  -3  103.38    3.88
  -2  -2   3  102.40    5.12
  -2  -2   3  100.92    4.52
  -2  -2   2 2312.95   23.99
  -2  -2   2 2250.10   21.10
  -2  -2   2 2290.96   23.52
   2   2  -2 2353.15   15.31
  -2  -2   2 2296.41   23.21
  -2  -2   2 2391.31   21.65
   2   2  -2 2376.44   25.89
   2   2  -2 2297.85   20.75
  -2  -2   1  247.67    7.22
   2   2  -1  247.50    7.98
   2   2  -1  240.95    6.31
  -2  -2   1  248.58    7.85
  -2  -2   1  253.25    7.18
  -2  -2   1  256.54    6.48
   2   2  -1  261.00    3.91
  -2  -2   1  249.86    7.59
   2   2   0 2491.96   18.64
   2   2   0 2506.72   24.41
  -2  -2   0 2411.08   23.50
  -2  -2   0 2393.86   26.63
  -2  -2   0 2435.88   24.20
  -2  -2   0 2443.77   21.81
  -2  -2   0 2391.23   20.50
  -2  -2   0 2444.11   25.10
  -2  -2  -1  779.09   12.42
   2   2   1  782.24   13.23
   2   2   1  796.45    8.25
  -2  -2  -1  761.24   15.33
  -2  -2  -1  793.57   14.45
  -2  -2  -1  807.73   14.64
   2   2   1  792.58   13.91
   2   2   1  802.73    9.82
  -2  -2  -1  756.07   14.08
  -2  -2  -1  782.11   12.08
   2   2   1  835.05    6.96
   2   2   2  788.75   13.16
   2   2   2  811.27    9.38
  -2  -2  -2  804.57   15.46
  -2  -2  -2  780.86   13.06
   2   2   2  793.12    6.87
   2   2   2  777.70   14.28
  -2  -2  -2  761.25   15.68
  -2  -2  -2  831.55   15.42
  -2  -2  -2  793.81   15.35
  -2  -2  -2  786.31   13.04
   2   2   3    0.23    0.29
  -2  -2  -3    0.54    0.88
  -2  -2  -3    0.31    0.52
  -2  -2  -3    0.10    0.32
  -2  -2  -3    0.35    0.51
  -2  -2  -3    0.31    0.74
   2   2   3    0.55    0.57
  -2  -2  -3    1.43    0.92
   2   2   3    0.20    0.53
   2   2   4  165.41    3.48
   2   2   4  187.39    9.39
  -2  -2  -4  186.71    6.42
  -2  -2  -4  181.96    8.45
  -2  -2  -4  176.86    7.15
  -2  -2  -4  193.39    8.74
   2   2   4  179.62    7.93
  -2  -2  -4  177.25    7.07
   2   2   4  176.36    6.44
   2   2   5  399.15   14.49
  -2  -2  -5  377.80   12.98
   2   2   5  367.97    6.28
   2   2   5  382.77   12.47
  -2  -2  -5  385.35   10.27
   2   2   5  396.67    9.99
  -2  -2  -5  391.37   11.40
   2   2   6  324.95    6.90
  -2  -2  -6  355.68   10.88
   2   2   6  356.57    9.86
   2   2   6  346.72   12.76
  -2  -2  -6  337.09   11.35
  -2  -2  -6  348.82   13.36
   2   2   6  361.92   14.46
   2   2   7  794.13   22.50
  -2  -2  -7  764.09   17.34
  -2  -2  -7  770.83   21.07
  -2  -2  -7  761.35   18.39
   2   2   7  780.20   15.32
   2   2   7  804.04   20.95
   2   2   8   64.08    6.91
  -2  -2  -8   63.66    5.45
  -2  -2  -8   59.14    5.53
  -2  -2  -8   66.18    6.72
   2   2   8   74.82    5.03
   2   2   8   67.18    6.47
   2   2   9  570.64   20.91
  -2  -2  -9  549.87   20.24
  -2  -2  -9  541.01   16.90
  -2  -2  -9  541.76   17.73
   2   2   9  516.19   19.18
   2   2   9  574.63   14.64
   2   2  10   42.14    6.12
   2   2  10   45.10    6.07
  -2  -2 -10   40.12    4.96
   2   2  10   39.06    4.05
  -2  -2 -10   41.73    5.24
  -2  -2 -10   37.68    5.73
   2   2  11   10.92    3.20
   2   2  11    8.58    3.27
  -2  -2 -11    4.58    2.04
  -2  -2 -11   10.11    2.73
   2   2  12  100.86   10.03
  -2  -2 -12  101.71    8.90
   2   2  12   98.14    9.89
  -2  -2 -12  121.00    9.91
   2   2  13  112.32   11.05
   2   2  13  100.51   10.63
  -2  -2 -13  111.55   10.14
  -2  -2 -13  111.51    9.93
   2   2  14   32.87    6.23
  -2  -2 -14   42.53    6.45
   2   2  14   39.68    7.09
  -2  -2 -14   31.96    5.87
   2   2  15  119.26   12.26
  -2  -2 -15   97.90   10.35
  -2  -2 -15   88.46   10.01
  -2  -2 -16    1.56    2.37
  -2  -2 -16    3.19    3.89
  -2  -2 -16   -0.45    1.92
  -2  -3  18  105.43   10.64
  -2  -3  18  131.57   15.32
   2   3 -17   21.25    5.12
  -2  -3  17   21.17    6.03
  -2  -3  17   27.82    5.36
   2   3 -16  136.52   12.13
  -2  -3  16  143.97   14.61
  -2  -3  16  119.39   10.48
   2   3 -16  113.90    9.80
   2   3 -15    1.37    1.27
  -2  -3  15    3.11    2.82
  -2  -3  15    2.46    1.77
   2   3 -15    0.82    1.79
  -2  -3  14  127.28    9.87
  -2  -3  14  122.76    8.71
  -2  -3  14  130.29   12.57
   2   3 -14  132.51   10.81
   2   3 -14  107.34    8.73
   2   3 -13    0.20    1.36
   2   3 -13   -0.42    1.41
  -2  -3  13    0.65    0.93
  -2  -3  13   -1.59    2.09
  -2  -3  13   -0.31    1.38
   2   3 -12   28.85    4.20
  -2  -3  12   29.63    5.62
  -2  -3  12   36.19    4.35
   2   3 -12   34.72    5.00
  -2  -3  12   39.04    5.09
   2   3 -11  128.46    8.94
  -2  -3  11  106.84    9.68
  -2  -3  11  136.46   10.36
  -2  -3  11  132.22    8.77
  -2  -3  11  124.29    7.49
   2   3 -11  125.73    8.25
   2   3 -10  244.37   10.98
  -2  -3  10  237.93   13.67
   2   3 -10  248.38   11.62
  -2  -3  10  227.90   10.98
  -2  -3  10  250.73   13.28
  -2  -3  10  229.38    9.55
  -2  -3   9  385.75   16.37
  -2  -3   9  383.35   15.78
  -2  -3   9  381.93   13.66
   2   3  -9  376.54   13.41
   2   3  -9  384.25   13.15
  -2  -3   9  376.52   11.52
  -2  -3   8  641.38   19.27
   2   3  -8  682.97   16.86
  -2  -3   8  676.04   14.41
  -2  -3   8  690.92   17.57
   2   3  -8  712.88   17.21
  -2  -3   8  681.02   20.37
  -2  -3   7  302.22    9.02
  -2  -3   7  312.13   12.72
   2   3  -7  316.85   10.71
   2   3  -7  311.46   10.97
  -2  -3   7  321.78   13.28
  -2  -3   7  309.41   11.31
  -2  -3   7  306.55   11.49
   2   3  -6  435.31   11.68
  -2  -3   6  431.95   12.80
  -2  -3   6  442.36   14.19
  -2  -3   6  442.37   12.95
  -2  -3   6  437.87   10.23
   2   3  -6  462.93   12.75
   2   3  -5  297.66    8.84
  -2  -3   5  312.14   10.58
   2   3  -5  306.51   10.10
  -2  -3   5  258.06    7.60
  -2  -3   5  272.61    9.51
  -2  -3   5  299.84   10.93
   2   3  -4   17.01    2.35
   2   3  -4   19.78    3.01
  -2  -3   4   17.73    2.53
  -2  -3   4   14.63    2.36
  -2  -3   4   13.74    2.06
   2   3  -4   20.83    2.18
  -2  -3   4   17.29    2.48
  -2  -3   4   21.30    2.17
  -2  -3   3  317.92    9.82
  -2  -3   3  347.58    9.60
   2   3  -3  341.94    9.72
  -2  -3   3  333.97   11.17
  -2  -3   3  337.83   10.66
   2   3  -3  336.64   11.29
  -2  -3   3  322.75    8.31
  -2  -3   3  335.94   10.16
   2   3  -3  329.03    7.64
   2   3  -2   17.58    2.55
   2   3  -2   21.16    2.38
  -2  -3   2   23.58    2.48
   2   3  -2   20.72    1.72
  -2  -3   2   21.24    2.71
  -2  -3   2   20.47    2.36
  -2  -3   2   20.51    2.49
  -2  -3   2   14.24    1.99
   2   3  -1  804.09   13.91
  -2  -3   1  826.52   13.66
  -2  -3   1  781.58   15.40
  -2  -3   1  824.08   16.55
   2   3  -1  835.46    9.74
  -2  -3   1  836.29   14.44
   2   3  -1  821.43   16.11
   2   3   0   36.40    3.28
  -2  -3   0   37.37    3.13
  -2  -3   0   36.66    2.77
  -2  -3   0   33.36    3.41
  -2  -3   0   32.29    2.96
   2   3   0   38.61    2.07
  -2  -3   0   39.96    3.63
   2   3   0   35.47    2.83
  -2  -3  -1   17.94    1.92
  -2  -3  -1   17.51    2.31
   2   3   1   22.31    2.46
   2   3   1   17.39    2.48
  -2  -3  -1   17.04    2.26
  -2  -3  -1   16.12    2.52
  -2  -3  -1   18.61    2.65
   2   3   1   18.56    2.04
   2   3   2  622.68   11.28
   2   3   2  621.70   12.65
   2   3   2  663.47   15.25
  -2  -3  -2  641.27   11.68
  -2  -3  -2  631.91   14.46
  -2  -3  -2  625.73   15.54
  -2  -3  -2  674.33   15.52
  -2  -3  -2  624.65   13.83
   2   3   3  155.49    5.69
  -2  -3  -3  187.66    9.03
   2   3   3  182.89    8.21
  -2  -3  -3  177.90    6.59
  -2  -3  -3  178.39    8.16
  -2  -3  -3  168.47    7.56
   2   3   3  171.10    6.53
   2   3   4  552.98   17.18
   2   3   4  555.15   14.81
  -2  -3  -4  532.14   14.01
  -2  -3  -4  537.03   15.53
  -2  -3  -4  561.16   15.46
  -2  -3  -4  535.79   12.22
  -2  -3  -4  563.57   16.36
   2   3   4  562.54   11.84
   2   3   5   10.76    1.68
  -2  -3  -5   12.50    2.07
  -2  -3  -5    6.27    2.07
  -2  -3  -5   14.37    2.68
  -2  -3  -5    9.81    2.41
   2   3   5   10.46    2.04
  -2  -3  -5   10.96    2.23
   2   3   5   14.01    2.95
   2   3   6    1.08    0.60
   2   3   6   -0.13    0.76
  -2  -3  -6   -0.55    1.27
  -2  -3  -6    0.70    0.83
   2   3   6    1.99    1.32
  -2  -3  -6    0.63    1.09
  -2  -3  -6    0.34    1.52
  -2  -3  -6   -0.14    0.81
   2   3   7  196.01   11.83
  -2  -3  -7  189.84    9.06
   2   3   7  189.90    9.87
   2   3   7  200.31    7.60
  -2  -3  -7  185.87    9.85
  -2  -3  -7  194.55   11.06
  -2  -3  -7  188.97   11.32
  -2  -3  -8  116.74    7.62
   2   3   8  138.91    9.06
   2   3   8  135.58    6.55
  -2  -3  -8  123.07    9.36
   2   3   8  133.90   10.22
  -2  -3  -8  120.84    9.59
  -2  -3  -8  127.48    8.73
  -2  -3  -9   -0.61    2.00
   2   3   9    0.89    0.97
   2   3   9   -0.47    1.57
  -2  -3  -9    1.41    1.29
  -2  -3  -9    0.99    1.10
  -2  -3  -9    3.78    1.89
   2   3  10   99.40    9.64
   2   3  10   92.88    8.40
  -2  -3 -10   96.39    9.53
  -2  -3 -10   88.88    7.56
  -2  -3 -10   94.68    8.57
   2   3  11   33.98    5.89
   2   3  11   30.03    5.21
  -2  -3 -11   28.11    5.06
  -2  -3 -11   35.72    5.19
  -2  -3 -11   33.12    6.12
   2   3  12   -0.89    2.20
  -2  -3 -12    3.19    2.29
  -2  -3 -12    2.53    2.22
  -2  -3 -12    1.50    1.09
  -2  -3 -13   23.94    5.76
  -2  -3 -13   25.74    5.30
   2   3  13   34.80    6.44
  -2  -3 -13   30.38    5.31
  -2  -3 -14    0.71    2.23
  -2  -3 -14    0.57    1.52
   2   3  14    0.15    2.15
  -2  -3 -14   -2.80    3.36
   2   3  15   10.94    3.68
  -2  -3 -15    7.77    4.07
  -2  -3 -15    7.74    3.60
  -2  -3 -16   22.52    5.78
   2   4 -18    0.18    1.63
  -2  -4  18    4.81    3.01
  -2  -4  17   20.34    4.82
   2   4 -17   17.24    4.19
  -2  -4  17   15.60    5.33
   2   4 -17   22.37    5.36
  -2  -4  16    0.36    2.15
   2   4 -16    5.66    2.60
  -2  -4  16    0.08    1.36
   2   4 -16    5.30    2.47
   2   4 -15  100.13    8.90
  -2  -4  15   98.08    9.54
   2   4 -15   96.90    9.84
  -2  -4  15  111.13   12.52
   2   4 -14   33.49    5.56
   2   4 -14   27.80    4.71
  -2  -4  14   32.82    6.39
  -2  -4  14   27.60    4.81
   2   4 -13   24.07    4.18
  -2  -4  13   23.45    5.25
   2   4 -13   32.24    5.10
  -2  -4  13   23.49    4.27
   2   4 -12   39.43    5.39
  -2  -4  12   41.45    6.37
  -2  -4  12   36.09    6.05
  -2  -4  12   36.15    5.16
   2   4 -12   40.14    5.04
   2   4 -11   54.71    5.89
  -2  -4  11   60.11    7.22
  -2  -4  11   57.05    7.25
  -2  -4  11   65.83    6.74
   2   4 -11   59.11    5.93
  -2  -4  11   56.47    4.83
   2   4 -10  305.40   12.83
  -2  -4  10  284.05   10.06
  -2  -4  10  284.57   13.20
   2   4 -10  289.97   12.74
  -2  -4  10  307.48   15.30
  -2  -4  10  293.85   15.44
  -2  -4   9  995.99   23.69
  -2  -4   9 1041.72   27.47
   2   4  -9 1007.53   22.57
   2   4  -9 1027.36   22.66
  -2  -4   9 1006.76   23.54
  -2  -4   9 1011.08   26.43
  -2  -4   9 1038.16   18.10
  -2  -4   8   36.71    4.97
  -2  -4   8   34.79    4.34
   2   4  -8   42.95    4.63
  -2  -4   8   32.19    4.82
   2   4  -8   36.91    4.06
  -2  -4   8   32.86    3.12
  -2  -4   8   30.16    3.91
   2   4  -7  160.46    8.43
  -2  -4   7  151.03    8.10
  -2  -4   7  148.34    9.23
  -2  -4   7  146.52    9.13
   2   4  -7  158.94    7.91
  -2  -4   7  150.13    8.58
  -2  -4   7  155.30    6.37
  -2  -4   6  117.51    7.73
   2   4  -6  123.93    6.53
  -2  -4   6  130.53    8.07
   2   4  -6  129.05    7.41
  -2  -4   6  128.30    7.74
  -2  -4   6  117.31    5.30
  -2  -4   6  120.08    6.76
  -2  -4   5   93.02    6.45
  -2  -4   5   98.08    5.77
  -2  -4   5   87.34    6.27
   2   4  -5   89.77    5.18
   2   4  -5  102.11    6.34
  -2  -4   5   96.25    6.83
  -2  -4   5   97.35    4.75
  -2  -4   4  472.39   13.54
  -2  -4   4  455.31   14.66
   2   4  -4  479.32   13.38
  -2  -4   4  457.18   11.91
   2   4  -4  450.63   14.55
  -2  -4   4  465.25   14.16
   2   4  -4  473.65   11.07
  -2  -4   3   34.11    4.04
  -2  -4   3   37.27    3.82
   2   4  -3   32.53    3.49
  -2  -4   3   33.23    3.34
   2   4  -3   30.25    3.70
  -2  -4   3   35.22    3.95
   2   4  -3   28.85    2.59
  -2  -4   3   27.72    2.85
  -2  -4   3   27.11    3.00
   2   4  -2 2419.91   28.52
  -2  -4   2 2385.30   26.08
  -2  -4   2 2404.97   26.16
  -2  -4   2 2433.93   26.08
  -2  -4   2 2487.28   30.85
  -2  -4   2 2458.54   34.00
   2   4  -2 2409.45   31.46
  -2  -4   2 2465.20   32.04
   2   4  -2 2437.73   21.72
  -2  -4   2 2518.51   29.17
   2   4  -1    2.77    0.95
  -2  -4   1    4.36    1.12
   2   4  -1    4.68    1.52
  -2  -4   1    5.66    1.18
  -2  -4   1    1.89    0.89
  -2  -4   1    3.72    1.44
  -2  -4   1    4.17    1.57
  -2  -4   1    2.88    1.17
   2   4  -1    3.97    0.94
   2   4   0 1510.90   21.63
   2   4   0 1457.96   22.50
  -2  -4   0 1498.73   25.10
  -2  -4   0 1442.62   24.68
  -2  -4   0 1478.93   17.72
  -2  -4   0 1473.60   22.90
   2   4   0 1452.75   16.29
  -2  -4   0 1458.47   20.78
  -2  -4  -1    8.68    2.13
   2   4   1    8.99    1.78
   2   4   1   11.55    2.03
   2   4   1    8.64    2.07
   2   4   1    9.92    1.48
  -2  -4  -1   12.56    2.59
  -2  -4  -1    9.20    1.35
  -2  -4  -1    7.56    1.73
  -2  -4  -1    7.84    1.84
  -2  -4  -1    6.91    1.96
   2   4   2   17.10    2.28
   2   4   2   15.94    2.23
  -2  -4  -2   13.20    2.28
  -2  -4  -2   19.73    3.20
  -2  -4  -2   14.35    2.80
   2   4   2   18.77    2.92
  -2  -4  -2   15.83    1.81
  -2  -4  -2   15.86    2.66
  -2  -4  -2   14.85    2.73
   2   4   3   74.82    4.76
   2   4   3   79.26    6.49
  -2  -4  -3   87.73    4.43
  -2  -4  -3   75.30    5.61
  -2  -4  -3   91.51    7.00
   2   4   3  100.48    6.83
  -2  -4  -3   70.80    6.25
  -2  -4  -3   87.34    6.32
  -2  -4  -3   83.10    5.96
   2   4   3   87.54    5.00
  -2  -4  -4   -0.05    1.22
  -2  -4  -4    2.07    0.87
  -2  -4  -4   -0.27    0.68
  -2  -4  -4    0.38    1.11
   2   4   4   -0.37    1.25
   2   4   4    0.68    0.71
  -2  -4  -4   -0.96    1.01
   2   4   4    0.25    0.79
   2   4   5   52.28    5.88
  -2  -4  -5   42.59    4.80
  -2  -4  -5   55.66    4.10
  -2  -4  -5   51.12    5.59
  -2  -4  -5   50.38    5.70
   2   4   5   58.50    3.98
  -2  -4  -5   37.76    4.58
   2   4   6  267.78   13.92
  -2  -4  -6  261.35   13.50
  -2  -4  -6  263.99   12.48
  -2  -4  -6  246.80   11.70
  -2  -4  -6  259.77   12.62
   2   4   6  261.60    8.47
   2   4   7  607.07   21.70
  -2  -4  -7  575.19   21.09
   2   4   7  600.68   13.07
  -2  -4  -7  568.23   18.80
  -2  -4  -7  540.44   19.00
  -2  -4  -8   23.05    3.36
   2   4   8   16.42    3.89
  -2  -4  -8   23.17    4.30
   2   4   8   22.09    3.52
  -2  -4  -8   16.74    4.02
  -2  -4  -8   17.51    3.50
  -2  -4  -9   19.21    4.05
   2   4   9   18.50    4.21
  -2  -4  -9   12.25    3.73
  -2  -4  -9   15.11    3.60
  -2  -4 -10  241.19   15.92
   2   4  10  259.17   16.05
  -2  -4 -10  237.14   14.24
   2   4  11   16.29    4.36
  -2  -4 -11   14.81    4.27
  -2  -4 -11   15.43    4.05
   2   4  12  260.73   17.53
  -2  -4 -12  257.43   18.26
  -2  -4 -12  229.22   15.50
   2   4  13   80.65   10.17
  -2  -4 -13   84.98   10.70
  -2  -4 -13   66.46    8.79
   2   4  14  358.33   21.96
  -2  -4 -14  306.85   19.65
  -2  -4 -14  346.66   22.75
  -2  -4 -15    4.96    2.88
   2   5 -18   37.08    6.19
  -2  -5  18   29.57    6.38
  -2  -5  18   37.18    6.78
   2   5 -17    8.99    3.07
  -2  -5  17    8.68    4.34
  -2  -5  17    4.03    2.59
  -2  -5  17   14.49    4.26
   2   5 -17    6.52    2.84
  -2  -5  16   99.39   12.69
   2   5 -16   83.68    9.74
  -2  -5  16   98.82   10.40
  -2  -5  16   90.71   10.28
   2   5 -16   94.89    9.34
   2   5 -15    6.83    3.14
  -2  -5  15    9.83    4.23
  -2  -5  15   11.32    3.81
  -2  -5  15    7.96    3.02
   2   5 -15    9.91    3.30
   2   5 -14   59.43    6.85
  -2  -5  14   67.12    8.07
   2   5 -14   71.59    7.98
  -2  -5  14   60.99    7.63
  -2  -5  14   70.26    9.74
  -2  -5  13   99.42   10.23
  -2  -5  13   91.11   10.59
   2   5 -13  103.51    9.16
  -2  -5  13   93.57    9.07
  -2  -5  13   92.05    8.99
   2   5 -13   95.21    8.40
  -2  -5  12  340.77   18.36
  -2  -5  12  333.75   16.17
   2   5 -12  341.91   15.77
  -2  -5  12  333.16   16.38
  -2  -5  12  339.05   19.25
   2   5 -12  340.81   15.13
   2   5 -11   36.70    4.93
  -2  -5  11   40.51    5.40
  -2  -5  11   39.43    6.09
  -2  -5  11   36.83    6.18
   2   5 -11   41.96    5.34
  -2  -5  11   35.98    5.36
  -2  -5  10  380.84   17.65
  -2  -5  10  394.87   15.82
  -2  -5  10  370.96   16.02
   2   5 -10  405.75   15.42
  -2  -5  10  400.36   18.59
   2   5 -10  423.86   15.96
   2   5  -9   -1.05    1.70
   2   5  -9    0.06    1.03
  -2  -5   9   -0.01    1.08
  -2  -5   9   -0.91    1.67
  -2  -5   9   -1.35    1.33
  -2  -5   9   -0.39    0.82
   2   5  -8   45.79    4.67
  -2  -5   8   52.64    5.99
  -2  -5   8   32.56    4.49
  -2  -5   8   43.05    4.66
  -2  -5   8   46.45    5.43
   2   5  -8   52.61    5.45
  -2  -5   8   43.06    5.47
  -2  -5   8   46.07    3.56
  -2  -5   7   -0.26    0.75
  -2  -5   7   -0.09    0.47
   2   5  -7   -0.30    0.91
  -2  -5   7    0.01    1.15
  -2  -5   7    1.72    1.25
  -2  -5   7   -0.90    1.14
  -2  -5   7    1.57    1.29
   2   5  -7    1.42    1.32
  -2  -5   6   36.88    4.51
   2   5  -6   26.84    3.76
   2   5  -6   36.57    3.77
  -2  -5   6   30.70    3.48
  -2  -5   6   28.90    4.13
  -2  -5   6   35.94    4.49
  -2  -5   6   38.93    4.68
  -2  -5   5  544.83   16.27
  -2  -5   5  543.87   17.19
  -2  -5   5  540.27   13.82
   2   5  -5  565.04   13.87
  -2  -5   5  530.21   15.78
   2   5  -5  554.96   16.16
  -2  -5   5  524.43   17.39
   2   5  -4  245.82   10.55
   2   5  -4  255.01    8.88
   2   5  -4  231.11   11.25
  -2  -5   4  243.39   11.73
  -2  -5   4  244.56    8.96
  -2  -5   4  244.03   10.20
  -2  -5   4  244.31   11.40
   2   5  -3  561.24   15.72
  -2  -5   3  559.01   17.02
  -2  -5   3  592.89   14.79
  -2  -5   3  586.23   14.23
  -2  -5   3  554.99   17.75
   2   5  -3  572.23   16.94
   2   5  -3  558.48   12.55
  -2  -5   3  572.82   13.27
  -2  -5   3  594.92   16.95
   2   5  -2 1176.85   22.40
   2   5  -2 1146.14   23.21
  -2  -5   2 1217.20   19.90
   2   5  -2 1169.62   17.29
  -2  -5   2 1142.71   18.58
  -2  -5   2 1188.81   24.54
  -2  -5   2 1182.56   26.00
  -2  -5   2 1186.49   18.63
  -2  -5   2 1230.10   22.92
  -2  -5   2 1201.98   24.19
   2   5  -1    1.59    1.01
  -2  -5   1   -0.05    0.45
  -2  -5   1    0.86    0.75
   2   5  -1    0.06    0.51
  -2  -5   1    0.39    0.56
  -2  -5   1   -0.36    1.37
  -2  -5   1    0.26    0.99
   2   5  -1    0.51    0.87
  -2  -5   1    0.20    0.92
  -2  -5   1   -0.21    1.20
   2   5   0   34.41    3.78
  -2  -5   0   30.34    4.02
  -2  -5   0   32.37    3.26
  -2  -5   0   36.12    2.81
  -2  -5   0   42.52    5.09
  -2  -5   0   39.93    4.65
   2   5   0   34.46    3.75
   2   5   0   37.60    3.12
  -2  -5   0   37.82    4.16
   2   5   1  145.42    7.61
   2   5   1  147.38    8.32
   2   5   1  161.00    9.22
   2   5   1  144.45    7.31
  -2  -5  -1  155.70    8.91
  -2  -5  -1  148.12    7.26
  -2  -5  -1  162.83    5.57
  -2  -5  -1  135.04    9.06
  -2  -5  -1  158.40    9.53
  -2  -5  -1  165.90    8.82
   2   5   1  150.80    6.52
   2   5   2  661.54   16.20
   2   5   2  713.36   15.68
   2   5   2  662.47   18.76
  -2  -5  -2  713.44   11.42
  -2  -5  -2  703.92   19.23
  -2  -5  -2  718.81   16.83
  -2  -5  -2  703.74   20.99
  -2  -5  -2  668.71   20.09
  -2  -5  -2  680.75   18.37
   2   5   2  730.57   19.91
   2   5   2  679.67   14.37
   2   5   3  305.14   11.06
   2   5   3  313.63   13.54
  -2  -5  -3  309.57    7.77
  -2  -5  -3  328.73   12.09
  -2  -5  -3  295.66   13.83
  -2  -5  -3  331.50   13.32
  -2  -5  -3  333.39   14.64
   2   5   3  312.58   10.06
  -2  -5  -3  305.90   12.62
   2   5   3  314.55   13.27
   2   5   4  623.48   15.80
  -2  -5  -4  703.14   12.43
   2   5   4  694.35   21.23
  -2  -5  -4  676.62   21.58
  -2  -5  -4  693.86   18.65
  -2  -5  -4  706.50   21.63
   2   5   4  683.25   19.92
  -2  -5  -4  671.65   19.55
   2   5   4  706.03   14.54
  -2  -5  -5    2.21    1.34
   2   5   5    5.20    1.28
   2   5   5    6.26    2.30
  -2  -5  -5    6.46    2.09
  -2  -5  -5    3.19    1.68
  -2  -5  -5    3.82    2.08
   2   5   5   10.75    2.71
   2   5   6   57.44    6.79
  -2  -5  -6   59.97    6.69
  -2  -5  -6   64.38    6.44
  -2  -5  -6   66.13    7.43
  -2  -5  -6   62.69    6.47
  -2  -5  -7    4.16    1.98
   2   5   7    5.07    1.97
  -2  -5  -7    8.19    3.18
  -2  -5  -7    4.71    1.90
   2   5   8  233.51   14.74
  -2  -5  -8  220.12   13.45
  -2  -5  -8  229.04   13.44
  -2  -5  -8  225.54   14.92
  -2  -5  -9    3.73    2.63
   2   5   9   -1.11    1.73
  -2  -5  -9    1.98    1.46
  -2  -5  -9   -1.48    2.30
   2   5  10   16.84    4.35
  -2  -5 -10   17.34    4.90
  -2  -5 -10   18.75    4.26
  -2  -5 -11   14.60    4.81
   2   5  11   10.71    3.67
  -2  -5 -11   15.44    4.25
  -2  -5 -12   29.85    6.69
   2   5  12   27.56    5.88
  -2  -5 -12   26.04    5.62
   2   5  13   63.62    9.35
  -2  -5 -13   78.48   10.98
  -2  -5 -13   54.74    8.50
  -2  -5 -14   44.71    8.05
   2   6 -17    1.08    1.73
   2   6 -17   -1.54    1.61
  -2  -6  17    1.93    2.53
  -2  -6  16  105.53   13.35
   2   6 -16   81.44    9.64
  -2  -6  16   87.68   10.05
  -2  -6  16   78.51    9.68
   2   6 -16  102.50    9.88
   2   6 -15   17.80    4.35
  -2  -6  15   12.69    5.07
  -2  -6  15   16.15    4.41
   2   6 -15   13.25    3.75
  -2  -6  15   14.89    3.95
  -2  -6  14   82.83   10.13
  -2  -6  14   78.07   10.50
  -2  -6  14   72.23    8.28
   2   6 -14   83.67    8.50
   2   6 -14   79.99    8.69
  -2  -6  14   70.82    8.72
   2   6 -13   43.59    5.99
  -2  -6  13   41.70    7.36
  -2  -6  13   50.33    7.71
  -2  -6  13   48.49    6.63
  -2  -6  13   46.41    6.40
   2   6 -13   49.79    6.56
  -2  -6  13   46.46    6.85
   2   6 -12   -0.38    1.24
   2   6 -12   -3.95    2.10
  -2  -6  12    0.51    1.48
  -2  -6  12   -0.41    1.74
  -2  -6  12    0.28    1.29
  -2  -6  12    1.09    1.42
  -2  -6  12    0.52    1.29
   2   6 -11   13.36    3.21
   2   6 -11    9.38    2.84
  -2  -6  11    6.33    2.25
  -2  -6  11   10.39    3.32
  -2  -6  11    1.08    1.57
  -2  -6  11    9.45    2.94
  -2  -6  11    7.20    2.68
   2   6 -10    2.24    1.47
   2   6 -10    1.09    1.24
  -2  -6  10    1.69    1.59
  -2  -6  10    2.53    1.85
  -2  -6  10    2.47    1.50
  -2  -6  10    4.65    2.28
  -2  -6  10    2.28    1.51
   2   6  -9   95.18    7.92
  -2  -6   9  114.95    9.68
   2   6  -9  115.87    8.15
  -2  -6   9  109.56    7.71
  -2  -6   9  114.98    9.64
  -2  -6   9  111.33    9.14
  -2  -6   9  105.88    8.90
   2   6  -8   61.30    6.36
  -2  -6   8   47.58    5.98
  -2  -6   8   53.66    6.29
  -2  -6   8   52.97    5.20
  -2  -6   8   52.30    6.09
   2   6  -8   62.24    5.75
  -2  -6   8   60.94    6.68
  -2  -6   7  614.30   20.20
  -2  -6   7  605.40   16.43
  -2  -6   7  614.24   19.94
  -2  -6   7  601.11   20.20
  -2  -6   7  600.65   20.47
   2   6  -7  644.47   19.67
   2   6  -7  660.84   17.67
   2   6  -6    7.75    1.99
  -2  -6   6    8.59    2.42
  -2  -6   6   12.48    3.01
  -2  -6   6    8.16    2.39
  -2  -6   6   11.66    3.16
   2   6  -6   11.36    2.71
  -2  -6   6    4.84    1.59
   2   6  -5   88.19    7.65
  -2  -6   5   77.45    7.35
  -2  -6   5   70.19    6.15
   2   6  -5   79.94    6.80
  -2  -6   5   74.78    6.96
  -2  -6   5   79.14    5.39
   2   6  -5   80.42    5.67
  -2  -6   5   86.30    6.53
   2   6  -4  166.44    9.54
  -2  -6   4  171.65    9.07
  -2  -6   4  173.92   10.85
   2   6  -4  192.36    8.37
   2   6  -4  182.88   10.68
  -2  -6   4  171.70    7.59
  -2  -6   4  162.69   10.09
  -2  -6   3   22.55    3.71
   2   6  -3   16.49    3.05
  -2  -6   3   23.50    3.23
  -2  -6   3   19.08    2.55
   2   6  -3   16.12    3.23
  -2  -6   3   25.22    4.27
  -2  -6   3   19.72    3.36
   2   6  -3   26.14    3.00
  -2  -6   3   19.55    3.49
  -2  -6   3   24.81    3.05
   2   6  -2  114.05    7.72
  -2  -6   2  127.17    6.81
  -2  -6   2  117.54    8.89
  -2  -6   2  130.73    8.79
  -2  -6   2  115.81    8.38
  -2  -6   2  123.73    6.23
  -2  -6   2  122.15    6.04
   2   6  -2  118.02    6.17
  -2  -6   2  122.58    7.98
   2   6  -2  115.68    7.96
   2   6  -1   12.09    2.63
  -2  -6   1   14.69    3.26
   2   6  -1   14.92    2.28
  -2  -6   1   17.74    2.12
  -2  -6   1   14.69    2.28
  -2  -6   1   11.21    2.91
  -2  -6   1   12.76    2.92
   2   6  -1   12.94    2.74
  -2  -6   1   12.45    2.69
  -2  -6   1   13.37    2.09
   2   6   0   67.94    5.85
   2   6   0   70.89    5.77
   2   6   0   64.21    6.42
  -2  -6   0   72.90    4.99
  -2  -6   0   59.43    5.73
   2   6   0   70.50    5.78
  -2  -6   0   73.66    6.70
  -2  -6   0   59.18    6.22
   2   6   0   66.59    4.70
  -2  -6   0   65.53    3.57
  -2  -6   0   72.33    7.22
   2   6   1  151.83    8.75
   2   6   1  143.21    8.74
  -2  -6  -1  137.53    7.23
   2   6   1  154.12    8.20
  -2  -6  -1  143.92   10.23
   2   6   1  153.27    9.96
  -2  -6  -1  122.03    8.35
  -2  -6  -1  150.31    9.51
  -2  -6  -1  144.80    9.96
   2   6   1  136.57    6.87
   2   6   2   63.62    5.66
   2   6   2   71.90    5.33
   2   6   2   54.19    5.62
  -2  -6  -2   56.61    6.46
   2   6   2   62.68    4.91
  -2  -6  -2   57.43    6.64
   2   6   2   67.09    6.63
  -2  -6  -2   67.68    6.42
  -2  -6  -2   72.34    6.71
  -2  -6  -2   64.46    5.21
   2   6   3   50.18    5.03
   2   6   3   43.61    4.02
   2   6   3   50.92    5.87
   2   6   3   44.30    5.53
  -2  -6  -3   38.76    4.42
  -2  -6  -3   45.47    5.99
  -2  -6  -3   44.41    5.90
  -2  -6  -3   52.15    5.78
   2   6   3   40.88    4.17
  -2  -6  -3   41.09    5.14
   2   6   4  136.17    9.82
  -2  -6  -4  143.98    8.82
  -2  -6  -4  128.42   10.20
  -2  -6  -4  133.19   10.24
   2   6   4  125.33    7.84
   2   6   4  129.28    9.34
  -2  -6  -4  126.09    9.23
   2   6   4  138.41    6.81
  -2  -6  -5  280.34   15.61
   2   6   5  271.12   14.65
   2   6   5  272.42   13.79
  -2  -6  -5  277.37   14.96
  -2  -6  -5  303.11   13.61
  -2  -6  -5  276.21   14.03
   2   6   6   26.09    4.63
  -2  -6  -6   22.35    3.91
  -2  -6  -6   20.20    4.77
  -2  -6  -6   19.95    4.24
  -2  -6  -6   19.34    3.83
   2   6   7    5.24    2.65
  -2  -6  -7    2.18    2.15
  -2  -6  -7   -0.15    1.35
  -2  -6  -8   12.15    3.98
   2   6   8   26.89    5.31
  -2  -6  -8   18.99    4.22
  -2  -6  -8   30.60    5.37
   2   6   9   27.84    5.65
  -2  -6  -9   26.60    6.08
  -2  -6  -9   18.59    4.27
   2   6  10  102.21   11.04
  -2  -6 -10   88.83   10.82
  -2  -6 -10   96.66   10.28
   2   6  11    1.24    1.89
  -2  -6 -11    0.26    2.66
  -2  -6 -11    2.54    1.79
   2   6  12  222.67   17.31
  -2  -6 -12  218.73   18.42
  -2  -6 -12  213.79   16.65
  -2  -6 -13   45.91    8.18
   2   7 -16   -0.31    1.53
  -2  -7  16    1.39    1.85
  -2  -7  16    4.41    3.57
   2   7 -15   33.53    6.14
   2   7 -15   38.66    6.19
  -2  -7  15   36.48    7.94
  -2  -7  15   33.13    6.55
   2   7 -14   60.27    7.79
   2   7 -14   52.23    7.13
  -2  -7  14   54.37    8.51
  -2  -7  14   56.13    8.20
  -2  -7  14   51.23    8.87
  -2  -7  13   80.05   10.39
   2   7 -13   84.22    8.68
  -2  -7  13   71.37    8.91
  -2  -7  13   92.47   10.71
   2   7 -13   76.54    8.30
  -2  -7  12   67.46    8.86
   2   7 -12   85.29    8.35
  -2  -7  12   77.14    9.73
  -2  -7  12   72.53    8.69
   2   7 -12   97.07    9.07
  -2  -7  12   78.51    8.61
  -2  -7  11   63.16    8.20
  -2  -7  11   57.24    7.17
  -2  -7  11   58.39    7.94
   2   7 -11   58.42    6.58
  -2  -7  11   59.34    7.64
   2   7 -11   57.05    6.87
   2   7 -10    3.96    2.23
   2   7 -10    3.49    1.88
  -2  -7  10    2.07    1.65
  -2  -7  10    6.33    3.04
  -2  -7  10    6.20    2.69
  -2  -7  10   -0.34    2.02
   2   7  -9   42.30    5.66
  -2  -7   9   57.24    7.07
  -2  -7   9   32.01    5.26
  -2  -7   9   35.30    5.57
   2   7  -9   49.63    5.52
  -2  -7   9   40.51    5.89
   2   7  -8   52.56    6.23
  -2  -7   8   38.45    5.54
  -2  -7   8   45.27    6.17
  -2  -7   8   37.63    5.69
  -2  -7   8   49.27    6.26
   2   7  -8   54.61    5.68
   2   7  -7  380.31   16.23
  -2  -7   7  381.82   17.40
  -2  -7   7  402.71   16.96
  -2  -7   7  389.13   16.29
  -2  -7   7  352.16   16.91
   2   7  -7  410.87   14.74
   2   7  -6   28.78    4.46
  -2  -7   6   32.15    4.73
   2   7  -6   29.07    4.95
   2   7  -6   27.70    3.70
  -2  -7   6   29.15    4.93
  -2  -7   6   24.29    3.89
  -2  -7   6   37.54    5.42
  -2  -7   5  134.44    8.33
  -2  -7   5  141.71    9.13
   2   7  -5  112.91    9.10
  -2  -7   5  131.18   10.30
   2   7  -5  145.34    9.72
  -2  -7   5  126.83    9.70
   2   7  -5  127.94    7.59
   2   7  -4   38.68    5.11
  -2  -7   4   48.16    5.15
  -2  -7   4   49.97    4.75
   2   7  -4   45.43    4.44
  -2  -7   4   47.07    6.21
  -2  -7   4   46.30    6.05
   2   7  -4   47.06    5.72
   2   7  -3   15.86    3.26
  -2  -7   3   18.27    3.97
   2   7  -3   19.74    3.76
   2   7  -3   17.90    2.64
  -2  -7   3   15.64    2.85
  -2  -7   3   22.53    4.18
  -2  -7   3   11.81    2.15
  -2  -7   3   15.39    3.50
  -2  -7   3   20.60    3.81
   2   7  -3   15.05    2.56
   2   7  -2   97.01    7.79
  -2  -7   2   87.35    7.91
  -2  -7   2   94.06    6.23
   2   7  -2   91.64    6.19
  -2  -7   2  101.02    8.97
  -2  -7   2   95.29    5.55
  -2  -7   2   89.39    7.43
   2   7  -2   94.87    6.14
  -2  -7   2   93.49    8.26
   2   7  -2   86.84    7.33
   2   7  -1  104.46    7.99
  -2  -7   1  107.37    6.08
   2   7  -1  105.72    7.00
   2   7  -1  100.08    7.58
  -2  -7   1  106.42    6.00
  -2  -7   1  115.20    9.59
   2   7  -1  110.30    6.61
  -2  -7   1   96.07    8.50
  -2  -7   1  107.11    8.24
  -2  -7   1  111.95    8.82
   2   7   0  614.39   19.14
   2   7   0  588.12   17.60
   2   7   0  546.40   20.20
  -2  -7   0  595.21   14.67
  -2  -7   0  572.90   21.50
   2   7   0  587.81   15.26
  -2  -7   0  568.38   20.97
   2   7   0  608.38   18.08
  -2  -7   0  592.18   20.40
  -2  -7   0  621.51   20.24
  -2  -7  -1  550.21   20.97
   2   7   1  547.17   18.01
   2   7   1  523.73   17.56
   2   7   1  548.61   16.33
  -2  -7  -1  540.47   21.27
   2   7   1  542.67   15.08
  -2  -7  -1  544.61   19.48
   2   7   1  514.71   19.70
  -2  -7  -1  540.82   19.28
  -2  -7  -1  555.42   15.04
   2   7   2 1367.86   28.50
  -2  -7  -2 1346.60   24.49
   2   7   2 1370.18   24.56
   2   7   2 1297.80   28.92
   2   7   2 1327.36   31.86
  -2  -7  -2 1284.19   33.10
  -2  -7  -2 1337.73   30.75
  -2  -7  -2 1339.52   33.59
  -2  -7  -2 1285.85   30.38
   2   7   3  243.53   11.99
   2   7   3  254.76   13.47
   2   7   3  254.79   14.07
  -2  -7  -3  283.53   12.05
  -2  -7  -3  260.75   13.74
  -2  -7  -3  234.08   14.42
  -2  -7  -3  268.51   15.35
  -2  -7  -3  267.35   14.17
   2   7   4   98.63    8.93
  -2  -7  -4   87.27    8.34
  -2  -7  -4  108.38    7.87
  -2  -7  -4   93.73    9.28
   2   7   4   94.15    8.62
  -2  -7  -4   90.45    9.30
   2   7   5    2.96    1.99
   2   7   5    2.93    1.67
  -2  -7  -5    2.77    1.48
  -2  -7  -5    2.08    2.20
  -2  -7  -5    0.29    1.48
  -2  -7  -5    1.97    1.36
   2   7   6    5.36    2.25
  -2  -7  -6    2.33    1.69
   2   7   6    3.23    2.19
  -2  -7  -6    6.48    2.49
  -2  -7  -6    3.72    2.45
  -2  -7  -6    2.58    1.77
   2   7   7  131.49   11.52
  -2  -7  -7  137.73   12.82
  -2  -7  -7  136.05   10.45
  -2  -7  -7  140.47   11.60
  -2  -7  -8   47.59    7.79
   2   7   8   47.62    7.18
  -2  -7  -8   54.51    7.56
   2   7   9  142.17   12.88
  -2  -7  -9  135.66   12.39
  -2  -7  -9  165.55   15.04
  -2  -7 -10   -2.06    2.99
  -2  -7 -10   -2.22    2.77
   2   7  10   -1.07    2.31
  -2  -7 -11   -1.03    3.40
  -2  -7 -11    0.24    1.97
  -2  -7 -12   22.73    5.65
   2   8 -15   17.67    4.75
   2   8 -15   15.66    4.19
  -2  -8  15   29.39    7.15
  -2  -8  15   22.22    5.36
   2   8 -14   29.63    5.61
   2   8 -14   19.73    4.64
  -2  -8  14   22.59    5.84
  -2  -8  14   30.54    6.69
  -2  -8  14   34.75    6.84
  -2  -8  13   49.54    8.41
   2   8 -13   64.67    7.90
   2   8 -13   71.99    8.52
  -2  -8  13   56.81    8.49
  -2  -8  13   65.44    9.27
   2   8 -12    0.07    1.53
   2   8 -12    1.61    1.62
  -2  -8  12    0.73    1.62
  -2  -8  12   -0.33    2.33
  -2  -8  12   -2.01    2.19
   2   8 -11   -0.32    1.58
   2   8 -11   -4.01    2.05
  -2  -8  11   -0.72    1.85
  -2  -8  11   -1.22    1.94
  -2  -8  11   -0.69    1.60
  -2  -8  11   -0.54    1.61
  -2  -8  10   73.58    8.78
  -2  -8  10   47.58    7.17
   2   8 -10   54.90    7.06
  -2  -8  10   62.84    8.21
  -2  -8  10   45.09    6.86
   2   8 -10   59.87    6.66
   2   8  -9  271.54   15.08
  -2  -8   9  319.32   17.33
  -2  -8   9  299.50   16.45
  -2  -8   9  264.62   15.99
   2   8  -9  300.40   14.40
  -2  -8   9  292.77   16.90
   2   8  -8    7.51    2.32
   2   8  -8    9.75    2.70
  -2  -8   8    9.16    3.08
  -2  -8   8   10.21    2.98
  -2  -8   8   12.50    3.46
  -2  -8   8    6.66    2.71
   2   8  -8    8.67    3.01
   2   8  -7  268.55   14.69
  -2  -8   7  229.28   13.51
  -2  -8   7  231.26   14.56
   2   8  -7  263.33   12.49
   2   8  -7  225.58   14.56
  -2  -8   7  248.06   13.27
  -2  -8   7  250.02   15.20
   2   8  -6    9.00    2.44
   2   8  -6    4.72    2.35
  -2  -8   6   11.90    2.88
   2   8  -6    8.71    2.78
  -2  -8   6    7.83    3.22
  -2  -8   6    9.39    3.25
   2   8  -5    7.09    2.57
   2   8  -5    7.42    2.13
  -2  -8   5    7.81    2.35
   2   8  -5   10.47    3.30
  -2  -8   5    9.55    3.23
  -2  -8   5    5.48    2.43
   2   8  -4   -1.14    1.87
   2   8  -4    2.01    1.39
   2   8  -4    1.84    1.55
  -2  -8   4    0.85    1.04
  -2  -8   4   -0.65    1.87
  -2  -8   4    2.28    1.94
  -2  -8   3  232.44   11.03
   2   8  -3  225.24   12.84
  -2  -8   3  223.51   13.57
  -2  -8   3  229.33   14.47
   2   8  -3  217.63   12.52
  -2  -8   3  227.47   13.78
   2   8  -3  239.32   10.63
  -2  -8   3  228.93   12.92
   2   8  -2   21.57    4.10
  -2  -8   2   17.36    3.64
  -2  -8   2   12.09    3.36
   2   8  -2   16.48    3.43
  -2  -8   2   18.79    4.06
  -2  -8   2   14.46    3.59
   2   8  -1    6.21    2.38
   2   8  -1    5.32    2.12
  -2  -8   1    1.53    2.15
  -2  -8   1    6.10    2.45
  -2  -8   1    0.92    1.25
  -2  -8   1    3.75    2.15
   2   8   0    5.09    2.20
   2   8   0    2.89    2.33
  -2  -8   0    4.76    2.14
  -2  -8   0   -0.39    2.20
   2   8   0    2.65    1.55
  -2  -8   0    1.99    1.85
  -2  -8   0    2.55    1.97
   2   8   0    2.82    1.64
   2   8   1   70.87    7.06
   2   8   1   74.02    6.85
   2   8   1   68.14    6.12
  -2  -8  -1   74.49    8.49
   2   8   1   64.80    7.69
  -2  -8  -1   62.08    7.80
  -2  -8  -1   63.70    7.22
  -2  -8  -1   60.00    7.07
   2   8   2    1.94    1.49
  -2  -8  -2    3.86    2.44
  -2  -8  -2    2.62    1.85
   2   8   2    2.56    1.82
  -2  -8  -2    4.11    2.51
  -2  -8  -2    4.38    2.04
   2   8   2   -0.70    1.51
   2   8   3  417.45   19.36
  -2  -8  -3  431.33   18.92
   2   8   3  411.53   17.70
  -2  -8  -3  411.78   20.45
  -2  -8  -3  431.59   19.53
  -2  -8  -3  388.36   19.98
   2   8   4   78.81    8.14
   2   8   4   62.26    7.51
  -2  -8  -4   78.35    9.11
  -2  -8  -4   64.99    8.47
  -2  -8  -4   71.48    8.06
   2   8   5    3.16    2.16
   2   8   5    0.67    1.24
  -2  -8  -5    0.20    1.48
  -2  -8  -5   -1.18    2.20
  -2  -8  -5    0.42    1.46
   2   8   6    0.03    1.95
  -2  -8  -6    5.04    3.04
   2   8   6    7.73    3.16
  -2  -8  -6   -0.39    2.37
  -2  -8  -6    7.47    3.08
   2   8   7   -0.43    1.50
  -2  -8  -7    1.16    2.33
  -2  -8  -7   -5.23    2.58
   2   8   8   37.86    6.57
  -2  -8  -8   32.74    7.03
  -2  -8  -8   28.89    6.05
   2   8   9   36.78    6.93
  -2  -8  -9   48.62    8.85
  -2  -8  -9   34.12    6.80
   2   8  10   74.70   10.07
  -2  -8 -10   89.10   12.17
  -2  -8 -10   78.22   10.32
  -2  -8 -11    4.49    2.89
   2   9 -15   -0.13    1.37
  -2  -9  15    4.51    3.35
   2   9 -14   17.32    4.33
   2   9 -14    7.89    3.13
  -2  -9  14   10.66    4.00
   2   9 -14   19.63    5.78
  -2  -9  14   16.77    5.29
  -2  -9  14   10.20    3.57
  -2  -9  13   59.27    9.09
  -2  -9  13   44.22    8.09
   2   9 -13   41.88    8.05
   2   9 -13   50.76    7.13
  -2  -9  13   61.12    9.25
   2   9 -13   59.98    8.03
   2   9 -12    4.71    2.30
   2   9 -12    2.27    1.94
  -2  -9  12    4.05    1.84
  -2  -9  12    4.82    2.91
  -2  -9  12    3.01    2.74
   2   9 -12    1.53    2.52
   2   9 -11    4.12    2.07
   2   9 -11    7.26    2.68
  -2  -9  11    4.11    2.74
  -2  -9  11    8.45    3.67
  -2  -9  11    7.03    3.53
  -2  -9  11    1.96    2.14
   2   9 -11    3.19    2.14
   2   9 -10   50.23    7.06
  -2  -9  10   45.00    7.20
   2   9 -10   42.90    7.35
  -2  -9  10   54.39    7.75
   2   9 -10   46.94    6.17
  -2  -9  10   50.19    7.81
   2   9  -9   32.28    6.38
   2   9  -9   57.59    7.48
  -2  -9   9   38.25    6.51
  -2  -9   9   38.08    6.53
   2   9  -9   45.79    5.97
  -2  -9   9   41.03    6.89
   2   9  -8   38.56    6.11
   2   9  -8   28.27    4.49
  -2  -9   8   31.78    5.59
  -2  -9   8   21.50    4.91
  -2  -9   8   32.49    6.07
   2   9  -8   34.39    6.45
   2   9  -7  171.08   12.51
  -2  -9   7  180.85   12.65
   2   9  -7  165.45   13.02
  -2  -9   7  147.82   12.46
  -2  -9   7  159.54   12.91
   2   9  -7  159.74   10.17
  -2  -9   6   70.94    7.69
  -2  -9   6   60.40    8.00
   2   9  -6   49.05    7.10
   2   9  -6   61.75    7.48
  -2  -9   6   62.44    8.03
  -2  -9   5   93.47    8.34
   2   9  -5   95.75    9.14
   2   9  -5   86.23    9.05
  -2  -9   5   82.72    9.07
  -2  -9   5   75.91    8.94
   2   9  -4   32.20    5.34
  -2  -9   4   23.16    5.07
   2   9  -4   30.87    5.27
  -2  -9   4   25.15    5.30
   2   9  -3   54.67    6.78
  -2  -9   3   71.38    8.00
   2   9  -3   69.18    7.51
  -2  -9   3   65.26    8.42
  -2  -9   3   58.08    7.56
  -2  -9   3   63.92    8.04
   2   9  -2  100.36    9.17
   2   9  -2  102.64    8.74
  -2  -9   2  105.50    9.99
  -2  -9   2   90.68    9.53
  -2  -9   2  103.76    9.43
  -2  -9   2  106.56   10.57
  -2  -9   1  105.85    9.62
   2   9  -1  102.84    8.56
   2   9  -1  104.36   10.32
  -2  -9   1   97.68   10.05
  -2  -9   1  107.88   10.68
   2   9  -1  102.66    9.22
  -2  -9   1  106.00   10.00
   2   9   0  213.67   14.70
   2   9   0  210.55   12.94
  -2  -9   0  201.76   14.77
  -2  -9   0  201.04   13.67
  -2  -9   0  189.18   14.21
  -2  -9   0  201.91   13.47
   2   9   1  177.59   11.93
  -2  -9  -1  150.87   12.82
   2   9   1  161.42   12.80
  -2  -9  -1  170.27   12.60
  -2  -9  -1  155.13   12.95
  -2  -9  -1  176.77   12.95
  -2  -9  -2   16.30    4.63
  -2  -9  -2   10.09    3.63
   2   9   2    8.27    3.16
  -2  -9  -2    7.58    2.97
  -2  -9  -2   15.72    3.91
   2   9   3    1.09    1.42
   2   9   3    0.54    1.45
  -2  -9  -3    2.27    2.06
  -2  -9  -3    3.56    2.52
  -2  -9  -3   -4.29    2.56
  -2  -9  -3   -1.23    1.91
   2   9   4   13.67    3.53
  -2  -9  -4   11.10    4.07
   2   9   4   14.07    3.91
  -2  -9  -4   23.80    5.59
  -2  -9  -4   16.22    4.32
   2   9   5   29.35    5.38
   2   9   5   25.63    5.44
  -2  -9  -5   29.64    6.14
  -2  -9  -5   22.32    5.12
  -2  -9  -5   24.98    5.82
   2   9   6   23.51    5.08
   2   9   6   22.87    5.26
  -2  -9  -6   20.77    4.92
  -2  -9  -6   22.01    5.85
   2   9   7   28.91    5.83
  -2  -9  -7   16.20    5.17
  -2  -9  -7   19.21    4.85
  -2  -9  -8   37.32    7.20
   2   9   8   29.34    6.15
  -2  -9  -8   33.61    7.63
   2   9   9   16.50    4.71
  -2  -9  -9   15.12    4.80
  -2 -10  13   51.16    8.94
   2  10 -12   49.39    7.62
   2  10 -12   58.15    9.60
  -2 -10  12   57.19    8.92
  -2 -10  12   51.57    8.76
   2  10 -11  318.89   18.90
  -2 -10  11  269.98   18.82
   2  10 -11  244.74   18.83
  -2 -10  11  274.93   19.26
  -2 -10  10    2.05    2.25
   2  10 -10    2.97    2.73
  -2 -10  10   -0.26    2.40
  -2 -10  10   -4.61    2.79
   2  10 -10    0.31    1.76
  -2 -10   9  605.66   26.78
   2  10  -9  616.91   28.36
   2  10  -9  694.15   26.92
  -2 -10   9  618.51   27.83
  -2 -10   9  623.66   26.32
   2  10  -8   12.91    3.82
  -2 -10   8   10.91    4.08
  -2 -10   8   16.08    4.37
   2  10  -8   12.38    4.38
  -2 -10   8    4.11    2.75
   2  10  -7   60.12    7.91
  -2 -10   7   67.89    8.20
  -2 -10   7   48.43    7.55
  -2 -10   7   54.91    8.17
   2  10  -7   44.91    7.41
   2  10  -6   20.08    4.65
   2  10  -6   21.86    4.92
  -2 -10   6   15.28    4.58
  -2 -10   6   26.00    5.61
   2  10  -5   60.31    7.76
  -2 -10   5   50.31    7.77
  -2 -10   5   61.43    8.44
   2  10  -5   46.90    6.94
   2  10  -4  171.03   12.78
  -2 -10   4  190.77   14.98
  -2 -10   4  176.39   13.88
   2  10  -4  179.96   13.13
   2  10  -3    3.20    2.00
   2  10  -3   -0.94    1.99
  -2 -10   3   -1.54    2.76
  -2 -10   3    4.06    2.36
   2  10  -2  184.33   14.43
  -2 -10   2  193.95   15.10
  -2 -10   2  203.10   15.22
  -2 -10   2  172.49   13.16
  -2 -10   2  184.69   14.10
   2  10  -2  189.13   13.38
   2  10  -1    1.14    1.67
   2  10  -1    2.28    2.42
  -2 -10   1    4.17    2.20
  -2 -10   1    4.42    2.92
  -2 -10   1    0.05    1.65
   2  10   0   20.15    4.45
  -2 -10   0   13.52    3.91
   2  10   0   14.07    3.83
  -2 -10   0   12.44    4.29
  -2 -10   0   14.39    4.02
  -2 -10   0   16.93    4.81
  -2 -10  -1   31.97    5.97
  -2 -10  -1   45.34    7.64
  -2 -10  -1   37.28    6.96
   2  10   1   41.44    7.02
  -2 -10  -1   35.16    6.37
   2  10   2   53.45    8.06
  -2 -10  -2   55.53    8.51
  -2 -10  -2   64.42    8.48
  -2 -10  -2   53.39    8.45
  -2 -10  -2   54.47    7.98
  -2 -10  -3  212.32   17.02
   2  10   3  235.32   16.62
  -2 -10  -3  242.33   17.62
  -2 -10  -3  232.95   15.95
  -2 -10  -3  216.10   15.89
   2  10   4   -5.26    2.84
  -2 -10  -4    0.11    2.30
  -2 -10  -4    0.28    1.96
  -2 -10  -4   -1.55    2.33
  -2 -10  -5   20.53    5.36
  -2 -10  -5   25.20    5.96
   2  10   5   22.32    5.41
  -2 -10  -5   20.46    5.17
  -2 -10  -6    3.34    2.66
  -2 -10  -6    9.60    3.85
  -2 -10  -7    9.61    4.01
  -2 -11  11   21.83    5.65
   2  11 -10   13.51    4.13
  -2 -11  10   21.03    5.16
   2  11 -10   19.59    5.64
   2  11  -9    5.13    2.51
   2  11  -9    1.30    1.74
  -2 -11   9    3.86    2.15
  -2 -11   9    1.19    1.94
   2  11  -8  157.16   13.60
  -2 -11   8  147.32   14.21
   2  11  -8  121.98   12.63
  -2 -11   8  136.56   13.48
   2  11  -7    0.68    1.72
  -2 -11   7   -1.26    2.85
  -2 -11   7    1.31    2.59
   2  11  -7   -0.89    2.33
   2  11  -6    2.84    2.08
   2  11  -6    0.97    1.65
  -2 -11   6   -0.30    2.04
  -2 -11   6    2.55    2.20
   2  11  -5   35.29    6.32
   2  11  -5   33.03    6.11
  -2 -11   5   38.60    7.09
  -2 -11   5   41.70    7.70
   2  11  -4    4.39    2.46
   2  11  -4    8.39    3.06
  -2 -11   4   13.26    4.43
  -2 -11   4    7.06    3.31
   2  11  -3    5.34    2.70
   2  11  -3    8.30    3.56
  -2 -11   3    5.29    3.06
  -2 -11   3   11.53    4.01
   2  11  -2  158.74   12.92
  -2 -11   2  133.49   13.36
   2  11  -2  150.01   13.95
  -2 -11   2  141.76   12.93
  -2 -11   2  140.97   13.21
  -2 -11   2  172.00   15.26
   2  11  -1   66.58    8.25
  -2 -11   1   78.34    9.73
  -2 -11   1   81.45   10.51
   2  11  -1   74.94    9.94
  -2 -11   1   85.60   10.83
  -2 -11   1   73.86    9.52
   2  11   0  110.39   11.91
  -2 -11   0  133.56   13.35
  -2 -11   0  121.59   12.13
  -2 -11   0   98.19   11.99
  -2 -11   0  110.78   11.51
   2  11   1   31.53    6.55
  -2 -11  -1   35.60    7.31
  -2 -11  -1   28.23    6.07
  -2 -11  -1   34.76    7.12
  -2 -11  -1   25.55    5.71
  -2 -11  -2   18.70    5.46
  -2 -11  -2   18.22    5.03
  -2 -11  -2   11.61    3.91
  -2 -11  -2   16.07    4.71
   2  11   2   13.10    4.50
   2  11   3   43.42    7.68
  -2 -11  -3   43.99    7.78
  -2 -11  -3   59.80    8.60
  -2 -11  -3   49.56    8.57
  -2 -11  -3   52.62    8.86
  -2 -11  -4    5.94    3.30
  -2 -11  -5    9.58    3.91
   2  12  -8   -1.43    2.50
   2  12  -7   34.57    6.78
  -2 -12   7   47.11    8.38
   2  12  -6  109.66   11.65
  -2 -12   6   88.79   11.29
   2  12  -5    0.32    1.64
  -2 -12   5    1.02    2.06
  -2 -12   5    2.63    1.94
  -2 -12   4   40.81    7.96
   2  12  -4   47.82    7.68
  -2 -12   4   64.95    9.59
   2  12  -3    6.45    2.90
  -2 -12   3    4.22    2.18
  -2 -12   3   10.52    4.63
   2  12  -2    6.16    2.71
  -2 -12   2   11.77    4.24
  -2 -12   2    5.32    2.81
  -2 -12   1    2.12    2.33
  -2 -12   1   -2.44    2.62
  -2 -12   1    0.49    2.17
  -2 -12   1    4.88    2.92
  -2 -12   0   38.99    7.27
  -2 -12   0   33.11    6.75
  -3  13   0   54.49    8.55
  -3  13  -1   15.38    4.37
  -3  13  -2    1.15    2.38
  -3  13  -3  139.58   13.54
  -3  13  -4   17.56    5.24
  -3  12   4   20.37    4.94
  -3  12   4   13.43    4.62
  -3  12   3   56.58    9.19
  -3  12   3   48.74    7.84
  -3  12   3   48.18    7.92
   3 -12  -3   75.26   10.81
   3 -12  -3   58.40    9.31
  -3  12   2   26.71    6.36
  -3  12   2   24.67    5.36
   3 -12  -2   29.13    6.76
  -3  12   2   24.48    5.68
   3 -12  -2   26.84    6.03
  -3  12   1    0.47    1.71
  -3  12   1    0.31    2.42
   3 -12  -1   -1.20    2.15
  -3  12   1   -2.54    1.81
   3 -12  -1   -4.74    3.65
  -3  12   0    0.88    1.92
  -3  12   0    1.33    2.13
  -3  12   0    6.41    2.93
   3 -12   0    2.13    2.36
  -3  12  -1   26.47    5.75
  -3  12  -1   25.26    5.58
   3 -12   1   31.96    6.49
  -3  12  -1   38.66    7.55
  -3  12  -2    5.82    3.08
  -3  12  -2    3.28    2.55
  -3  12  -2    2.32    1.75
   3 -12   2   -0.27    2.04
  -3  12  -3   52.87    9.16
  -3  12  -3   37.28    6.61
  -3  12  -3   39.98    7.17
   3 -12   3   45.43    7.75
  -3  12  -4   10.59    4.17
  -3  12  -4    7.80    3.21
  -3  12  -5   -1.36    2.74
  -3  12  -5   -1.60    1.80
   3 -12   5   -0.79    1.47
   3 -12   5   -1.20    1.87
  -3  12  -6   11.77    4.16
   3 -12   6   14.93    4.45
  -3  12  -6   14.44    4.34
   3 -12   6    7.93    3.55
  -3  12  -7   -2.03    3.52
   3 -12   7    5.84    3.35
   3 -12   7   -1.87    1.86
  -3  12  -7    2.95    2.39
   3 -12   8   69.17    9.69
  -3  12  -8   82.07   10.34
   3 -12   8   78.60   10.34
   3 -12   9    4.22    3.03
   3 -12   9    8.53    3.45
  -3  11   7    9.48    3.56
   3 -11  -7    6.03    3.45
   3 -11  -6    0.55    1.06
   3 -11  -6    2.98    2.44
  -3  11   6    1.13    2.09
  -3  11   5    3.20    1.86
  -3  11   5    6.29    3.09
   3 -11  -5    4.60    3.56
   3 -11  -5    4.99    2.41
  -3  11   4  153.03   13.02
  -3  11   4  132.70   12.66
   3 -11  -4  166.79   15.18
   3 -11  -4  153.03   14.34
  -3  11   3   -0.55    2.36
   3 -11  -3    4.35    3.03
  -3  11   3    0.78    1.56
   3 -11  -3   -0.51    1.36
  -3  11   2  105.09   10.73
  -3  11   2  110.25   11.50
   3 -11  -2  129.88   13.01
   3 -11  -2  105.22   11.60
  -3  11   1    1.60    1.65
  -3  11   1    0.85    1.45
  -3  11   1    2.58    2.31
   3 -11  -1   -0.57    2.08
   3 -11  -1    0.26    1.46
  -3  11   0   18.39    5.26
  -3  11   0   20.51    4.94
   3 -11   0   13.96    4.29
  -3  11   0   30.06    6.05
   3 -11   0   17.22    4.71
  -3  11  -1   51.59    8.34
  -3  11  -1   36.42    6.49
  -3  11  -1   47.13    7.37
   3 -11   1   57.02    8.06
  -3  11  -2    1.35    1.85
  -3  11  -2   -0.56    1.56
  -3  11  -2    2.00    2.64
   3 -11   2    4.21    2.84
  -3  11  -3  280.58   19.40
   3 -11   3  298.54   16.78
  -3  11  -3  273.83   17.59
   3 -11   3  289.66   17.97
   3 -11   3  259.67   15.82
  -3  11  -4   37.61    7.26
   3 -11   4   44.01    6.87
  -3  11  -4   47.01    7.35
   3 -11   4   36.80    6.32
  -3  11  -5  345.90   21.29
   3 -11   5  303.23   18.16
   3 -11   5  342.91   19.02
  -3  11  -5  330.88   19.39
  -3  11  -6   60.95    9.21
   3 -11   6   51.23    7.69
  -3  11  -6   58.14    8.21
   3 -11   6   51.76    7.72
  -3  11  -7    0.04    2.09
   3 -11   7   -5.57    2.90
   3 -11   7    0.74    1.98
  -3  11  -7    2.42    2.08
  -3  11  -8   51.79    8.27
  -3  11  -8   53.75    8.02
   3 -11   8   43.07    7.29
   3 -11   8   49.34    8.04
  -3  11  -9    0.22    1.37
   3 -11   9   -0.67    2.07
   3 -11   9    2.41    2.09
  -3  11  -9   -1.25    2.08
   3 -11  10   34.94    7.13
  -3  11 -10   43.18    7.44
  -3  11 -10   51.79    8.01
   3 -11  10   40.59    7.26
  -3  11 -11    2.66    2.85
   3 -11  11   -1.38    1.94
  -3  10   9   51.96    7.54
   3 -10  -9   51.71    9.09
  -3  10   8   51.01    8.08
   3 -10  -8   69.86   10.27
   3 -10  -8   64.81    9.71
   3 -10  -7  182.91   16.01
   3 -10  -7  190.27   16.06
  -3  10   7  164.17   14.06
   3 -10  -6   33.59    6.77
  -3  10   6   28.50    5.95
   3 -10  -6   27.45    6.62
   3 -10  -5  145.83   13.90
  -3  10   5  179.35   13.35
   3 -10  -5  192.75   15.51
  -3  10   5  143.51   12.65
  -3  10   4   20.10    4.60
  -3  10   4   26.15    5.62
   3 -10  -4   26.03    5.95
   3 -10  -4   21.35    5.03
   3 -10  -3   39.12    7.02
  -3  10   3   26.55    5.23
  -3  10   3   23.02    5.20
   3 -10  -3   29.06    5.91
  -3  10   2  106.23   10.11
   3 -10  -2  116.13   11.48
   3 -10  -2  122.25   11.48
  -3  10   2  118.16   11.11
  -3  10   1   11.84    3.68
  -3  10   1   13.74    3.88
   3 -10  -1   19.88    4.83
   3 -10  -1   15.72    4.25
  -3  10   0  256.15   15.66
   3 -10   0  257.45   16.23
   3 -10   0  270.62   17.11
  -3  10   0  283.01   17.11
   3 -10   0  275.28   14.52
  -3  10  -1    2.14    2.29
  -3  10  -1    0.19    1.56
   3 -10   1   -0.87    1.64
   3 -10   1    2.64    1.80
  -3  10  -1   -0.39    1.47
   3 -10   1    5.18    3.09
  -3  10  -2  436.99   22.79
   3 -10   2  493.28   20.32
   3 -10   2  512.86   20.20
   3 -10   2  513.31   22.19
  -3  10  -2  487.20   22.09
  -3  10  -3   89.32   10.39
   3 -10   3   90.58    8.99
  -3  10  -3   96.10    9.86
   3 -10   3  110.33   10.38
   3 -10   3   99.23    9.16
  -3  10  -4   59.11    8.53
   3 -10   4   55.33    7.27
   3 -10   4   58.02    7.26
  -3  10  -4   50.74    7.20
  -3  10  -5   26.41    5.60
   3 -10   5   30.18    5.57
  -3  10  -5   24.94    5.20
   3 -10   5   25.10    4.98
  -3  10  -6   37.96    6.66
   3 -10   6   37.06    6.27
   3 -10   6   40.48    6.29
  -3  10  -6   44.16    6.82
   3 -10   7   77.14    9.36
  -3  10  -7   80.81    9.31
   3 -10   7   78.23    8.86
  -3  10  -7   76.28    9.42
  -3  10  -8    8.79    3.30
  -3  10  -8   13.01    4.13
   3 -10   8    5.23    2.27
   3 -10   8    3.38    2.16
  -3  10  -9  113.13   11.57
   3 -10   9  116.39   11.87
   3 -10   9  119.84   11.61
  -3  10  -9  134.16   12.29
  -3  10 -10   11.90    4.11
  -3  10 -10    5.62    2.97
   3 -10  10   12.15    3.96
   3 -10  10   11.28    4.00
  -3  10 -11   56.84    8.31
   3 -10  11   57.54    9.01
   3 -10  11   51.25    8.10
  -3  10 -11   63.12    8.77
  -3  10 -12    0.31    1.54
   3 -10  12   -0.33    2.44
   3 -10  12    3.09    3.03
  -3  10 -13   38.14    6.81
   3 -10  13   49.75    8.95
  -3   9  11   -0.12    2.00
   3  -9 -11    2.26    2.90
  -3   9  10   54.82    7.76
   3  -9 -10   35.17    7.26
   3  -9 -10   51.75    8.88
   3  -9  -9    4.02    2.68
   3  -9  -9    4.27    3.22
  -3   9   9    2.77    2.05
  -3   9   8   68.83    8.03
   3  -9  -8   63.14    9.16
   3  -9  -8   58.84    8.73
  -3   9   7    0.97    1.63
   3  -9  -7   -1.23    2.53
   3  -9  -7   -0.48    1.73
   3  -9  -6    0.44    1.71
  -3   9   6   -0.45    1.07
   3  -9  -6    3.75    2.31
  -3   9   5    1.14    1.04
  -3   9   5    0.39    1.53
  -3   9   5   -3.68    2.09
   3  -9  -5    1.50    1.85
   3  -9  -5   -0.50    1.87
  -3   9   4    5.74    2.75
  -3   9   4    6.58    2.21
  -3   9   4   -0.26    1.53
   3  -9  -4    2.25    2.10
   3  -9  -4    3.19    2.35
   3  -9  -3   57.16    7.80
   3  -9  -3   57.50    7.80
  -3   9   3   52.04    7.16
  -3   9   3   49.15    6.50
   3  -9  -2   11.41    3.36
   3  -9  -2   12.18    2.91
  -3   9   2   13.96    3.74
  -3   9   2   10.11    3.08
   3  -9  -2   15.35    3.98
  -3   9   1   35.42    5.56
   3  -9  -1   30.64    4.68
  -3   9   1   35.14    5.88
   3  -9  -1   33.92    4.56
   3  -9  -1   26.26    5.12
   3  -9  -1   27.74    5.15
   3  -9   0   37.34    4.91
  -3   9   0   34.53    5.53
  -3   9   0   36.88    5.98
   3  -9   0   36.88    5.17
   3  -9   0   38.94    6.04
   3  -9   0   43.59    6.31
  -3   9  -1  284.55   15.32
   3  -9   1  310.80   14.36
   3  -9   1  312.00   15.05
   3  -9   1  312.57   16.29
  -3   9  -1  309.95   16.73
   3  -9   2   16.81    3.65
  -3   9  -2   14.45    3.76
  -3   9  -2   10.95    3.66
   3  -9   2   17.02    3.63
   3  -9   2   20.60    4.46
  -3   9  -3  988.04   32.28
   3  -9   3  925.71   27.21
  -3   9  -3 1038.19   30.30
   3  -9   3 1053.78   25.07
   3  -9   3  984.83   26.83
   3  -9   3  993.01   28.63
  -3   9  -4   27.58    5.12
  -3   9  -4   13.11    4.02
   3  -9   4   20.89    4.40
   3  -9   4   21.51    4.15
  -3   9  -5   23.58    5.03
   3  -9   5   39.48    6.10
  -3   9  -5   36.20    5.81
   3  -9   5   29.58    5.02
   3  -9   6    4.49    2.36
  -3   9  -6    9.04    3.31
  -3   9  -6   14.50    4.11
   3  -9   6    8.25    2.77
  -3   9  -7   -0.26    1.22
  -3   9  -7    1.20    1.89
   3  -9   7   -0.70    1.46
   3  -9   7    0.50    1.15
   3  -9   7    0.75    1.64
  -3   9  -8  118.80   11.06
   3  -9   8  134.46   11.99
   3  -9   8  118.72   10.95
   3  -9   8  120.61   10.61
  -3   9  -8  140.84   11.72
  -3   9  -9   47.94    7.14
   3  -9   9   56.13    8.13
   3  -9   9   39.61    6.91
   3  -9   9   47.75    6.96
  -3   9  -9   47.10    7.10
  -3   9 -10  135.25   11.79
   3  -9  10  148.23   13.39
  -3   9 -10  147.16   12.52
   3  -9  10  142.33   13.29
   3  -9  10  131.27   11.90
  -3   9 -11    3.73    2.38
  -3   9 -11    0.95    1.72
   3  -9  11    0.55    1.83
   3  -9  11    5.89    3.15
   3  -9  11   -0.59    1.22
   3  -9  12   26.94    6.52
  -3   9 -12   27.73    5.53
  -3   9 -12   33.79    6.21
   3  -9  12   31.21    6.31
   3  -9  12   26.83    6.04
  -3   9 -13   40.58    6.64
  -3   9 -13   53.21    8.16
   3  -9  13   39.58    7.98
   3  -9  13   44.39    8.27
   3  -9  13   52.92    8.50
  -3   9 -14   38.54    6.55
   3  -9  14   37.49    8.16
   3  -8 -12    3.00    2.59
  -3   8  12    5.45    2.84
   3  -8 -12    4.18    3.10
  -3   8  11   -1.22    1.86
   3  -8 -11   -0.12    1.73
   3  -8 -11   -1.56    1.64
  -3   8  10   36.31    6.19
   3  -8 -10   34.74    7.03
   3  -8 -10   28.94    6.23
  -3   8   9   44.95    6.56
   3  -8  -9   33.66    6.70
   3  -8  -9   41.97    7.26
  -3   8   8   31.67    5.31
   3  -8  -8   26.66    5.59
   3  -8  -8   27.77    5.92
  -3   8   7  236.57   13.62
   3  -8  -7  238.83   16.27
   3  -8  -7  256.01   16.48
  -3   8   6  103.07    8.58
   3  -8  -6   90.31    9.71
   3  -8  -6   96.04    9.82
  -3   8   5   94.05    7.74
  -3   8   5   98.77    8.64
   3  -8  -5   87.24    9.23
   3  -8  -5   89.69    9.24
  -3   8   4   52.31    5.49
  -3   8   4   42.97    5.67
   3  -8  -4   51.93    6.96
   3  -8  -4   39.17    5.97
  -3   8   4   50.03    6.73
  -3   8   3  136.65    8.23
  -3   8   3  145.63   10.29
   3  -8  -3  141.77   11.11
   3  -8  -3  141.07    8.20
   3  -8  -3  153.33   11.42
   3  -8  -3  131.42    8.58
  -3   8   3  143.17   11.13
  -3   8   2  241.28   10.25
  -3   8   2  206.77   12.18
   3  -8  -2  214.20   13.31
   3  -8  -2  247.21   10.90
   3  -8  -2  245.50   14.14
  -3   8   2  240.69   14.30
   3  -8  -2  233.59   11.69
   3  -8  -1    6.32    2.13
  -3   8   1   13.40    2.36
  -3   8   1   11.00    3.26
  -3   8   1    7.34    2.78
   3  -8  -1   10.85    3.37
   3  -8  -1   12.23    2.93
   3  -8  -1    9.59    2.86
   3  -8   0  266.16   12.96
   3  -8   0  279.80   12.15
  -3   8   0  275.81   14.00
   3  -8   0  275.72   14.54
   3  -8   0  282.84   14.85
  -3   8   0  279.97   15.12
  -3   8  -1   88.86    8.49
   3  -8   1   66.27    6.10
   3  -8   1   90.77    8.46
   3  -8   1   84.30    7.52
   3  -8   1   85.46    8.04
   3  -8   2   91.00    7.94
   3  -8   2   89.22    7.34
   3  -8   2   94.05    8.25
  -3   8  -2   92.47    8.63
  -3   8  -3   29.95    5.32
  -3   8  -3   37.62    5.58
   3  -8   3   34.81    5.07
   3  -8   3   39.03    4.45
   3  -8   3   30.83    4.76
   3  -8   3   33.50    4.58
  -3   8  -4   57.98    7.43
  -3   8  -4   74.50    6.06
   3  -8   4   68.92    6.40
  -3   8  -4   67.09    7.32
   3  -8   4   79.04    7.86
   3  -8   4   71.60    6.89
   3  -8   4   72.15    5.75
  -3   8  -5   79.12    8.55
   3  -8   5   86.56    7.71
   3  -8   5   84.72    8.34
   3  -8   5   89.41    7.86
  -3   8  -5   77.46    6.59
  -3   8  -5   91.88    8.61
  -3   8  -6   34.87    5.77
  -3   8  -6   36.47    5.47
   3  -8   6   33.34    5.44
   3  -8   6   25.01    4.60
   3  -8   6   35.29    5.12
  -3   8  -7  498.93   21.24
   3  -8   7  521.41   21.66
   3  -8   7  524.71   21.35
   3  -8   7  505.40   19.64
  -3   8  -7  540.94   21.38
  -3   8  -8    0.81    1.38
   3  -8   8    0.48    1.37
   3  -8   8    3.11    2.13
   3  -8   8    0.80    1.71
  -3   8  -8   -0.18    1.91
  -3   8  -9   45.29    6.50
   3  -8   9   45.17    6.83
   3  -8   9   36.63    6.45
   3  -8   9   51.02    6.84
  -3   8  -9   56.14    7.30
  -3   8 -10    0.61    1.84
  -3   8 -10   -0.35    2.23
   3  -8  10    2.23    1.49
   3  -8  10    0.73    1.68
   3  -8  10    2.67    2.26
   3  -8  11   14.50    3.98
  -3   8 -11   16.03    3.98
  -3   8 -11   11.67    3.53
   3  -8  11   14.24    4.64
   3  -8  11   19.99    5.08
  -3   8 -12   41.54    6.29
  -3   8 -12   42.22    6.79
   3  -8  12   36.01    7.45
   3  -8  12   39.24    6.78
   3  -8  12   45.78    7.57
  -3   8 -13    0.45    1.47
  -3   8 -13    2.03    2.57
   3  -8  13    6.50    3.18
   3  -8  13    3.32    3.10
   3  -8  13    4.02    2.78
   3  -8  14   83.83   11.03
   3  -8  14   59.30    9.83
  -3   8 -14   87.91    9.11
   3  -8  14   80.84   10.16
  -3   8 -14   75.03    9.54
   3  -8  15   -3.83    3.08
  -3   7  13   75.13    9.45
   3  -7 -13   91.96   11.81
   3  -7 -13   82.73   11.19
  -3   7  12   84.22    9.82
   3  -7 -12   68.34    9.84
   3  -7 -12   79.05   10.46
  -3   7  11   47.66    7.11
   3  -7 -11   42.36    7.26
   3  -7 -11   39.81    7.34
  -3   7  10  120.61   10.74
   3  -7 -10  109.87   11.53
   3  -7 -10   99.94   10.98
  -3   7   9  195.25   12.99
   3  -7  -9  188.78   14.18
   3  -7  -9  174.54   14.01
  -3   7   8    7.66    2.75
   3  -7  -8    8.17    3.23
   3  -7  -8   10.98    3.60
  -3   7   7  111.55    8.92
   3  -7  -7  100.19    9.81
   3  -7  -7  117.93   10.49
  -3   7   6   28.48    4.40
   3  -7  -6   23.83    4.96
   3  -7  -6   33.88    5.42
   3  -7  -5    2.03    1.69
  -3   7   5    2.56    1.62
  -3   7   5    5.52    1.92
   3  -7  -5    1.45    1.36
   3  -7  -5    3.65    1.99
  -3   7   4  230.17   10.83
   3  -7  -4  222.50   10.59
   3  -7  -4  238.69    9.39
   3  -7  -4  223.41   13.04
  -3   7   4  222.31   11.71
   3  -7  -4  212.67   12.89
  -3   7   3   15.44    3.21
  -3   7   3   28.17    3.65
   3  -7  -3   16.27    3.09
   3  -7  -3   18.96    2.90
   3  -7  -3   19.72    3.90
   3  -7  -3   25.34    4.33
  -3   7   2  464.06   13.59
   3  -7  -2  446.83   15.23
   3  -7  -2  447.52   17.56
  -3   7   2  484.11   17.04
   3  -7  -2  478.80   13.79
  -3   7   2  439.16   18.03
  -3   7   1   92.95    5.67
  -3   7   1   94.21    8.36
   3  -7  -1   78.48    6.50
  -3   7   1   88.08    7.31
   3  -7  -1   83.45    7.58
   3  -7  -1   98.95    8.19
   3  -7  -1   78.87    5.73
   3  -7   0   13.09    3.05
   3  -7   0    7.65    2.24
   3  -7   0   11.90    2.54
   3  -7   0   17.76    3.55
  -3   7   0   19.37    3.92
  -3   7   0    3.78    1.89
  -3   7   0   19.18    2.40
   3  -7   1   43.01    5.32
  -3   7  -1   42.13    3.62
   3  -7   1   40.28    4.38
   3  -7   1   46.63    5.54
  -3   7  -1   50.55    3.46
  -3   7  -1   46.49    5.87
   3  -7   1   41.70    4.99
  -3   7  -2  652.21   21.43
   3  -7   2  621.77   19.55
  -3   7  -2  659.29   15.49
   3  -7   2  610.05   17.43
   3  -7   2  645.50   19.77
  -3   7  -3  117.09    9.71
   3  -7   3  148.06    9.82
   3  -7   3  149.51    7.68
   3  -7   3  143.55    9.38
  -3   7  -3  137.34    9.85
  -3   7  -3  149.87    8.01
   3  -7   3  136.13    8.41
  -3   7  -4  160.30   11.35
   3  -7   4  184.83   11.29
   3  -7   4  161.57    9.48
   3  -7   4  167.96    9.99
  -3   7  -4  156.69   10.46
  -3   7  -4  165.53    9.02
   3  -7   4  174.17    7.87
  -3   7  -5    2.87    1.65
   3  -7   5   -0.48    1.66
  -3   7  -5    1.40    1.44
   3  -7   5    1.18    1.26
   3  -7   5    1.39    1.11
  -3   7  -6   76.42    7.74
   3  -7   6   77.85    7.79
   3  -7   6   71.55    7.36
   3  -7   6   77.44    6.96
  -3   7  -6   93.76    8.34
  -3   7  -7   53.97    6.52
   3  -7   7   64.98    7.41
   3  -7   7   52.72    6.72
   3  -7   7   57.02    6.25
  -3   7  -7   60.67    6.85
  -3   7  -8  132.85   10.24
   3  -7   8  137.28   11.02
   3  -7   8  127.61   10.99
   3  -7   8  125.48    9.54
  -3   7  -8  157.30   11.24
  -3   7  -9  105.07    9.19
   3  -7   9  118.04   10.57
   3  -7   9  114.53   10.87
  -3   7  -9  115.75    9.76
   3  -7   9  118.40    9.65
  -3   7 -10   36.02    5.45
  -3   7 -10   37.83    5.88
   3  -7  10   34.59    6.04
   3  -7  10   26.09    5.58
   3  -7  10   40.68    5.97
  -3   7 -11   29.52    5.41
   3  -7  11   35.26    6.70
   3  -7  11   35.19    6.34
   3  -7  11   36.10    5.78
  -3   7 -11   31.19    5.15
  -3   7 -12  116.54    9.72
   3  -7  12  109.80   12.38
   3  -7  12  118.34   11.79
  -3   7 -12  134.90   11.63
   3  -7  12  133.10   11.49
  -3   7 -13   50.04    6.47
   3  -7  13   53.66    9.15
   3  -7  13   59.79    8.11
  -3   7 -13   53.72    7.52
   3  -7  13   59.03    8.72
  -3   7 -14   -0.20    1.90
   3  -7  14   -5.58    3.09
   3  -7  14    2.54    2.56
   3  -7  14   -1.00    1.86
   3  -7  15   94.35   11.72
   3  -7  15   64.38   10.62
   3  -7  15   81.67   10.11
  -3   7 -15   83.75   10.04
   3  -6 -15   28.63    6.96
  -3   6  14    9.96    3.88
   3  -6 -14    7.74    3.36
   3  -6 -14    7.64    4.15
   3  -6 -13   26.25    6.20
  -3   6  13   32.48    6.14
   3  -6 -13   20.72    5.86
  -3   6  12   26.28    5.41
   3  -6 -12   14.44    4.61
   3  -6 -12   36.43    6.81
   3  -6 -11   25.98    5.59
  -3   6  11   32.36    5.42
   3  -6 -11   31.61    6.11
   3  -6 -10    5.20    2.84
  -3   6  10   10.59    3.19
   3  -6 -10    8.33    3.36
  -3   6   9  168.43   11.48
   3  -6  -9  195.76   13.62
   3  -6  -9  178.11   13.16
  -3   6   8  684.61   22.10
   3  -6  -8  645.77   23.94
   3  -6  -8  691.36   24.55
  -3   6   7   18.23    3.57
   3  -6  -7    5.59    1.91
   3  -6  -7    8.46    3.03
   3  -6  -7   17.86    3.96
  -3   6   6   43.29    5.07
   3  -6  -6   34.09    4.12
   3  -6  -6   31.08    5.06
   3  -6  -6   35.93    5.31
  -3   6   5  117.30    7.82
   3  -6  -5  105.94    7.01
  -3   6   5  115.35    7.86
   3  -6  -5  111.49    8.89
   3  -6  -5  126.22    9.41
  -3   6   4  112.61    7.26
   3  -6  -4  135.71    6.27
  -3   6   4  115.14    7.72
   3  -6  -4  111.19    7.09
  -3   6   4  123.26    6.40
   3  -6  -4  116.38    8.77
   3  -6  -4  114.20    8.62
   3  -6  -3   75.23    4.75
  -3   6   3   81.19    3.99
   3  -6  -3   76.38    6.97
   3  -6  -3   71.27    6.63
  -3   6   3   73.57    4.43
  -3   6   3   71.39    5.43
   3  -6  -3   70.17    5.71
  -3   6   3   66.75    5.85
  -3   6   2  668.95   11.77
   3  -6  -2  642.68   19.31
  -3   6   2  668.12   17.97
   3  -6  -2  656.37   17.54
  -3   6   2  673.30   11.44
   3  -6  -2  694.61   20.12
   3  -6  -2  675.38   14.56
  -3   6   2  685.56   15.59
  -3   6   2  663.56   20.75
  -3   6   1  222.48    8.29
   3  -6  -1  202.39    9.83
  -3   6   1  217.06   11.85
  -3   6   1  200.49    9.89
  -3   6   1  216.29    5.30
   3  -6  -1  210.04    8.33
   3  -6  -1  222.51   11.17
   3  -6  -1  225.66   11.22
  -3   6   1  215.69    7.12
   3  -6   0  200.52    8.42
  -3   6   0  207.86    7.58
   3  -6   0  201.21   10.50
   3  -6   0  189.54    9.74
  -3   6   0  189.62   10.90
   3  -6   0  208.69   10.66
  -3   6   0  209.76    7.43
  -3   6  -1    2.93    1.04
  -3   6  -1    3.62    0.99
  -3   6  -1    1.45    1.20
   3  -6   1    0.74    0.91
   3  -6   1    2.77    1.48
   3  -6   1    3.27    1.79
   3  -6   1    0.32    1.06
   3  -6   2 1090.24   24.43
   3  -6   2 1083.00   21.01
   3  -6   2 1142.65   23.92
  -3   6  -2 1127.09   26.30
  -3   6  -2 1156.91   20.55
  -3   6  -2 1155.93   14.41
  -3   6  -3  221.67    9.67
  -3   6  -3  226.84   11.82
   3  -6   3  215.24    9.62
   3  -6   3  209.52   10.94
   3  -6   3  232.52   10.87
  -3   6  -3  218.62    5.55
  -3   6  -4  284.44   13.86
   3  -6   4  279.17   12.72
  -3   6  -4  297.09   13.62
   3  -6   4  324.43    9.25
   3  -6   4  292.12   13.50
   3  -6   4  299.95   11.79
  -3   6  -5 1130.38   27.56
   3  -6   5 1130.59   27.34
   3  -6   5 1143.81   27.46
   3  -6   5 1113.82   23.42
  -3   6  -5 1158.89   27.13
   3  -6   5 1190.53   16.25
  -3   6  -6  539.71   19.14
   3  -6   6  534.86   19.39
  -3   6  -6  559.36   19.07
   3  -6   6  533.47   19.78
   3  -6   6  550.81   17.10
  -3   6  -7  552.59   19.28
   3  -6   7  553.58   20.31
   3  -6   7  555.02   21.16
   3  -6   7  557.54   17.93
  -3   6  -7  578.69   19.89
  -3   6  -8  267.13   13.35
   3  -6   8  248.82   14.88
  -3   6  -8  270.12   13.92
   3  -6   8  278.44   14.94
   3  -6   8  281.91   13.36
   3  -6   9   88.09    8.79
   3  -6   9   81.94    9.00
   3  -6   9   91.85    8.00
  -3   6  -9   95.56    8.47
  -3   6  -9   94.18    8.01
  -3   6 -10   22.92    3.98
  -3   6 -10   28.32    4.87
   3  -6  10   13.41    3.93
   3  -6  10   19.34    4.41
   3  -6  10   20.66    4.09
  -3   6 -11    4.78    2.09
  -3   6 -11    8.45    2.86
   3  -6  11    2.66    2.31
   3  -6  11    7.60    3.08
   3  -6  11    8.74    2.88
  -3   6 -12  145.21   10.02
   3  -6  12  117.12   11.28
   3  -6  12  115.29   12.25
   3  -6  12  133.10   10.99
  -3   6 -12  143.33   11.49
  -3   6 -13   44.27    6.63
   3  -6  13   35.58    6.67
   3  -6  13   42.85    6.55
   3  -6  13   36.69    7.53
  -3   6 -13   53.97    6.20
   3  -6  14   80.75   10.16
   3  -6  14   66.75    8.51
   3  -6  14   68.75   10.51
  -3   6 -14   86.30    9.53
  -3   6 -15   41.19    7.08
   3  -6  15   41.62    7.49
   3  -6  15   31.15    7.59
   3  -6  15   35.13    6.33
  -3   6 -16   23.01    5.42
   3  -6  16   24.51    6.05
   3  -6  16   18.63    5.86
  -3   5  15   35.89    6.83
   3  -5 -15   37.60    7.67
   3  -5 -15   24.97    6.25
  -3   5  14    1.72    1.73
   3  -5 -14    3.53    2.69
   3  -5 -14    8.54    3.62
  -3   5  13  181.64   13.94
   3  -5 -13  141.96   13.01
   3  -5 -13  164.42   14.03
  -3   5  12   78.47    8.81
   3  -5 -12   57.14    8.00
   3  -5 -12   70.67    8.78
  -3   5  11  217.12   13.79
   3  -5 -11  191.32   13.98
   3  -5 -11  217.95   14.70
   3  -5 -10    4.16    2.35
  -3   5  10    9.91    2.95
   3  -5 -10    7.69    2.68
  -3   5   9  190.91   11.71
   3  -5  -9  174.40    9.58
   3  -5  -9  169.04   12.03
   3  -5  -9  171.34   11.79
   3  -5  -8   26.29    3.73
  -3   5   8   25.66    4.29
   3  -5  -8   27.99    4.85
   3  -5  -8   32.90    5.13
  -3   5   7  109.62    8.04
  -3   5   7  114.02    6.52
   3  -5  -7  106.21    7.08
   3  -5  -7   94.02    8.22
   3  -5  -7  119.29    9.13
  -3   5   6  362.19   13.87
   3  -5  -6  332.20   12.15
  -3   5   6  335.92   10.42
   3  -5  -6  330.89   14.58
   3  -5  -6  355.07   15.04
  -3   5   5   53.05    4.99
   3  -5  -5   43.47    4.40
   3  -5  -5   42.42    5.10
   3  -5  -5   52.98    5.60
  -3   5   5   55.26    3.95
  -3   5   4 1255.49   22.87
  -3   5   4 1288.10   23.12
  -3   5   4 1233.04   20.12
   3  -5  -4 1218.94   22.41
   3  -5  -4 1169.37   25.16
   3  -5  -4 1197.47   25.61
  -3   5   4 1222.74   17.66
  -3   5   3  238.95    9.30
  -3   5   3  245.85    8.13
   3  -5  -3  246.84   11.08
  -3   5   3  249.77    9.96
   3  -5  -3  257.49    7.48
   3  -5  -3  240.71   10.00
   3  -5  -3  248.59   11.26
  -3   5   3  269.07    7.98
  -3   5   2  351.47    8.74
   3  -5  -2  356.22   12.16
  -3   5   2  352.83    9.11
   3  -5  -2  350.84    8.40
  -3   5   2  348.71   10.54
   3  -5  -2  359.31    9.05
   3  -5  -2  358.32   13.01
   3  -5  -2  370.64   13.41
  -3   5   1   95.26    4.90
   3  -5  -1   85.84    4.58
   3  -5  -1   99.32    6.76
   3  -5  -1   90.26    4.77
  -3   5   1   97.06    4.05
   3  -5  -1  101.01    6.76
  -3   5   1  103.50    7.54
   3  -5  -1   91.65    6.28
  -3   5   1   93.75    5.14
   3  -5   0   10.81    2.28
  -3   5   0   20.75    2.46
  -3   5   0   17.84    3.24
   3  -5   0   12.44    1.98
   3  -5   0   16.10    2.12
  -3   5   0   17.73    1.56
   3  -5   0   15.13    2.70
  -3   5   0   17.03    2.03
   3  -5   0   16.85    2.83
  -3   5  -1  308.07    9.89
  -3   5  -1  297.49    5.97
   3  -5   1  304.76    9.49
   3  -5   1  309.99   11.92
   3  -5   1  321.91   11.61
  -3   5  -1  306.30   12.74
  -3   5  -1  309.11    8.07
   3  -5   1  303.43    9.90
  -3   5  -2    2.23    0.76
  -3   5  -2    2.16    0.97
   3  -5   2    1.18    1.35
  -3   5  -2    2.53    1.58
  -3   5  -2    2.36    0.61
   3  -5   2    0.03    0.74
   3  -5   2    1.14    0.91
   3  -5   2    2.03    1.16
   3  -5   3  443.39   15.08
  -3   5  -3  476.74   13.84
   3  -5   3  417.85   13.02
   3  -5   3  457.00   13.71
   3  -5   3  464.85   12.66
  -3   5  -3  455.54   15.59
  -3   5  -3  443.49    8.64
  -3   5  -4    0.71    1.16
  -3   5  -4    0.50    1.28
   3  -5   4   -0.16    0.96
  -3   5  -4    0.59    0.51
   3  -5   4   -0.29    0.94
   3  -5   4    0.52    1.03
   3  -5   4    0.46    0.85
  -3   5  -5  310.10   13.34
   3  -5   5  336.84   14.04
   3  -5   5  347.64   12.00
   3  -5   5  325.38   14.23
  -3   5  -5  295.06    9.10
  -3   5  -5  324.85   13.46
   3  -5   5  309.88   12.29
  -3   5  -6    0.22    1.16
   3  -5   6    3.24    1.59
   3  -5   6    3.13    1.52
  -3   5  -6    3.20    1.15
  -3   5  -6    5.05    2.01
   3  -5   6    0.53    0.82
   3  -5   6    3.29    0.91
   3  -5   6    1.09    1.53
  -3   5  -7   94.04    7.40
   3  -5   7  102.40    7.26
   3  -5   7   92.59    8.46
   3  -5   7  110.20    8.66
   3  -5   7  101.90    7.67
  -3   5  -7  115.84    8.40
  -3   5  -8    5.86    2.06
  -3   5  -8    3.42    1.69
   3  -5   8   10.11    2.46
   3  -5   8    5.20    2.33
  -3   5  -9   -0.41    1.34
   3  -5   9    4.02    1.95
  -3   5  -9    0.70    1.28
   3  -5   9   -0.82    2.05
   3  -5   9    1.86    1.44
  -3   5 -10    2.24    1.29
  -3   5 -10    2.10    1.45
   3  -5  10    0.52    1.23
   3  -5  10    3.91    2.37
   3  -5  10    3.91    1.93
  -3   5 -11   27.93    4.14
  -3   5 -11   24.45    4.36
   3  -5  11   25.26    5.37
   3  -5  11   27.27    4.58
   3  -5  11   22.28    4.73
  -3   5 -12    0.03    0.90
  -3   5 -12    1.48    1.51
   3  -5  12    3.41    2.32
   3  -5  12   -0.04    1.59
   3  -5  12    1.21    2.55
  -3   5 -13   36.73    5.96
   3  -5  13   29.44    6.61
   3  -5  13   26.13    5.48
   3  -5  13   30.43    5.30
  -3   5 -14    0.61    1.23
   3  -5  14    3.47    3.71
   3  -5  14   -0.08    1.84
   3  -5  14    1.46    1.76
  -3   5 -15   36.71    6.44
   3  -5  15   30.21    7.23
   3  -5  15   29.33    6.11
   3  -5  15   24.31    5.18
  -3   5 -16   13.98    4.16
   3  -5  16   21.10    5.50
   3  -5  16   15.27    5.25
   3  -5  16   13.20    4.02
   3  -5  17    9.13    3.96
   3  -4 -16   16.51    4.94
  -3   4  16   20.35    5.29
   3  -4 -16   26.77    6.15
  -3   4  15    3.30    1.94
   3  -4 -15    2.29    2.69
   3  -4 -15    1.60    1.75
  -3   4  14   62.12    8.28
   3  -4 -14   51.71    7.89
   3  -4 -14   55.76    8.21
  -3   4  13   21.35    4.79
   3  -4 -13   16.77    4.56
   3  -4 -13   16.60    4.47
  -3   4  12    2.72    2.07
   3  -4 -12    0.39    1.38
   3  -4 -12    2.13    2.05
  -3   4  11   88.16    8.48
  -3   4  11   81.38    7.56
   3  -4 -11   86.64    7.28
   3  -4 -11   69.49    7.93
   3  -4 -11   85.20    8.58
   3  -4 -10   17.26    3.18
  -3   4  10   17.82    3.53
  -3   4  10   22.95    4.31
   3  -4 -10   18.86    4.10
   3  -4 -10   27.69    4.80
  -3   4   9  942.42   24.96
  -3   4   9  915.00   22.13
   3  -4  -9  928.17   22.17
   3  -4  -9  938.31   26.06
   3  -4  -9  927.98   25.80
  -3   4   8   17.47    3.47
  -3   4   8   13.55    2.60
   3  -4  -8   10.63    2.46
   3  -4  -8    8.41    2.79
   3  -4  -8   18.03    3.56
  -3   4   7  526.62   16.91
   3  -4  -7  535.92   17.84
  -3   4   7  515.03   14.47
   3  -4  -7  533.76   15.49
   3  -4  -7  506.56   17.35
  -3   4   6   42.11    4.56
  -3   4   6   41.18    3.84
   3  -4  -6   38.86    4.06
   3  -4  -6   38.37    4.57
   3  -4  -6   36.98    4.51
  -3   4   5   28.14    3.54
   3  -4  -5   20.70    2.91
  -3   4   5   25.29    2.89
   3  -4  -5   21.24    3.32
   3  -4  -5   24.15    3.53
  -3   4   4  592.88   14.84
  -3   4   4  579.98   12.80
  -3   4   4  564.41   13.45
   3  -4  -4  570.75    7.38
   3  -4  -4  572.18   14.72
   3  -4  -4  585.02   16.19
  -3   4   3  126.38    5.78
  -3   4   3  123.75    5.85
   3  -4  -3  125.34    6.83
   3  -4  -3  130.73    4.23
   3  -4  -3  133.05    4.22
   3  -4  -3  124.08    7.20
  -3   4   3  132.30    6.63
  -3   4   2   68.32    4.49
  -3   4   2   64.76    4.35
  -3   4   2   64.61    3.84
   3  -4  -2   57.81    3.20
   3  -4  -2   60.51    4.78
  -3   4   2   61.82    3.97
   3  -4  -2   60.19    3.00
   3  -4  -2   64.00    4.84
   3  -4  -2   60.44    4.86
  -3   4   1   16.18    2.20
   3  -4  -1    8.82    2.00
  -3   4   1   16.49    1.83
  -3   4   1   13.06    1.89
   3  -4  -1   12.09    1.67
  -3   4   1   18.18    2.23
   3  -4  -1   13.14    1.55
   3  -4  -1   14.20    2.29
   3  -4  -1   14.59    2.37
  -3   4   0   59.23    3.21
   3  -4   0   54.12    4.66
   3  -4   0   57.89    3.83
   3  -4   0   57.06    3.34
   3  -4   0   60.45    4.51
  -3   4   0   62.33    4.19
   3  -4   0   62.37    4.64
  -3   4   0   62.04    5.31
  -3   4   0   55.81    3.59
  -3   4  -1  180.69    5.54
  -3   4  -1  200.68    7.83
   3  -4   1  185.66    7.21
   3  -4   1  171.80    8.37
  -3   4  -1  189.78    9.16
   3  -4   1  186.77    6.49
   3  -4   1  189.14    7.84
  -3   4  -1  184.60    6.15
  -3   4  -2  176.25    7.78
  -3   4  -2  177.81    5.83
   3  -4   2  185.43    8.85
   3  -4   2  180.28    7.55
   3  -4   2  186.52    7.69
  -3   4  -2  172.89    5.72
  -3   4  -2  177.15    8.86
   3  -4   2  173.83    6.57
  -3   4  -3  757.26   13.01
   3  -4   3  791.94   18.93
  -3   4  -3  837.08   17.96
   3  -4   3  787.89   14.85
  -3   4  -3  797.28   18.83
   3  -4   3  782.06   16.74
  -3   4  -4  739.95   18.51
   3  -4   4  807.45   19.76
   3  -4   4  748.55   17.28
   3  -4   4  811.13   15.95
  -3   4  -4  788.63   19.11
  -3   4  -4  755.73   14.20
  -3   4  -5  610.22   16.80
   3  -4   5  638.76   19.62
   3  -4   5  647.17   18.41
   3  -4   5  655.31   16.97
  -3   4  -5  632.62   14.20
  -3   4  -5  645.89   17.56
  -3   4  -6   30.10    3.81
   3  -4   6   30.35    3.89
   3  -4   6   33.78    3.11
   3  -4   6   37.32    4.66
   3  -4   6   27.52    4.34
  -3   4  -6   34.25    3.62
  -3   4  -6   37.71    4.50
   3  -4   7   27.89    3.94
  -3   4  -7   24.64    3.31
   3  -4   7   28.68    3.08
  -3   4  -7   26.40    3.82
   3  -4   7   23.87    4.47
  -3   4  -7   24.03    3.38
   3  -4   7   22.87    3.81
  -3   4  -8   67.15    5.55
   3  -4   8   77.76    5.33
   3  -4   8   83.04    8.32
   3  -4   8   90.44    7.72
  -3   4  -8   79.64    6.82
  -3   4  -8   89.22    6.85
   3  -4   8   70.55    6.44
  -3   4  -9   36.74    4.10
   3  -4   9   50.72    4.57
   3  -4   9   55.12    6.35
   3  -4   9   41.83    6.45
  -3   4  -9   50.10    5.68
   3  -4   9   45.99    5.42
  -3   4 -10   44.51    4.51
   3  -4  10   64.26    5.46
   3  -4  10   63.67    7.08
   3  -4  10   46.46    6.91
   3  -4  10   64.33    6.66
  -3   4 -10   66.25    6.79
   3  -4  11   75.42    8.06
   3  -4  11   74.26    9.15
  -3   4 -11   72.65    7.26
  -3   4 -11   77.43    6.12
   3  -4  12  192.31   15.42
   3  -4  12  202.06   13.66
  -3   4 -12  199.07   12.53
  -3   4 -13   20.26    4.31
   3  -4  13   24.82    6.00
   3  -4  13   26.78    5.26
  -3   4 -14   28.95    5.38
   3  -4  14   23.31    5.17
   3  -4  14   23.50    6.23
  -3   4 -15    7.35    2.95
   3  -4  15    4.86    2.46
   3  -4  15    4.93    2.51
  -3   4 -16    4.37    2.57
   3  -4  16    5.69    2.73
   3  -4  16    3.98    3.43
   3  -3 -17   23.32    5.81
  -3   3  16   57.70    8.38
   3  -3 -16   49.80    8.25
   3  -3 -16   62.75    8.95
  -3   3  15   48.72    7.17
   3  -3 -15   34.64    6.50
   3  -3 -15   40.75    7.01
  -3   3  14   -0.46    1.57
  -3   3  14   -1.79    1.83
   3  -3 -14    1.13    1.82
   3  -3 -14    0.16    1.17
  -3   3  13  181.28   12.86
  -3   3  13  168.92   12.43
   3  -3 -13  174.28   13.03
   3  -3 -13  180.04   13.08
  -3   3  12    8.89    2.87
  -3   3  12   12.74    3.43
   3  -3 -12    8.39    2.89
   3  -3 -12    6.67    2.84
  -3   3  11   56.23    6.48
  -3   3  11   50.84    6.09
   3  -3 -11   45.48    6.01
   3  -3 -11   50.22    6.20
  -3   3  10   45.09    5.68
  -3   3  10   39.71    5.19
   3  -3 -10   33.10    5.04
   3  -3 -10   42.36    5.47
  -3   3   9  274.53   13.00
  -3   3   9  262.40   12.22
   3  -3  -9  247.59   12.43
   3  -3  -9  232.53   12.21
  -3   3   8 1053.45   24.06
   3  -3  -8 1089.53   24.61
   3  -3  -8 1098.15   24.76
  -3   3   7  108.88    7.34
   3  -3  -7  103.63    7.23
  -3   3   7  119.11    7.25
   3  -3  -7   93.98    6.89
   3  -3  -7  115.25    3.19
  -3   3   6 1468.05   25.53
   3  -3  -6 1473.76   24.54
   3  -3  -6 1486.77   25.85
  -3   3   6 1463.87   23.75
   3  -3  -6 1460.27   11.55
  -3   3   5   36.15    3.79
   3  -3  -5   34.90    3.66
   3  -3  -5   33.35    1.86
   3  -3  -5   33.54    3.67
  -3   3   5   35.14    3.50
  -3   3   4 1529.33   22.82
  -3   3   4 1490.34   21.34
  -3   3   4 1505.12   21.90
   3  -3  -4 1478.26   22.90
   3  -3  -4 1495.55   13.34
   3  -3  -4 1477.47   23.09
   3  -3  -4 1446.18   22.17
  -3   3   3  133.90    6.36
  -3   3   3  132.97    6.12
  -3   3   3  135.75    6.14
  -3   3   3  138.73    2.79
   3  -3  -3  155.90    6.78
   3  -3  -3  130.92    6.62
   3  -3  -3  138.95    4.44
   3  -3  -3  133.82    6.63
  -3   3   2   84.89    4.13
   3  -3  -2   87.20    4.79
   3  -3  -2   84.77    2.40
  -3   3   2   83.79    4.51
  -3   3   2   86.38    4.76
   3  -3  -2   92.55    3.90
   3  -3  -2   85.26    5.32
   3  -3  -2   78.50    4.84
  -3   3   2   85.76    4.83
   3  -3  -1  563.65   13.50
  -3   3   1  534.69    9.93
   3  -3  -1  534.10   11.25
   3  -3  -1  550.11    7.49
   3  -3  -1  569.02   10.43
  -3   3   1  559.95   12.19
   3  -3  -1  532.79   12.06
  -3   3   1  544.52   10.76
  -3   3   1  528.97   11.25
   3  -3   0 1874.70   15.69
   3  -3   0 1841.00   24.80
  -3   3   0 1823.71   19.13
   3  -3   0 1804.18   19.89
   3  -3   0 1779.05   21.25
  -3   3   0 1795.52   25.78
  -3   3   0 1867.62   22.79
  -3   3   0 1826.02   19.95
  -3   3  -1  292.96    7.81
   3  -3   1  285.29    9.94
  -3   3  -1  285.60    9.28
   3  -3   1  303.94    7.00
  -3   3  -1  283.72    7.70
   3  -3   1  281.09    8.40
   3  -3   1  291.01    8.35
  -3   3  -1  290.24   10.28
  -3   3  -2  222.09    8.63
  -3   3  -2  214.74    7.01
   3  -3   2  225.29    9.06
   3  -3   2  218.21    7.14
   3  -3   2  222.56    7.93
  -3   3  -2  215.61    8.90
  -3   3  -2  214.37    6.73
  -3   3  -3  164.16    7.81
   3  -3   3  157.38    7.89
   3  -3   3  151.68    6.99
  -3   3  -3  152.67    7.53
  -3   3  -3  151.91    6.31
  -3   3  -4  137.92    7.13
   3  -3   4  127.02    7.36
  -3   3  -4  131.80    6.35
   3  -3   4  128.27    6.80
  -3   3  -4  123.05    6.93
  -3   3  -5  215.88    8.81
   3  -3   5  227.14   10.27
   3  -3   5  222.48    9.43
   3  -3   5  226.86   11.54
  -3   3  -5  221.71    8.88
  -3   3  -5  234.01    9.82
  -3   3  -6  321.05   10.47
   3  -3   6  322.16   12.80
   3  -3   6  322.34   14.47
  -3   3  -6  330.75   12.07
  -3   3  -6  331.79   11.81
   3  -3   6  327.03   12.04
  -3   3  -7    4.97    1.43
  -3   3  -7    7.36    2.05
   3  -3   7    6.29    2.07
   3  -3   7    1.15    1.51
   3  -3   7    0.48    1.10
  -3   3  -7    5.89    1.83
   3  -3   7    3.54    1.46
  -3   3  -8  442.41   15.67
   3  -3   8  417.47   13.67
   3  -3   8  430.79   16.06
  -3   3  -8  451.59   15.28
   3  -3   8  451.35   19.09
   3  -3   8  468.55   15.91
  -3   3  -8  439.35   12.41
  -3   3  -9  516.50   13.54
   3  -3   9  501.72   15.65
   3  -3   9  480.32   17.76
   3  -3   9  488.97   20.98
  -3   3  -9  514.69   17.07
   3  -3   9  490.48   17.01
  -3   3  -9  504.46   17.85
  -3   3 -10    0.48    0.85
  -3   3 -10    1.33    1.36
   3  -3  10    2.64    1.35
   3  -3  10   -0.59    1.01
   3  -3  10    1.05    1.63
   3  -3  10    1.53    1.24
  -3   3 -11    5.65    2.20
   3  -3  11   10.66    3.07
   3  -3  11    6.56    3.09
   3  -3  11    7.93    2.41
   3  -3  11    6.83    2.25
   3  -3  12   48.26    5.69
   3  -3  12   38.10    5.72
   3  -3  12   44.77    7.56
  -3   3 -12   50.57    6.26
  -3   3 -13   11.35    3.30
   3  -3  13    4.80    3.18
  -3   3 -14    5.22    2.48
   3  -3  14    1.54    1.67
   3  -3  14    2.57    2.68
  -3   3 -15   49.00    7.19
   3  -3  15   46.44    7.10
   3  -3  15   50.70    9.18
   3  -3  16  173.95   17.30
  -3   3 -16  165.53   13.64
  -3   3 -17    5.52    3.03
  -3   2  17    0.89    1.78
   3  -2 -17   -0.66    2.54
   3  -2 -17    1.98    2.12
  -3   2  16  101.07   10.57
  -3   2  16  105.49   11.73
   3  -2 -16   86.94   10.28
   3  -2 -16  109.66   11.40
  -3   2  15   18.49    4.55
   3  -2 -15   16.26    4.45
  -3   2  15   21.43    5.19
   3  -2 -15   21.97    4.91
  -3   2  14   73.99    8.38
  -3   2  14   71.62    8.80
   3  -2 -14   63.70    8.23
   3  -2 -14   72.32    8.39
   3  -2 -13   32.68    5.52
  -3   2  13   40.12    5.92
  -3   2  13   38.75    6.22
   3  -2 -13   37.06    5.68
  -3   2  12   20.55    4.05
  -3   2  12   21.47    4.49
   3  -2 -12   18.18    4.15
   3  -2 -12   21.19    4.14
  -3   2  11  344.26   16.01
  -3   2  11  361.03   15.82
   3  -2 -11  358.22   16.63
   3  -2 -11  364.04   15.67
  -3   2  10   12.98    3.15
   3  -2 -10   13.00    3.11
  -3   2  10   11.34    2.89
   3  -2 -10   15.35    3.24
   3  -2  -9   16.64    3.23
  -3   2   9   14.77    2.98
  -3   2   9   24.02    3.91
   3  -2  -9   22.80    3.62
   3  -2  -9   13.28    1.94
  -3   2   8   16.16    2.94
  -3   2   8   17.00    3.09
   3  -2  -8   17.34    1.98
   3  -2  -8   20.46    3.17
  -3   2   7    6.39    1.95
  -3   2   7    3.35    1.42
   3  -2  -7    6.00    1.19
   3  -2  -7    4.93    1.60
  -3   2   6  578.17   15.27
   3  -2  -6  562.37    9.99
  -3   2   6  570.49   15.23
   3  -2  -6  564.54   14.43
   3  -2  -5   17.07    1.74
  -3   2   5   19.64    2.72
  -3   2   5   18.44    2.66
   3  -2  -5   17.70    2.33
   3  -2  -5   19.03    2.52
   3  -2  -4  490.30    8.81
  -3   2   4  500.85   12.58
  -3   2   4  482.33   12.44
  -3   2   4  473.36    4.88
  -3   2   4  508.68   12.74
   3  -2  -4  508.62   11.17
  -3   2   4  446.53    4.67
   3  -2  -4  515.49   12.08
   3  -2  -3   17.94    1.94
   3  -2  -3   16.83    2.37
  -3   2   3   16.72    2.26
  -3   2   3   22.17    2.53
   3  -2  -3   17.73    2.16
   3  -2  -3   17.97    1.72
  -3   2   3   17.00    2.20
   3  -2  -2   55.35    3.08
  -3   2   2   56.26    3.77
  -3   2   2   55.57    3.92
   3  -2  -2   54.58    3.45
  -3   2   2   58.53    3.84
   3  -2  -2   60.57    3.14
  -3   2   1  135.21    3.52
  -3   2   1  136.95    6.11
  -3   2   1  133.32    5.57
   3  -2  -1  126.45    4.25
   3  -2  -1  126.53    4.84
   3  -2  -1  123.92    4.80
  -3   2   1  128.88    5.46
   3  -2  -1  130.74    6.11
   3  -2   0  261.38    8.67
  -3   2   0  265.32    8.52
  -3   2   0  259.78    7.67
   3  -2   0  258.78    7.33
   3  -2   0  251.39    6.41
  -3   2   0  245.01    8.47
  -3   2   0  278.92    7.87
  -3   2  -1  522.26   12.22
  -3   2  -1  518.60   12.31
  -3   2  -1  514.80   11.03
   3  -2   1  501.75   12.29
  -3   2  -1  506.79   10.63
   3  -2   1  513.24    8.74
   3  -2   1  511.51   10.94
  -3   2  -2  302.12    8.83
   3  -2   2  292.04    9.56
  -3   2  -2  292.62    9.17
   3  -2   2  294.80    8.76
  -3   2  -2  312.32   10.03
  -3   2  -3  261.78    8.78
   3  -2   3  262.23    9.37
  -3   2  -3  257.95    8.67
   3  -2   3  263.88    8.81
  -3   2  -4  318.70    9.01
  -3   2  -4  334.18   10.58
   3  -2   4  318.93   10.86
   3  -2   4  337.37   10.50
  -3   2  -4  334.53   10.27
  -3   2  -5  294.10    8.40
   3  -2   5  275.44   12.45
   3  -2   5  284.85   10.74
  -3   2  -5  287.14   10.53
   3  -2   5  295.77   10.42
  -3   2  -5  292.67   10.06
  -3   2  -6  278.30    8.21
   3  -2   6  298.05   13.70
  -3   2  -6  289.36   10.56
   3  -2   6  278.32   11.14
   3  -2   6  292.78   10.95
  -3   2  -6  290.95   11.40
  -3   2  -7   98.64    7.17
   3  -2   7  101.36    6.88
   3  -2   7  108.96    8.85
   3  -2   7  104.08    7.15
   3  -2   7  108.45    7.04
  -3   2  -7  107.07    6.81
  -3   2  -7  109.50    5.22
  -3   2  -8   93.64    7.44
   3  -2   8   86.75    6.67
   3  -2   8   89.04    7.00
   3  -2   8  100.55    8.97
   3  -2   8  101.78    7.18
  -3   2  -8   97.27    6.79
  -3   2  -8  107.06    5.23
  -3   2  -9    0.62    0.82
  -3   2  -9    0.73    1.07
  -3   2  -9    2.80    1.75
   3  -2   9    1.05    1.68
   3  -2   9    0.86    1.09
   3  -2   9    0.93    0.95
   3  -2   9    3.50    1.89
   3  -2  10  293.82   13.48
   3  -2  10  293.14   13.82
   3  -2  10  317.34   17.46
   3  -2  10  299.04   13.61
  -3   2 -10  272.26   12.76
  -3   2 -10  299.63   14.96
  -3   2 -10  309.47    9.56
   3  -2  11  142.92    9.90
   3  -2  11  133.76    9.76
   3  -2  11  128.53    9.26
   3  -2  11  123.41   11.46
  -3   2 -11  133.94    9.41
   3  -2  12   36.11    5.38
   3  -2  12   36.17    5.16
   3  -2  12   30.82    6.02
   3  -2  12   37.17    5.42
  -3   2 -12   43.38    5.71
   3  -2  13  287.12   15.18
   3  -2  13  301.96   19.69
   3  -2  13  322.64   16.36
  -3   2 -13  322.20   16.25
   3  -2  14  131.98   10.80
   3  -2  14  142.52   11.27
  -3   2 -14  148.15   11.75
   3  -2  14  114.43   12.71
   3  -2  15   50.74    8.93
  -3   2 -15   57.76    7.87
  -3   2 -16   51.19    7.59
   3  -2  16   46.07    9.15
  -3   2 -16   53.83    7.39
   3  -2  17   53.26    9.81
  -3   2 -17   58.95    8.60
  -3   2 -17   58.04    7.97
  -3   1  18   40.35    7.18
  -3   1  18   27.53    6.51
  -3   1  17   13.54    4.76
  -3   1  17   14.13    4.28
   3  -1 -17    6.30    3.05
   3  -1 -17    6.64    3.08
  -3   1  16    4.85    2.42
   3  -1 -16    1.64    1.79
  -3   1  16    0.93    1.78
   3  -1 -16    3.11    2.39
  -3   1  15   32.93    5.78
  -3   1  15   35.24    6.54
   3  -1 -15   39.50    6.70
   3  -1 -15   36.16    6.04
  -3   1  14   33.22    6.14
  -3   1  14   41.55    6.08
   3  -1 -14   35.82    6.01
   3  -1 -14   35.87    5.71
  -3   1  13   16.88    3.87
  -3   1  13   14.84    4.11
   3  -1 -13   10.08    3.09
   3  -1 -13   11.15    3.26
  -3   1  12   25.31    4.32
   3  -1 -12   33.01    4.89
  -3   1  12   23.22    4.72
   3  -1 -12   24.55    4.61
  -3   1  11    0.92    1.23
   3  -1 -11   -1.27    1.46
  -3   1  11    1.31    1.54
   3  -1 -11   -0.28    1.45
  -3   1  10   -0.72    1.33
  -3   1  10    0.20    1.15
   3  -1 -10    1.08    1.34
   3  -1 -10   -0.12    0.86
   3  -1 -10    1.36    1.10
  -3   1   9   69.12    6.10
   3  -1  -9   79.22    5.27
   3  -1  -9   78.81    6.73
  -3   1   9   88.68    7.38
   3  -1  -9   79.09    6.19
  -3   1   8  607.25   16.96
   3  -1  -8  611.05   13.97
  -3   1   8  620.12   18.25
   3  -1  -8  645.94   16.59
   3  -1  -8  598.08   17.60
  -3   1   7   28.47    3.49
  -3   1   7   33.95    4.20
   3  -1  -7   32.66    3.06
   3  -1  -7   35.91    4.12
   3  -1  -7   36.68    3.71
  -3   1   6 1728.44   25.33
  -3   1   6 1708.51   26.93
   3  -1  -6 1668.37   20.84
  -3   1   6 1711.92   16.19
   3  -1  -6 1699.92   23.20
   3  -1  -6 1659.06   25.90
  -3   1   5  199.31    8.08
   3  -1  -5  200.07    6.93
  -3   1   5  213.61    8.84
  -3   1   5  202.94    8.73
   3  -1  -5  228.88    7.78
  -3   1   5  203.33    4.91
   3  -1  -4   60.64    3.63
  -3   1   4   66.04    4.68
  -3   1   4   66.27    4.64
  -3   1   4   63.18    2.31
   3  -1  -4   62.98    3.77
  -3   1   4   60.24    4.24
   3  -1  -3 1631.12   13.79
   3  -1  -3 1588.69   18.01
  -3   1   3 1616.16   21.54
  -3   1   3 1584.07    9.40
  -3   1   3 1660.93   22.35
   3  -1  -3 1623.25   17.10
  -3   1   3 1648.62   20.79
   3  -1  -2 2284.23   21.25
   3  -1  -2 2372.52   25.23
  -3   1   2 2359.01   25.06
   3  -1  -2 2326.97   11.41
   3  -1  -2 2302.64   12.50
   3  -1  -2 2272.69   18.09
  -3   1   2 2336.31   25.45
  -3   1   2 2363.41   23.95
   3  -1  -1 1200.65   17.51
  -3   1   1 1289.09   18.04
  -3   1   1 1223.72    8.44
   3  -1  -1 1217.05   11.31
  -3   1   1 1229.80   16.99
   3  -1  -1 1147.79   15.31
   3  -1   0  407.19   10.08
  -3   1   0  412.49   10.26
   3  -1   0  411.66    5.47
  -3   1   0  383.81    9.51
  -3   1   0  398.95    9.28
   3  -1   0  405.05    9.25
  -3   1  -1 1458.21   19.71
   3  -1   1 1472.89   19.31
  -3   1  -1 1427.36   17.37
   3  -1   1 1459.10   18.23
  -3   1  -1 1436.62   18.73
  -3   1  -2   33.78    3.16
  -3   1  -2   32.72    1.96
  -3   1  -2   30.15    2.58
   3  -1   2   32.22    2.94
   3  -1   2   32.69    2.91
  -3   1  -3  375.26   11.05
  -3   1  -3  374.88    6.33
   3  -1   3  387.70   10.52
  -3   1  -3  389.64    9.52
   3  -1   3  395.11   10.53
  -3   1  -4  247.98    5.91
   3  -1   4  244.06    8.80
  -3   1  -4  249.71    5.12
  -3   1  -4  254.79    8.20
   3  -1   4  253.08    8.91
  -3   1  -4  247.95    9.56
  -3   1  -5    1.40    0.53
  -3   1  -5    2.44    1.03
   3  -1   5    1.10    0.93
   3  -1   5    2.34    1.38
  -3   1  -5    0.69    0.85
   3  -1   5    1.14    0.92
  -3   1  -6 1287.16   21.18
   3  -1   6 1279.13   27.98
  -3   1  -6 1324.70   13.70
   3  -1   6 1257.32   22.16
  -3   1  -6 1277.70   24.69
   3  -1   6 1261.37   22.00
   3  -1   7  114.49    7.77
   3  -1   7  132.68    9.51
   3  -1   7  124.28    7.33
  -3   1  -7  126.67    8.29
  -3   1  -7  132.33    7.22
   3  -1   7  130.91    7.52
  -3   1  -7  138.12    4.69
   3  -1   8  772.84   21.15
   3  -1   8  769.43   19.13
   3  -1   8  772.78   19.01
   3  -1   8  760.70   24.21
  -3   1  -8  776.01   18.73
  -3   1  -8  776.19   21.76
  -3   1  -8  695.54   11.31
  -3   1  -9   11.39    1.64
  -3   1  -9   11.60    2.71
   3  -1   9    9.99    2.70
  -3   1  -9   13.56    3.32
   3  -1   9   11.99    2.59
   3  -1   9    7.77    2.16
   3  -1   9    9.00    3.28
   3  -1  10  241.14   12.94
   3  -1  10  244.65   11.88
   3  -1  10  227.63   14.80
   3  -1  10  265.60   12.30
  -3   1 -10  252.65   12.15
  -3   1 -10  241.79   13.84
  -3   1 -11   16.67    3.35
   3  -1  11   16.21    3.24
   3  -1  11   14.05    3.32
   3  -1  11   12.51    3.94
  -3   1 -11   16.91    3.88
   3  -1  11   16.28    3.33
  -3   1 -12   58.18    6.62
   3  -1  12   52.84    6.71
   3  -1  12   65.31    6.66
   3  -1  12   53.31    6.08
   3  -1  12   46.73    7.45
   3  -1  13   19.65    4.50
   3  -1  13   21.93    5.30
  -3   1 -13   22.33    4.30
   3  -1  14   24.52    5.04
  -3   1 -14   45.16    6.64
   3  -1  14   29.50    6.53
  -3   1 -14   39.35    5.79
   3  -1  15    4.03    2.92
   3  -1  15   -0.14    1.17
  -3   1 -15    0.36    1.33
  -3   1 -15    2.01    2.50
   3  -1  16    0.93    2.27
   3  -1  16    3.61    2.40
  -3   1 -16    4.79    2.55
  -3   1 -16    0.91    1.70
  -3   1 -17   18.88    4.93
   3  -1  17   29.61    7.52
  -3   1 -17   23.93    5.35
  -3   0  18   69.12    8.82
  -3   0  18   85.01   12.05
  -3   0  17   58.64    7.92
  -3   0  17   68.84   10.48
   3   0 -17   65.96    8.70
   3   0 -17   66.66    9.22
  -3   0  16  129.30   11.24
   3   0 -16  109.61   11.30
  -3   0  16  129.98   13.65
   3   0 -16  132.68   11.78
  -3   0  15   87.88    8.93
   3   0 -15   86.34    9.47
  -3   0  15   86.59   10.40
   3   0 -15   84.61    9.01
  -3   0  14   13.70    3.60
  -3   0  14   16.50    4.47
  -3   0  14   13.68    2.85
   3   0 -14    9.51    3.19
   3   0 -14   18.81    4.04
  -3   0  13  147.44   10.40
  -3   0  13  148.49   12.20
   3   0 -13  132.56   10.63
  -3   0  13  164.32    9.32
   3   0 -12    3.10    1.94
  -3   0  12    9.00    2.69
  -3   0  12   10.92    3.63
  -3   0  12   10.74    2.47
   3   0 -12   10.44    3.15
  -3   0  11  613.37   19.22
   3   0 -11  580.89   17.45
  -3   0  11  610.57   22.07
  -3   0  11  639.32   16.27
   3   0 -11  595.50   20.08
  -3   0  10   10.76    2.92
   3   0 -10   11.53    2.44
  -3   0  10   13.62    2.88
  -3   0  10    9.83    2.04
   3   0 -10   14.41    3.14
  -3   0   9  526.18   16.04
  -3   0   9  520.60   18.18
   3   0  -9  523.57   16.76
   3   0  -9  503.33   14.76
  -3   0   9  523.90   13.02
  -3   0   8   33.58    3.91
   3   0  -8   26.82    3.28
   3   0  -8   31.68    3.85
  -3   0   8   36.92    4.63
  -3   0   8   29.60    2.89
   3   0  -7    0.49    0.77
  -3   0   7    1.96    1.16
  -3   0   7    0.72    0.54
   3   0  -7    0.91    0.95
  -3   0   7    1.09    0.85
  -3   0   6  138.03    6.94
   3   0  -6  127.96    6.78
  -3   0   6  143.99    8.03
  -3   0   6  136.80    7.57
  -3   0   6  130.40    5.20
   3   0  -6  127.43    6.44
   3   0  -5  877.49   16.44
  -3   0   5  898.35   18.90
  -3   0   5  884.92   16.57
  -3   0   5  871.57   12.26
  -3   0   5  917.30   18.37
   3   0  -5  906.70   16.48
   3   0  -4  341.84    9.47
   3   0  -4  351.82    9.87
  -3   0   4  342.83    7.24
  -3   0   4  350.24   10.81
  -3   0   4  348.27    9.84
   3   0  -3 1279.42   18.12
  -3   0   3 1281.83   13.37
  -3   0   3 1304.35   19.93
  -3   0   3 1302.28   18.28
   3   0  -2 4344.87   32.43
  -3   0   2 4316.52   24.20
  -3   0   2 4375.45   33.04
   3   0  -1  170.75    6.32
   3   0  -1  190.05    6.67
  -3   0   1  168.97    4.92
   3   0  -1  178.00    2.94
  -3   0   1  164.85    6.40
  -3   0   1  167.08    6.78
  -3   0   0 1700.45   20.78
   3   0   0 1657.10   19.62
  -3   0   0 1671.92   21.60
   3   0   0 1703.32   19.33
   3   0   0 1663.94   10.66
  -3   0   0 1659.72   14.80
  -3   0  -1  210.93    7.85
   3   0   1  214.16    6.78
   3   0   1  219.23    7.26
  -3   0  -1  209.20    5.14
  -3   0  -1  222.77    6.60
  -3   0  -1  210.04    7.92
  -3   0  -2   14.85    1.77
  -3   0  -2   15.37    2.26
  -3   0  -2   14.33    1.50
   3   0   2   16.86    2.13
  -3   0  -2   13.20    2.08
   3   0   2   14.52    1.81
  -3   0  -2   14.51    1.10
  -3   0  -3  165.90    7.73
  -3   0  -3  144.38    5.45
  -3   0  -3  157.68    5.36
   3   0   3  149.70    5.95
  -3   0  -3  157.91    7.47
   3   0   3  156.91    6.62
  -3   0  -4  113.84    5.04
   3   0   4  112.82    7.30
  -3   0  -4  108.29    4.85
   3   0   4  110.32    5.75
   3   0   4  101.91    5.17
  -3   0  -4  105.78    6.57
  -3   0  -5 1272.21   17.01
  -3   0  -5 1292.24   18.67
   3   0   5 1298.16   26.19
  -3   0  -5 1253.06   23.97
   3   0   5 1272.15   19.31
   3   0   5 1261.83   20.44
   3   0   6   24.86    2.88
   3   0   6   24.92    3.97
   3   0   6   26.31    3.13
  -3   0  -6   25.10    3.71
  -3   0  -6   23.83    2.81
   3   0   7  273.76   10.54
   3   0   7  281.49   12.92
   3   0   7  273.24   10.01
  -3   0  -7  306.71   13.26
  -3   0  -7  278.08   10.21
   3   0   7  273.22   13.56
  -3   0  -8  196.60   11.33
   3   0   8  176.44   10.72
   3   0   8  173.39    8.35
   3   0   8  184.78   11.74
   3   0   8  172.39    8.76
  -3   0  -8  173.98    8.73
   3   0   9  127.59    9.50
   3   0   9  122.78    7.36
   3   0   9  129.53    8.02
   3   0   9  134.70   10.67
  -3   0  -9  135.16    8.32
  -3   0  -9  132.25    9.85
  -3   0  -9  108.71    7.08
  -3   0 -10    6.23    2.09
   3   0  10    1.45    1.22
  -3   0 -10    3.00    1.87
   3   0  10    3.04    2.11
   3   0  10    1.05    1.56
  -3   0 -10    1.98    1.20
   3   0  10    2.43    1.47
   3   0  11  237.51   14.09
   3   0  11  209.55   14.62
  -3   0 -11  202.10   13.54
   3   0  11  228.99   11.66
  -3   0 -11  238.15   12.60
  -3   0 -11  213.22   11.49
  -3   0 -12    3.57    2.14
  -3   0 -12    4.45    1.75
   3   0  12    3.05    2.12
   3   0  12    1.89    1.18
   3   0  12    7.77    3.37
   3   0  13   21.70    5.31
   3   0  13   16.69    3.47
   3   0  13   12.16    3.54
  -3   0 -13   19.35    3.92
  -3   0 -13   24.58    4.70
  -3   0 -14    8.40    3.06
   3   0  14    9.99    3.91
   3   0  14    5.68    2.38
  -3   0 -14   13.20    3.59
   3   0  15   68.89    8.93
   3   0  15   74.36   10.52
  -3   0 -15   80.76    9.25
  -3   0 -15   75.51    8.62
   3   0  16   -0.29    3.04
   3   0  16   -3.54    2.46
  -3   0 -16    2.66    2.29
  -3   0 -16   -1.63    2.72
   3   0  17   28.92    7.22
   3   0  17   34.74    6.79
  -3   0 -17   43.09    7.16
  -3   0 -17   27.57    6.07
  -3  -1  18    8.14    3.03
  -3  -1  18   22.15    5.85
  -3  -1  17   31.73    5.66
  -3  -1  17   23.39    6.24
   3   1 -17   23.65    5.46
   3   1 -17   35.66    6.36
  -3  -1  16   92.55   11.51
   3   1 -16   85.76    9.86
  -3  -1  16   93.49    9.23
  -3  -1  15    9.06    3.03
  -3  -1  15    6.58    3.47
  -3  -1  15    6.40    2.35
   3   1 -15    4.01    2.48
  -3  -1  14   61.99    6.91
  -3  -1  14   61.63    8.47
   3   1 -14   59.05    7.42
  -3  -1  14   63.77    6.43
  -3  -1  13   68.13    8.46
   3   1 -13   67.17    6.80
   3   1 -13   70.31    7.66
  -3  -1  13   73.23    6.52
  -3  -1  13   74.97    7.21
   3   1 -12   11.81    2.95
  -3  -1  12   21.68    3.89
  -3  -1  12   19.03    4.47
  -3  -1  12   16.98    2.98
   3   1 -12   20.50    3.98
  -3  -1  11   41.92    4.94
  -3  -1  11   41.93    5.94
   3   1 -11   23.85    3.85
   3   1 -11   43.55    5.40
  -3  -1  11   41.74    4.48
   3   1 -11   38.18    4.59
   3   1 -10   23.89    3.53
   3   1 -10   15.71    3.11
  -3  -1  10   16.58    2.99
  -3  -1  10   14.07    3.38
  -3  -1  10   18.12    2.86
   3   1 -10   22.81    3.73
  -3  -1   9   80.49    6.07
   3   1  -9   83.77    6.54
   3   1  -9   89.42    6.71
  -3  -1   9   92.70    7.88
  -3  -1   9   92.13    5.88
   3   1  -9   83.85    6.17
  -3  -1   8  137.93    8.98
  -3  -1   8  150.66    7.13
   3   1  -8  147.07    8.27
   3   1  -8  149.60    8.14
   3   1  -8  146.27    7.64
  -3  -1   8  142.75    7.61
  -3  -1   7  209.72    9.98
  -3  -1   7  193.58   10.14
   3   1  -7  194.22    9.08
   3   1  -7  202.75    8.79
  -3  -1   7  209.60    7.93
   3   1  -7  207.58    8.64
  -3  -1   7  194.43    8.40
   3   1  -6  176.95    8.36
  -3  -1   6  185.96    8.91
   3   1  -6  187.71    7.86
  -3  -1   6  179.44    6.97
   3   1  -6  187.15    7.66
  -3  -1   6  200.20    8.05
  -3  -1   5  306.04    8.64
   3   1  -5  336.66   11.09
  -3  -1   5  326.14   11.07
   3   1  -5  324.05    9.43
  -3  -1   5  315.93    9.67
   3   1  -5  313.66    9.43
  -3  -1   4  348.68   10.94
  -3  -1   4  337.72    8.88
   3   1  -4  353.18   10.94
  -3  -1   4  340.21    9.72
   3   1  -4  348.16    8.85
   3   1  -4  337.82    9.12
  -3  -1   3  614.51   13.94
   3   1  -3  628.84   14.03
   3   1  -3  632.16   10.43
  -3  -1   3  621.30   14.42
  -3  -1   3  601.56   11.61
  -3  -1   3  614.74   12.81
   3   1  -3  614.60   11.37
   3   1  -2  136.21    6.32
  -3  -1   2  124.54    5.31
  -3  -1   2  128.08    6.19
   3   1  -2  141.34    5.03
  -3  -1   2  135.59    6.45
  -3  -1   2  131.97    5.95
   3   1  -1 1462.62   20.13
  -3  -1   1 1430.61   20.25
  -3  -1   1 1458.85   17.93
  -3  -1   1 1448.86   20.78
   3   1  -1 1467.30   14.57
  -3  -1   1 1467.79   13.40
  -3  -1   1 1456.65   19.87
   3   1   0    0.89    0.40
  -3  -1   0    0.82    0.70
   3   1   0    0.73    0.45
   3   1   0    0.20    0.44
  -3  -1   0    0.51    0.65
  -3  -1   0    0.34    0.84
  -3  -1   0    0.54    0.56
  -3  -1   0    0.43    0.23
  -3  -1   0    0.21    0.36
   3   1   0    0.57    0.60
   3   1   1  389.71    8.42
  -3  -1  -1  391.31   10.78
   3   1   1  391.30    8.31
  -3  -1  -1  408.89   10.75
  -3  -1  -1  389.13    8.89
  -3  -1  -1  405.73    4.57
  -3  -1  -1  397.35   11.42
  -3  -1  -1  384.51    6.20
   3   1   1  381.71    5.12
   3   1   1  396.52   10.32
  -3  -1  -2  115.19    5.83
  -3  -1  -2  116.34    3.31
  -3  -1  -2  116.42    6.43
  -3  -1  -2  109.96    5.94
  -3  -1  -2  112.65    3.94
   3   1   2  108.13    4.39
   3   1   2  114.17    5.59
  -3  -1  -3  227.99    9.49
   3   1   3  227.18    6.55
  -3  -1  -3  244.64    5.91
  -3  -1  -3  226.72    6.36
   3   1   3  252.10    8.44
  -3  -1  -3  233.91    8.42
  -3  -1  -3  248.58    9.17
  -3  -1  -4 2592.23   33.69
   3   1   4 2626.48   28.12
  -3  -1  -4 2600.30   22.48
  -3  -1  -4 2562.78   23.94
   3   1   4 2612.82   23.02
   3   1   5   63.38    5.68
  -3  -1  -5   55.83    5.26
  -3  -1  -5   76.59    4.42
  -3  -1  -5   61.53    4.10
   3   1   5   62.85    4.58
   3   1   5   64.75    3.84
  -3  -1  -5   62.77    4.59
   3   1   6  946.62   23.68
   3   1   6  915.64   15.32
   3   1   6  991.66   23.78
  -3  -1  -6  969.04   17.25
   3   1   6  958.33   18.39
  -3  -1  -6  995.10   18.10
  -3  -1  -6  940.76   22.70
   3   1   7   95.33    8.00
   3   1   7  104.47    5.44
   3   1   7   95.49    6.15
   3   1   7  105.20    8.29
  -3  -1  -7  105.09    8.07
  -3  -1  -7   97.76    6.04
  -3  -1  -7  103.02    6.35
   3   1   8   57.83    6.48
   3   1   8   61.99    4.49
   3   1   8   58.10    6.52
  -3  -1  -8   67.23    6.88
  -3  -1  -8   54.70    4.93
   3   1   8   63.63    5.23
  -3  -1  -8   49.40    4.96
   3   1   9   21.97    4.17
   3   1   9   24.91    3.05
   3   1   9   21.84    4.37
  -3  -1  -9   30.30    5.00
  -3  -1  -9   28.88    3.96
   3   1   9   19.91    3.04
  -3  -1  -9   18.78    3.18
   3   1  10   78.40    8.23
   3   1  10   84.15    8.71
  -3  -1 -10   81.53    8.42
  -3  -1 -10   98.44    7.63
   3   1  10   96.38    7.02
  -3  -1 -10   94.57    7.60
   3   1  11  172.55   12.55
   3   1  11  158.77   12.68
  -3  -1 -11  178.76   13.07
  -3  -1 -11  163.59   10.51
  -3  -1 -11  169.37   10.60
   3   1  11  179.56   10.02
   3   1  12   31.35    5.96
   3   1  12   37.37    6.13
  -3  -1 -12   32.53    5.01
  -3  -1 -12   36.80    5.29
   3   1  13  116.52   11.14
   3   1  13  107.95   11.60
  -3  -1 -13  118.41   10.11
  -3  -1 -13  119.03   10.13
   3   1  14  149.62   13.13
   3   1  14  161.58   14.52
  -3  -1 -14  144.97   11.82
  -3  -1 -14  145.43   11.77
   3   1  15  272.62   18.35
   3   1  15  275.23   19.82
  -3  -1 -15  261.96   16.60
  -3  -1 -15  264.27   16.63
   3   1  16    9.90    4.20
   3   1  16    8.79    3.42
  -3  -1 -16    9.50    3.51
  -3  -1 -16    2.00    2.07
  -3  -2  18    6.17    2.53
  -3  -2  17  124.95   14.30
   3   2 -17  111.47   11.64
  -3  -2  16    0.22    1.93
  -3  -2  16    0.19    1.21
  -3  -2  16    2.09    1.81
   3   2 -16    1.10    1.79
  -3  -2  15    1.68    2.54
  -3  -2  15    3.71    1.98
  -3  -2  15    4.12    2.04
   3   2 -15    2.44    1.79
   3   2 -15   -2.00    1.93
   3   2 -14   89.56    8.97
  -3  -2  14   95.73   10.70
  -3  -2  14   89.08    7.87
   3   2 -14   91.64    8.89
   3   2 -14   93.97    8.30
  -3  -2  14   93.42    8.11
   3   2 -13  284.69   14.94
   3   2 -13  266.19   14.62
  -3  -2  13  263.31   12.95
  -3  -2  13  265.89   16.80
   3   2 -13  292.15   13.86
  -3  -2  13  280.53   13.46
  -3  -2  12  192.93   13.62
   3   2 -12  194.82   11.79
  -3  -2  12  203.74   10.93
   3   2 -12  205.86   11.12
  -3  -2  12  198.24   10.82
  -3  -2  11  540.69   17.03
  -3  -2  11  526.78   21.19
   3   2 -11  497.20   17.73
   3   2 -11  519.47   16.90
  -3  -2  11  514.98   16.52
  -3  -2  10   55.90    5.26
  -3  -2  10   58.74    6.89
   3   2 -10   61.72    5.85
  -3  -2  10   50.08    4.97
   3   2 -10   59.56    5.56
   3   2  -9   12.82    2.63
   3   2  -9   13.01    2.58
   3   2  -9    9.14    2.52
  -3  -2   9   12.95    2.92
  -3  -2   9    8.02    2.62
  -3  -2   9    9.11    2.11
  -3  -2   9    7.94    2.10
   3   2  -8   22.08    3.09
   3   2  -8   16.20    3.08
   3   2  -8   17.38    2.56
  -3  -2   8   14.58    3.23
  -3  -2   8   18.53    2.81
  -3  -2   8    9.25    2.51
  -3  -2   8   21.95    2.96
  -3  -2   7  170.82    9.72
   3   2  -7  159.79    8.93
  -3  -2   7  151.36    8.55
   3   2  -7  157.11    7.54
  -3  -2   7  159.49    7.62
  -3  -2   7  167.25    7.58
   3   2  -7  173.70    8.14
  -3  -2   6  277.93   10.92
  -3  -2   6  263.01    9.47
   3   2  -6  283.00    9.35
  -3  -2   6  277.63   11.78
   3   2  -6  295.76   11.66
  -3  -2   6  274.43    9.27
   3   2  -6  279.66    9.65
   3   2  -5  607.55   16.21
  -3  -2   5  613.67   15.52
   3   2  -5  626.45   12.68
  -3  -2   5  617.74   14.02
  -3  -2   5  625.36   13.58
   3   2  -5  644.01   13.86
   3   2  -4 2674.33   23.23
  -3  -2   4 2592.83   30.49
  -3  -2   4 2570.32   28.10
  -3  -2   4 2616.70   27.47
   3   2  -4 2632.71   26.30
  -3  -2   3  284.89    9.77
   3   2  -3  284.63   10.37
  -3  -2   3  289.13   10.03
   3   2  -3  291.11    6.63
  -3  -2   3  278.92    9.13
  -3  -2   3  276.05    8.86
   3   2  -3  300.13    8.35
   3   2  -2  438.44   12.32
  -3  -2   2  431.40   11.77
  -3  -2   2  420.18   11.70
   3   2  -2  446.93    6.55
  -3  -2   2  433.58   11.31
  -3  -2   2  444.11    9.44
  -3  -2   2  425.55   11.09
   3   2  -2  442.38    9.42
  -3  -2   1  759.84   15.17
   3   2  -1  827.81   16.34
  -3  -2   1  776.52   16.78
  -3  -2   1  830.24   16.35
  -3  -2   1  783.56   15.47
  -3  -2   1  804.95   13.27
   3   2  -1  804.72   11.69
  -3  -2   0  194.99    7.58
   3   2   0  193.85    7.81
  -3  -2   0  204.42    7.95
  -3  -2   0  200.48    8.54
  -3  -2   0  204.02    8.26
  -3  -2   0  199.23    7.13
  -3  -2   0  192.23    5.70
   3   2   0  203.47    5.32
   3   2   1  405.64   11.06
  -3  -2  -1  358.07   10.39
   3   2   1  392.98   10.31
  -3  -2  -1  394.38   11.93
  -3  -2  -1  378.70   11.91
   3   2   1  388.02    7.86
  -3  -2  -1  411.84   11.55
  -3  -2  -1  384.45   10.62
  -3  -2  -1  388.62    8.47
   3   2   1  388.59    6.41
   3   2   2  282.49    4.46
   3   2   2  285.69    9.06
  -3  -2  -2  297.61    9.89
  -3  -2  -2  283.47   10.48
  -3  -2  -2  268.45    7.62
   3   2   2  270.21    6.04
  -3  -2  -2  271.29    9.22
   3   2   2  289.64    9.29
  -3  -2  -3  501.64   14.65
   3   2   3  498.60   12.43
   3   2   3  494.00    7.94
  -3  -2  -3  472.46   10.99
  -3  -2  -3  481.38    8.38
  -3  -2  -3  480.88   12.83
  -3  -2  -3  497.93   13.68
   3   2   3  516.84   12.46
  -3  -2  -4    1.67    1.27
   3   2   4    2.46    0.61
   3   2   4    5.16    1.51
  -3  -2  -4    5.14    1.71
  -3  -2  -4    1.63    0.90
  -3  -2  -4    3.42    0.99
   3   2   5  150.19    4.64
  -3  -2  -5  152.60    6.31
   3   2   5  158.29    7.28
  -3  -2  -5  148.38    7.07
  -3  -2  -5  162.79    9.24
   3   2   6  112.68    8.72
   3   2   6   99.41    4.02
   3   2   6  104.27    7.54
  -3  -2  -6  102.53    6.82
  -3  -2  -6  107.64    7.97
  -3  -2  -6   97.28    5.64
  -3  -2  -6  107.49    7.05
   3   2   6  103.18    6.06
  -3  -2  -6  108.56    6.53
   3   2   7   -0.28    1.41
  -3  -2  -7    0.66    1.13
  -3  -2  -7    0.03    0.79
   3   2   7   -0.39    1.29
  -3  -2  -7    1.94    1.35
  -3  -2  -7    0.01    0.72
   3   2   7    0.51    0.68
   3   2   8   78.29    7.91
  -3  -2  -8   92.02    8.34
   3   2   8   85.62    7.78
   3   2   8   87.99    6.02
  -3  -2  -8   82.09    6.07
   3   2   9   62.02    7.40
   3   2   9   43.76    5.83
  -3  -2  -9   52.38    6.55
   3   2   9   48.83    4.70
  -3  -2  -9   46.05    4.99
  -3  -2  -9   49.64    5.56
   3   2  10  143.23   11.55
   3   2  10  141.38   10.94
  -3  -2 -10  114.44   10.21
  -3  -2 -10  118.44    8.43
   3   2  10  115.42    7.49
  -3  -2 -10  122.78    9.14
   3   2  11   -0.18    1.53
   3   2  11   -0.12    1.54
  -3  -2 -11   -0.78    1.75
  -3  -2 -11    0.92    0.99
  -3  -2 -11   -0.01    0.95
   3   2  12   -0.79    2.15
   3   2  12    1.70    1.75
  -3  -2 -12    1.92    1.54
  -3  -2 -12    4.19    2.02
   3   2  13  108.49   11.32
  -3  -2 -13  104.11    9.55
   3   2  13  114.40   11.58
  -3  -2 -13   97.10    9.66
   3   2  14  101.93   11.42
   3   2  14   91.67   10.81
  -3  -2 -14   78.04    9.03
   3   2  15   15.42    4.75
  -3  -2 -15   17.35    5.53
  -3  -2 -15   10.65    3.85
  -3  -2 -16   65.39    8.98
  -3  -3  18    4.07    2.57
  -3  -3  17   67.19   10.66
   3   3 -17   71.84    9.36
  -3  -3  17   71.11    8.47
   3   3 -16    2.30    1.78
  -3  -3  16    3.52    1.97
  -3  -3  16    4.02    2.11
   3   3 -16    2.63    1.82
   3   3 -16    0.56    1.73
  -3  -3  15  150.94   14.40
   3   3 -15  135.49   11.83
  -3  -3  15  137.21   10.83
   3   3 -15  132.90   11.57
   3   3 -15  139.50   10.55
   3   3 -14    4.27    2.17
  -3  -3  14    5.12    2.07
  -3  -3  14    3.16    2.61
  -3  -3  14    5.23    2.39
   3   3 -14    5.22    2.43
   3   3 -13  198.70   12.53
  -3  -3  13  206.32   14.94
  -3  -3  13  207.87   12.30
   3   3 -13  207.19   11.79
  -3  -3  13  212.63   11.35
  -3  -3  12   39.33    6.17
   3   3 -12   47.38    5.92
  -3  -3  12   42.55    5.99
  -3  -3  12   46.56    5.56
   3   3 -12   43.25    5.32
  -3  -3  12   54.46    5.50
  -3  -3  11  342.32   17.60
  -3  -3  11  401.82   15.61
  -3  -3  11  344.75   16.09
   3   3 -11  372.46   15.25
   3   3 -11  365.65   14.48
  -3  -3  11  348.15   13.08
  -3  -3  10   62.12    7.22
   3   3 -10   73.75    6.46
  -3  -3  10   73.82    6.39
  -3  -3  10   75.90    7.17
  -3  -3  10   65.25    5.53
   3   3 -10   81.28    6.63
   3   3  -9    1.59    1.24
   3   3  -9    4.22    1.99
  -3  -3   9    0.91    1.04
   3   3  -9    2.52    1.46
  -3  -3   9    5.30    2.54
  -3  -3   9    1.12    1.44
  -3  -3   9    2.66    1.56
  -3  -3   8  213.55   10.02
   3   3  -8  210.99   11.30
  -3  -3   8  201.07   10.45
   3   3  -8  211.01    9.41
  -3  -3   8  215.25    8.94
  -3  -3   8  219.43   11.92
   3   3  -8  217.44    9.85
   3   3  -7 1008.33   19.11
   3   3  -7  957.53   23.18
  -3  -3   7 1002.54   22.10
  -3  -3   7  981.13   20.83
  -3  -3   7  974.84   18.19
  -3  -3   7 1019.20   24.22
   3   3  -7 1039.23   20.65
  -3  -3   6  185.11    9.79
   3   3  -6  183.46    8.32
   3   3  -6  173.24    7.30
   3   3  -6  176.24    9.65
  -3  -3   6  170.80    8.53
  -3  -3   6  168.55    8.61
  -3  -3   6  175.84    7.50
   3   3  -5    3.57    1.00
  -3  -3   5    1.75    1.19
   3   3  -5    0.63    0.93
  -3  -3   5    2.19    1.03
  -3  -3   5    5.08    1.66
   3   3  -5    4.49    1.35
  -3  -3   5    3.28    1.37
  -3  -3   4  666.11   14.37
   3   3  -4  661.83   17.51
  -3  -3   4  655.18   15.75
  -3  -3   4  645.01   15.87
   3   3  -4  659.35   11.42
   3   3  -4  679.32   14.47
   3   3  -3  186.79    9.05
  -3  -3   3  181.10    8.04
   3   3  -3  184.94    5.24
  -3  -3   3  166.50    8.06
  -3  -3   3  171.69    7.29
   3   3  -3  174.43    7.07
   3   3  -2   29.50    2.78
  -3  -3   2   30.53    3.27
   3   3  -2   31.42    1.78
   3   3  -2   27.16    3.42
  -3  -3   2   29.56    3.31
  -3  -3   2   32.39    3.56
  -3  -3   2   30.09    3.04
   3   3  -1    5.00    1.14
  -3  -3   1    3.39    1.17
   3   3  -1    4.04    0.47
   3   3  -1    3.72    1.40
  -3  -3   1    6.53    1.73
  -3  -3   1    3.19    1.20
  -3  -3   1    1.63    0.78
  -3  -3   1    2.78    1.24
   3   3   0 1412.42   17.02
  -3  -3   0 1440.45   20.70
   3   3   0 1454.19   22.86
  -3  -3   0 1443.75   23.01
  -3  -3   0 1478.64   23.98
  -3  -3   0 1437.89   19.26
  -3  -3   0 1473.64   22.63
   3   3   1    1.58    0.64
   3   3   1    4.20    1.43
  -3  -3  -1    2.40    1.26
  -3  -3  -1    2.40    0.98
   3   3   1    1.83    0.57
   3   3   1    2.21    1.04
  -3  -3  -1    1.63    1.18
  -3  -3  -1    3.26    1.42
  -3  -3  -1    1.92    0.74
  -3  -3  -1    0.56    0.68
   3   3   2  410.53    7.88
   3   3   2  419.55   11.87
  -3  -3  -2  430.18   14.44
  -3  -3  -2  433.23   11.66
  -3  -3  -2  415.99   13.31
  -3  -3  -2  455.86   13.78
  -3  -3  -2  437.46   13.58
   3   3   2  419.66    6.38
  -3  -3  -2  419.87   11.31
   3   3   2  444.61   12.90
  -3  -3  -3   15.78    2.40
  -3  -3  -3   18.17    3.00
  -3  -3  -3   20.41    3.30
   3   3   3   14.82    2.33
   3   3   3   17.79    2.75
   3   3   3   15.84    1.46
  -3  -3  -3   18.53    3.05
  -3  -3  -3   16.38    2.42
   3   3   4  910.99    9.92
   3   3   4  932.53   19.80
  -3  -3  -4  928.49   21.89
  -3  -3  -4  890.68   21.34
  -3  -3  -4  938.95   21.80
  -3  -3  -4  891.84   18.46
   3   3   4  930.09   17.65
   3   3   5  120.11    8.93
  -3  -3  -5  116.82    8.07
  -3  -3  -5  116.38    7.85
  -3  -3  -5  126.62    8.61
   3   3   5  125.86    6.59
  -3  -3  -5  121.34    7.19
   3   3   6  496.06   19.03
  -3  -3  -6  467.54   17.06
  -3  -3  -6  482.27   14.75
  -3  -3  -6  466.69   12.70
  -3  -3  -6  481.69   16.33
  -3  -3  -6  478.41   17.71
   3   3   6  469.02   12.95
  -3  -3  -6  454.67   14.74
   3   3   7   22.23    2.92
  -3  -3  -7   16.67    2.79
  -3  -3  -7   18.86    3.66
   3   3   7   27.23    4.81
  -3  -3  -7   27.84    3.78
  -3  -3  -7   19.48    3.47
  -3  -3  -7   24.68    4.49
  -3  -3  -7   19.13    3.34
  -3  -3  -8    0.01    1.43
   3   3   8    0.71    1.46
  -3  -3  -8   -0.46    1.09
  -3  -3  -8   -0.87    1.27
   3   3   8    0.07    1.30
   3   3   8    0.11    0.78
  -3  -3  -8    0.06    0.88
  -3  -3  -8   -0.40    1.00
  -3  -3  -9   -0.46    1.30
   3   3   9    0.50    1.82
  -3  -3  -9    2.87    2.47
   3   3   9    2.93    1.75
  -3  -3  -9    2.38    1.85
  -3  -3  -9    1.77    1.20
  -3  -3  -9    2.76    1.53
  -3  -3 -10    9.44    2.69
   3   3  10   19.31    4.63
  -3  -3 -10   14.18    3.74
  -3  -3 -10   18.81    4.48
   3   3  10   16.19    3.76
  -3  -3 -10   23.36    3.96
  -3  -3 -10   19.79    3.99
   3   3  11   80.94    9.43
  -3  -3 -11   70.64    7.40
  -3  -3 -11   72.78    7.23
   3   3  11   81.13    8.57
  -3  -3 -11   88.66   10.12
  -3  -3 -11   81.96    8.45
  -3  -3 -11   86.60    9.71
  -3  -3 -12    1.72    1.89
   3   3  12    8.37    3.25
  -3  -3 -12    5.50    2.76
   3   3  13  226.91   17.04
  -3  -3 -13  241.84   15.97
  -3  -3 -13  264.56   18.82
   3   3  14  136.10   13.76
  -3  -3 -14  115.54   13.14
  -3  -3 -14  112.50   11.40
  -3  -3 -15   -2.26    2.13
  -3  -4  18   54.91    8.83
  -3  -4  18   53.14    7.98
   3   4 -18   41.23    6.57
  -3  -4  17   37.83    7.00
   3   4 -17   40.28    6.32
  -3  -4  17   52.60    9.68
   3   4 -17   40.24    7.04
  -3  -4  17   38.02    6.47
   3   4 -17   37.52    6.78
  -3  -4  16    2.32    1.95
  -3  -4  16    1.54    1.84
   3   4 -16    2.61    1.67
   3   4 -16    3.90    2.11
  -3  -4  16    3.69    2.01
   3   4 -16    5.78    2.94
   3   4 -15   10.39    3.28
  -3  -4  15   18.48    5.67
  -3  -4  15   10.47    3.51
   3   4 -15    8.82    3.28
  -3  -4  15   16.03    4.02
   3   4 -15   11.87    3.67
   3   4 -14   34.87    5.69
   3   4 -14   39.81    5.66
  -3  -4  14   35.76    6.03
  -3  -4  14   43.93    7.75
  -3  -4  14   40.42    6.05
   3   4 -13   21.04    4.02
   3   4 -13   19.34    4.07
  -3  -4  13   17.55    4.67
  -3  -4  13   18.02    3.93
  -3  -4  13   19.63    4.32
  -3  -4  12  122.42   10.09
   3   4 -12  113.17    9.05
  -3  -4  12  113.17   10.90
  -3  -4  12  107.78    9.03
   3   4 -12  127.51    9.20
   3   4 -11    3.00    1.66
  -3  -4  11   -0.53    0.84
   3   4 -11    2.76    1.50
  -3  -4  11    5.26    2.68
  -3  -4  11    4.16    1.85
  -3  -4  11    8.22    2.96
  -3  -4  10  187.84   10.95
  -3  -4  10  192.91   12.69
   3   4 -10  180.05   10.03
  -3  -4  10  187.45   11.23
  -3  -4  10  168.22    8.49
   3   4 -10  189.45   10.38
  -3  -4   9   76.65    7.69
  -3  -4   9   75.10    6.78
   3   4  -9   68.74    7.12
   3   4  -9   71.95    6.02
  -3  -4   9   68.94    6.45
  -3  -4   9   65.36    5.08
   3   4  -9   69.96    6.17
   3   4  -8  348.51   12.32
  -3  -4   8  317.95   14.73
   3   4  -8  307.81   14.41
  -3  -4   8  318.97   13.22
  -3  -4   8  324.39   13.39
  -3  -4   8  330.00   11.00
   3   4  -8  352.44   13.15
  -3  -4   7  572.16   16.79
  -3  -4   7  572.10   18.69
   3   4  -7  585.72   19.27
   3   4  -7  573.50   14.69
  -3  -4   7  573.28   17.45
  -3  -4   7  575.28   14.09
   3   4  -7  605.44   16.74
  -3  -4   6 1091.82   24.56
  -3  -4   6 1049.83   21.92
   3   4  -6 1027.66   24.86
   3   4  -6 1087.80   18.68
  -3  -4   6 1097.61   23.59
  -3  -4   6 1104.74   19.13
   3   4  -6 1086.46   21.55
   3   4  -5  401.12   12.64
  -3  -4   5  416.33   15.40
  -3  -4   5  394.37   12.89
   3   4  -5  410.44   15.12
  -3  -4   5  392.25   13.85
   3   4  -5  392.83   10.35
  -3  -4   5  395.02   13.99
  -3  -4   5  401.41   11.56
   3   4  -4  612.31   15.14
   3   4  -4  640.14   18.38
  -3  -4   4  602.49   18.45
  -3  -4   4  591.69   15.39
   3   4  -4  610.21   11.60
  -3  -4   4  613.38   17.28
   3   4  -3   91.89    5.63
  -3  -4   3   88.74    5.88
   3   4  -3   94.48    4.07
  -3  -4   3   90.15    7.09
   3   4  -3   92.26    6.82
  -3  -4   3   91.25    6.00
  -3  -4   3   87.58    6.45
   3   4  -2  524.20   13.09
  -3  -4   2  512.73   13.59
   3   4  -2  540.58   15.91
  -3  -4   2  545.86   14.40
  -3  -4   2  536.13   15.80
  -3  -4   2  523.81   14.50
  -3  -4   2  552.37   17.33
  -3  -4   2  559.59   13.78
   3   4  -2  525.98    8.52
   3   4  -1 1992.99   29.48
  -3  -4   1 1975.76   25.34
  -3  -4   1 1955.47   32.83
  -3  -4   1 1932.52   27.16
  -3  -4   1 1972.88   30.38
   3   4  -1 1971.54   14.51
  -3  -4   1 1894.49   28.25
   3   4  -1 1933.90   24.27
  -3  -4   1 1979.67   25.89
  -3  -4   0  159.36    8.67
  -3  -4   0  172.64    9.81
  -3  -4   0  151.48    6.83
  -3  -4   0  138.18    7.43
   3   4   0  153.76    8.01
   3   4   0  158.15    6.65
  -3  -4   0  148.52    8.17
   3   4   0  144.94    3.75
  -3  -4   0  146.66    7.23
   3   4   1 1198.40   21.65
   3   4   1 1172.61   23.33
  -3  -4  -1 1181.97   26.05
  -3  -4  -1 1203.93   22.64
  -3  -4  -1 1217.34   24.28
  -3  -4  -1 1196.06   18.88
  -3  -4  -1 1238.39   24.44
  -3  -4  -1 1223.05   21.32
   3   4   1 1195.83   17.63
   3   4   1 1172.51   11.88
   3   4   2   20.23    2.25
   3   4   2   19.78    3.16
  -3  -4  -2   22.97    2.68
  -3  -4  -2   17.58    3.35
  -3  -4  -2   15.44    3.08
  -3  -4  -2   17.97    3.28
  -3  -4  -2   11.15    2.25
   3   4   2   18.89    1.83
  -3  -4  -2   14.72    2.70
   3   4   2   18.93    2.74
   3   4   3 1004.21   15.00
  -3  -4  -3 1010.96   22.50
   3   4   3 1052.72   22.64
  -3  -4  -3  972.55   17.88
  -3  -4  -3  982.47   24.30
  -3  -4  -3  976.05   23.61
  -3  -4  -3  997.37   20.69
   3   4   3 1001.63   19.20
   3   4   4  748.72   12.39
   3   4   4  740.80   22.34
   3   4   4  762.19   19.61
  -3  -4  -4  732.37   20.00
  -3  -4  -4  715.23   21.03
  -3  -4  -4  726.70   21.24
  -3  -4  -4  711.95   18.30
   3   4   4  726.12   16.19
   3   4   5  614.56   21.28
  -3  -4  -5  607.87   19.20
  -3  -4  -5  587.34   19.32
   3   4   5  608.47   14.86
  -3  -4  -5  563.81   19.68
  -3  -4  -5  599.99   17.66
   3   4   6    1.00    0.98
  -3  -4  -6    0.62    0.67
  -3  -4  -6    1.79    1.58
   3   4   6    1.04    1.32
  -3  -4  -6    2.09    1.79
  -3  -4  -6    0.64    1.35
  -3  -4  -6    0.90    1.04
   3   4   7  259.47   14.99
  -3  -4  -7  230.65   13.06
  -3  -4  -7  242.53   13.00
  -3  -4  -7  244.49   10.89
  -3  -4  -7  244.34   14.30
   3   4   7  261.65    9.93
  -3  -4  -7  234.87   12.22
   3   4   8  443.38   20.47
  -3  -4  -8  416.32   18.52
  -3  -4  -8  420.74   19.65
  -3  -4  -8  427.29   17.25
   3   4   9   12.78    3.75
  -3  -4  -9   15.78    3.91
  -3  -4  -9   10.38    3.46
  -3  -4  -9    8.87    2.40
   3   4  10  169.25   13.55
  -3  -4 -10  178.20   13.44
  -3  -4 -10  156.08   13.28
  -3  -4 -10  157.83   11.75
   3   4  11   16.92    4.57
  -3  -4 -11   15.18    4.25
  -3  -4 -11   21.41    5.56
  -3  -4 -11   19.96    4.52
   3   4  12   -2.71    2.49
  -3  -4 -12    3.89    3.19
  -3  -4 -12    4.06    2.90
   3   4  13   10.48    4.01
  -3  -4 -13   19.14    5.60
  -3  -4 -13   12.70    3.96
   3   4  14   20.05    5.76
  -3  -4 -14   16.39    5.19
  -3  -4 -14   13.29    4.57
   3   5 -18    1.64    2.22
  -3  -5  18    1.68    1.89
   3   5 -17   22.64    4.83
  -3  -5  17   19.72    5.98
  -3  -5  17   23.43    5.65
  -3  -5  17   20.63    4.93
   3   5 -17   23.65    5.85
   3   5 -17   22.55    5.42
   3   5 -16   16.74    4.51
   3   5 -16   20.15    4.58
  -3  -5  16    3.81    2.57
  -3  -5  16   17.36    4.67
   3   5 -16    7.75    3.16
  -3  -5  16   19.48    4.78
  -3  -5  15  157.42   15.15
   3   5 -15  141.03   13.13
   3   5 -15  153.58   12.45
  -3  -5  15  142.89   12.61
  -3  -5  15  162.21   13.02
   3   5 -15  150.25   11.54
   3   5 -14   18.52    4.16
   3   5 -14   19.61    4.20
   3   5 -14   23.55    5.28
  -3  -5  14   27.55    6.19
  -3  -5  14   25.76    5.30
  -3  -5  14   17.75    4.29
  -3  -5  13  167.03   12.48
   3   5 -13  167.57   11.65
  -3  -5  13  150.05   11.62
  -3  -5  13  161.48   14.00
   3   5 -13  168.75   11.38
   3   5 -12    0.71    1.14
   3   5 -12    1.37    1.54
  -3  -5  12    0.53    1.31
  -3  -5  12   -0.53    1.22
  -3  -5  12    0.59    1.66
  -3  -5  11   86.61    8.10
   3   5 -11   89.46    7.65
  -3  -5  11   88.39    8.38
  -3  -5  11   85.93    9.20
   3   5 -11   89.62    7.74
  -3  -5  10   49.08    5.85
   3   5 -10   51.22    5.56
  -3  -5  10   52.06    6.24
  -3  -5  10   48.68    6.64
   3   5 -10   60.74    7.32
   3   5 -10   43.49    5.39
  -3  -5   9  582.64   18.94
   3   5  -9  561.30   21.29
  -3  -5   9  637.59   22.61
   3   5  -9  621.52   17.98
  -3  -5   9  624.35   20.67
  -3  -5   9  572.49   14.77
   3   5  -9  643.60   19.39
  -3  -5   8  174.66   11.23
  -3  -5   8  169.61    9.77
   3   5  -8  169.93   11.44
   3   5  -8  165.02    8.68
  -3  -5   8  178.14   11.34
  -3  -5   8  175.59   10.75
  -3  -5   8  181.98    8.03
   3   5  -8  178.80   10.00
  -3  -5   7   34.49    4.90
  -3  -5   7   31.15    4.08
   3   5  -7   35.50    3.79
  -3  -5   7   38.30    5.02
  -3  -5   7   39.20    3.76
   3   5  -7   43.05    4.93
   3   5  -7   44.95    5.77
  -3  -5   7   38.23    5.19
   3   5  -6  486.28   15.56
  -3  -5   6  484.33   15.17
  -3  -5   6  469.75   16.54
   3   5  -6  481.94   17.97
   3   5  -6  488.83   13.13
  -3  -5   6  448.24   16.57
  -3  -5   6  480.56   18.06
   3   5  -5   77.20    6.04
   3   5  -5   84.07    7.29
  -3  -5   5   85.23    6.71
  -3  -5   5   84.88    7.59
  -3  -5   5   74.48    5.71
   3   5  -5   80.15    4.92
  -3  -5   5   81.66    6.96
   3   5  -4   21.48    3.19
  -3  -5   4   19.22    3.73
  -3  -5   4   27.07    3.61
  -3  -5   4   23.48    3.23
   3   5  -4   26.58    2.66
  -3  -5   4   31.43    4.35
   3   5  -4   26.74    4.12
   3   5  -3  294.34   11.16
   3   5  -3  274.19   12.39
  -3  -5   3  294.03   12.15
  -3  -5   3  264.68   13.33
  -3  -5   3  265.56   10.46
  -3  -5   3  257.80   12.14
   3   5  -3  264.27    7.68
   3   5  -2  554.20   14.89
  -3  -5   2  585.66   17.17
  -3  -5   2  582.51   15.41
   3   5  -2  566.55   17.30
  -3  -5   2  599.87   19.87
  -3  -5   2  589.69   18.11
   3   5  -2  592.27   10.60
  -3  -5   2  592.37   15.96
   3   5  -1  827.15   17.83
  -3  -5   1  792.16   18.18
  -3  -5   1  842.97   16.82
  -3  -5   1  830.78   23.36
  -3  -5   1  814.60   21.57
   3   5  -1  833.88   11.92
  -3  -5   1  848.99   21.31
  -3  -5   1  828.31   18.86
   3   5  -1  803.80   19.98
   3   5   0    0.21    0.73
   3   5   0    1.63    1.22
   3   5   0    0.59    0.48
  -3  -5   0    0.58    0.70
  -3  -5   0    1.92    1.59
   3   5   0    1.85    1.13
  -3  -5   0    1.35    1.43
  -3  -5   0    1.28    1.29
  -3  -5   0    0.35    0.80
  -3  -5   0    0.35    0.80
   3   5   1  407.04   11.83
   3   5   1  392.05   13.25
   3   5   1  387.76   14.89
  -3  -5  -1  411.67   11.06
  -3  -5  -1  383.32   16.17
  -3  -5  -1  428.15   15.67
  -3  -5  -1  385.21   15.11
  -3  -5  -1  392.64   13.39
  -3  -5  -1  398.73   13.76
   3   5   1  402.95    8.61
   3   5   2   43.42    3.81
   3   5   2   41.10    4.25
  -3  -5  -2   32.05    3.98
   3   5   2   38.00    4.81
  -3  -5  -2   36.22    4.93
  -3  -5  -2   30.49    4.68
  -3  -5  -2   43.32    5.18
  -3  -5  -2   34.36    4.20
   3   5   2   41.44    3.07
  -3  -5  -2   39.60    3.45
   3   5   3   60.95    5.04
   3   5   3   56.64    4.25
   3   5   3   49.52    5.76
   3   5   3   58.70    5.90
  -3  -5  -3   48.20    5.85
  -3  -5  -3   49.41    5.18
  -3  -5  -3   64.14    6.34
  -3  -5  -3   64.63    6.74
  -3  -5  -3   57.24    5.69
  -3  -5  -3   58.71    4.27
   3   5   4  163.69   10.98
  -3  -5  -4  178.20   11.44
   3   5   4  180.82   10.52
  -3  -5  -4  157.98   10.82
  -3  -5  -4  171.25   10.10
   3   5   4  187.14    8.57
  -3  -5  -4  147.72    9.16
   3   5   5  620.41   22.13
   3   5   5  646.45   20.15
  -3  -5  -5  621.84   20.19
  -3  -5  -5  605.78   21.36
  -3  -5  -5  618.53   22.24
  -3  -5  -5  613.80   19.46
   3   5   5  645.34   15.76
   3   5   6  107.02    9.66
  -3  -5  -6   90.01    8.06
  -3  -5  -6   99.62    8.83
  -3  -5  -6   97.03    9.20
  -3  -5  -6  102.73    8.26
   3   5   7   19.29    4.52
  -3  -5  -7   13.07    3.45
  -3  -5  -7    3.77    1.91
  -3  -5  -7   10.60    2.98
  -3  -5  -7   10.22    3.25
  -3  -5  -8   29.30    5.12
   3   5   8   32.67    6.06
  -3  -5  -8   35.18    6.20
  -3  -5  -8   32.70    5.24
   3   5   9    1.25    1.83
  -3  -5  -9    1.07    1.47
  -3  -5  -9    0.33    1.50
  -3  -5  -9    1.71    1.90
  -3  -5 -10   -2.16    2.10
   3   5  10   -4.44    2.77
  -3  -5 -10    0.19    1.67
  -3  -5 -10    0.64    1.30
   3   5  11   18.00    4.93
  -3  -5 -11   20.20    5.54
  -3  -5 -11   22.42    5.08
   3   5  12   59.37    9.10
  -3  -5 -12   58.71    9.50
  -3  -5 -12   54.19    8.15
   3   5  13   12.21    4.58
  -3  -5 -13    2.56    2.00
  -3  -5 -13   14.01    4.47
   3   6 -17   13.07    4.19
   3   6 -17    5.48    3.25
  -3  -6  17    5.41    3.34
   3   6 -16    4.28    2.09
   3   6 -16   10.87    3.45
  -3  -6  16   13.61    4.24
  -3  -6  16    5.62    2.64
   3   6 -16   10.62    4.20
   3   6 -15   10.91    3.70
   3   6 -15    8.57    2.89
   3   6 -15   11.13    4.00
  -3  -6  15   11.15    4.57
  -3  -6  15    6.09    2.86
  -3  -6  15    9.64    3.35
   3   6 -14   11.86    3.53
   3   6 -14    9.63    3.29
  -3  -6  14   12.35    3.83
  -3  -6  14    3.54    2.69
  -3  -6  14   10.25    3.35
   3   6 -14    9.65    3.69
   3   6 -13   33.72    5.50
   3   6 -13   35.74    5.57
  -3  -6  13   38.90    6.00
  -3  -6  13   32.44    5.81
   3   6 -13   30.78    6.09
  -3  -6  13   21.93    4.80
  -3  -6  13   29.16    6.34
   3   6 -12   25.88    4.60
   3   6 -12   29.25    4.88
   3   6 -12   30.00    5.74
  -3  -6  12   29.70    5.46
  -3  -6  12   23.29    4.55
  -3  -6  12   22.43    4.74
  -3  -6  12   26.39    5.71
   3   6 -11  321.86   18.27
  -3  -6  11  305.98   17.88
  -3  -6  11  333.32   15.82
   3   6 -11  315.52   14.70
  -3  -6  11  298.32   16.47
  -3  -6  11  322.42   16.83
   3   6 -11  323.91   15.45
   3   6 -10    3.03    1.59
   3   6 -10    8.00    2.67
  -3  -6  10    4.65    1.90
  -3  -6  10    4.54    2.28
  -3  -6  10    1.85    1.55
   3   6 -10    3.15    2.20
  -3  -6  10    9.30    3.10
   3   6  -9    4.55    1.93
   3   6  -9    2.47    1.38
  -3  -6   9    3.90    2.26
  -3  -6   9    3.28    2.28
  -3  -6   9    4.30    2.26
  -3  -6   9    5.95    2.09
   3   6  -9    8.98    3.23
  -3  -6   9    1.15    1.56
   3   6  -8    0.07    1.04
   3   6  -8    0.46    1.24
  -3  -6   8   -0.68    1.23
  -3  -6   8    0.04    1.37
   3   6  -8    1.53    1.61
  -3  -6   8    0.66    1.33
  -3  -6   8    0.09    0.77
  -3  -6   8   -0.14    1.62
   3   6  -7  208.36   11.16
  -3  -6   7  203.80   11.90
  -3  -6   7  194.93   11.57
   3   6  -7  186.82   12.22
  -3  -6   7  188.36   10.00
  -3  -6   7  194.46   12.53
   3   6  -7  215.26    9.69
  -3  -6   7  184.53   11.65
   3   6  -6  147.87    9.29
  -3  -6   6  135.99   10.38
  -3  -6   6  139.86    9.37
  -3  -6   6  134.04    8.14
  -3  -6   6  124.15    8.76
   3   6  -6  137.55    7.32
  -3  -6   6  122.34    9.39
   3   6  -6  124.66    9.75
   3   6  -5  303.40   12.96
  -3  -6   5  309.85   11.98
   3   6  -5  288.50   14.33
  -3  -6   5  305.94   15.45
   3   6  -5  319.66   10.56
  -3  -6   5  307.25   13.08
  -3  -6   5  325.33   15.04
   3   6  -4   10.60    2.51
   3   6  -4    6.98    1.59
  -3  -6   4    8.43    2.15
  -3  -6   4    5.65    2.22
  -3  -6   4    5.97    1.87
  -3  -6   4    9.42    2.70
   3   6  -4    7.72    2.54
   3   6  -3   26.09    3.80
   3   6  -3   26.81    2.78
   3   6  -3   21.92    3.83
  -3  -6   3   20.08    4.20
  -3  -6   3   27.70    4.25
  -3  -6   3   21.74    3.94
  -3  -6   3   24.35    3.27
   3   6  -2    0.29    1.13
   3   6  -2    1.55    0.98
   3   6  -2    0.78    0.61
  -3  -6   2   -0.74    0.75
  -3  -6   2   -0.12    1.35
  -3  -6   2   -1.12    1.78
  -3  -6   2    0.07    1.26
  -3  -6   2    0.04    0.91
   3   6  -1   -0.22    0.99
  -3  -6   1    1.73    1.09
  -3  -6   1    0.04    0.67
  -3  -6   1    2.27    1.85
  -3  -6   1   -0.40    1.15
  -3  -6   1    0.82    1.26
   3   6  -1    1.54    0.86
  -3  -6   1    1.19    1.32
   3   6   0   51.44    4.89
  -3  -6   0   58.86    5.19
  -3  -6   0   66.15    4.54
  -3  -6   0   56.05    6.75
   3   6   0   63.81    6.54
  -3  -6   0   59.85    6.36
  -3  -6   0   69.40    6.89
  -3  -6   0   59.61    5.70
   3   6   0   57.01    5.53
   3   6   1  162.35    8.37
   3   6   1  150.68    8.76
   3   6   1  152.83    9.73
  -3  -6  -1  158.18   10.59
  -3  -6  -1  165.64    8.95
  -3  -6  -1  145.87   10.77
   3   6   1  154.88   10.20
  -3  -6  -1  161.57   10.39
  -3  -6  -1  159.31    9.55
   3   6   2  477.03   14.22
  -3  -6  -2  459.80   15.55
   3   6   2  441.15   14.49
   3   6   2  437.76   17.35
   3   6   2  435.84   17.29
  -3  -6  -2  435.42   16.36
  -3  -6  -2  456.13   17.67
  -3  -6  -2  436.85   18.21
  -3  -6  -2  446.06   19.09
   3   6   3    4.60    2.23
   3   6   3    2.60    1.81
  -3  -6  -3    1.19    1.49
  -3  -6  -3    0.67    1.24
   3   6   3    3.01    1.39
  -3  -6  -3    1.26    1.39
  -3  -6  -3    0.30    1.12
  -3  -6  -3    2.89    2.14
  -3  -6  -4   -0.08    1.05
   3   6   4    2.22    1.97
  -3  -6  -4    2.73    2.01
   3   6   4   -0.08    1.33
   3   6   4    0.41    0.79
  -3  -6  -4    0.89    1.79
  -3  -6  -4    0.39    0.98
  -3  -6  -5    1.09    1.27
   3   6   5    2.32    2.12
   3   6   5    4.43    2.27
  -3  -6  -5    6.51    2.25
  -3  -6  -5    4.20    2.44
  -3  -6  -5    3.60    1.64
   3   6   6  134.96   11.21
  -3  -6  -6  147.32   11.57
  -3  -6  -6  123.68   11.25
  -3  -6  -6  131.54   10.13
  -3  -6  -6  137.49   10.30
   3   6   7   39.11    6.46
  -3  -6  -7   47.50    6.39
  -3  -6  -7   40.03    6.19
  -3  -6  -7   39.71    6.74
  -3  -6  -7   38.52    5.70
   3   6   8  289.39   17.77
  -3  -6  -8  267.52   15.89
  -3  -6  -8  263.94   17.77
  -3  -6  -8  262.15   15.41
   3   6   9   36.86    6.63
  -3  -6  -9   36.12    7.09
  -3  -6  -9   36.45    6.01
   3   6  10   55.80    8.45
  -3  -6 -10   61.80    9.42
  -3  -6 -10   49.87    7.46
  -3  -6 -11   -0.08    2.18
   3   6  11   -0.36    2.27
  -3  -6 -11   -5.50    2.83
  -3  -6 -12   10.69    4.43
   3   6  12   11.65    4.49
  -3  -6 -12   10.36    3.77
   3   7 -16   -1.96    2.31
  -3  -7  16    7.60    3.36
  -3  -7  16    1.53    1.75
   3   7 -16    5.59    3.12
  -3  -7  15   95.07   12.38
  -3  -7  15   98.85   11.26
   3   7 -15  112.09   12.66
   3   7 -15  118.96   11.13
   3   7 -15  101.85   10.22
   3   7 -14   -0.16    2.13
   3   7 -14    1.32    1.68
  -3  -7  14   -1.88    1.44
  -3  -7  14   -0.70    2.48
  -3  -7  14    4.02    2.75
   3   7 -14    0.54    1.88
   3   7 -13   16.74    3.84
   3   7 -13   15.44    4.00
   3   7 -13   15.42    4.60
  -3  -7  13    9.11    4.05
  -3  -7  13   19.63    4.82
  -3  -7  13   17.63    4.51
  -3  -7  12  308.57   19.32
  -3  -7  12  282.79   17.22
   3   7 -12  327.20   16.12
  -3  -7  12  277.77   17.28
   3   7 -12  293.96   18.83
   3   7 -12  301.37   16.16
   3   7 -11   39.46    5.39
   3   7 -11   37.54    5.60
  -3  -7  11   21.28    5.16
  -3  -7  11   26.87    5.30
   3   7 -11   27.67    5.79
  -3  -7  11   42.78    6.74
  -3  -7  10  395.98   19.42
  -3  -7  10  432.52   20.20
  -3  -7  10  429.33   20.80
   3   7 -10  443.86   16.94
   3   7 -10  410.44   20.88
  -3  -7  10  380.51   19.42
   3   7 -10  447.41   18.60
  -3  -7   9   57.77    7.28
  -3  -7   9   55.48    7.06
  -3  -7   9   58.30    7.56
  -3  -7   9   63.09    7.75
   3   7  -9   74.42    6.64
   3   7  -9   53.78    7.49
   3   7  -9   68.10    7.20
   3   7  -8  293.80   14.48
  -3  -7   8  277.81   15.11
  -3  -7   8  270.71   14.81
  -3  -7   8  262.24   15.75
   3   7  -8  255.46   15.73
   3   7  -8  316.22   12.90
  -3  -7   8  289.83   15.90
   3   7  -7   22.09    4.05
   3   7  -7   24.22    3.48
  -3  -7   7   16.62    3.62
  -3  -7   7   16.76    4.19
  -3  -7   7   19.47    4.32
  -3  -7   7   11.68    2.75
   3   7  -7   14.70    3.78
  -3  -7   7   16.60    3.66
   3   7  -6  250.80   12.95
  -3  -7   6  260.39   13.34
   3   7  -6  260.94   10.69
  -3  -7   6  217.54   11.82
   3   7  -6  238.50   14.15
  -3  -7   6  220.06   14.13
  -3  -7   6  231.04   10.77
  -3  -7   6  251.94   14.37
   3   7  -5   17.83    3.47
   3   7  -5   12.74    2.43
  -3  -7   5    4.21    1.77
  -3  -7   5   18.54    4.33
  -3  -7   5    7.25    2.06
  -3  -7   5   22.64    4.45
   3   7  -5   17.53    3.80
   3   7  -4   45.35    5.38
  -3  -7   4   37.60    4.22
  -3  -7   4   45.24    4.84
   3   7  -4   44.36    5.81
  -3  -7   4   40.75    6.17
  -3  -7   4   39.75    5.71
   3   7  -3 1218.34   27.01
  -3  -7   3 1234.34   23.32
  -3  -7   3 1140.80   31.73
  -3  -7   3 1214.46   30.68
  -3  -7   3 1254.42   30.22
   3   7  -3 1176.34   28.90
   3   7  -2   23.39    4.14
   3   7  -2   27.27    3.97
  -3  -7   2   17.43    2.93
  -3  -7   2   21.31    4.63
  -3  -7   2   31.57    5.13
  -3  -7   2   30.14    4.93
  -3  -7   2   24.39    3.99
   3   7  -1  465.51   16.21
   3   7  -1  417.97   15.40
   3   7  -1  465.36   17.23
  -3  -7   1  463.51   20.29
  -3  -7   1  452.18   18.57
  -3  -7   1  478.24   17.37
  -3  -7   1  441.57   18.37
  -3  -7   1  461.82   14.51
   3   7   0    4.61    1.83
   3   7   0    6.03    2.59
  -3  -7   0    4.09    2.28
   3   7   0    4.03    1.72
   3   7   0    0.76    1.25
  -3  -7   0    1.03    1.18
  -3  -7   0    0.85    1.66
  -3  -7   0    3.14    2.43
  -3  -7   0    4.15    1.95
   3   7   1    0.01    0.95
   3   7   1   -0.89    1.23
   3   7   1   -0.81    0.94
  -3  -7  -1    1.29    1.70
  -3  -7  -1   -0.30    1.65
   3   7   1    1.55    1.65
  -3  -7  -1   -0.65    1.41
  -3  -7  -1   -1.35    1.62
  -3  -7  -1    0.01    0.80
   3   7   2   21.62    3.36
   3   7   2   12.70    2.65
  -3  -7  -2    7.65    2.30
   3   7   2   17.06    3.83
  -3  -7  -2   13.54    3.85
   3   7   2   13.96    3.34
  -3  -7  -2   15.17    3.92
  -3  -7  -2   27.55    4.77
  -3  -7  -2   14.72    3.39
   3   7   3   42.46    6.03
   3   7   3   53.87    6.69
  -3  -7  -3   38.57    6.29
  -3  -7  -3   37.80    4.85
  -3  -7  -3   50.03    6.47
  -3  -7  -3   52.86    7.25
  -3  -7  -3   48.90    6.16
   3   7   4  832.97   26.89
  -3  -7  -4  858.76   28.86
   3   7   4  829.98   26.14
  -3  -7  -4  836.53   25.86
  -3  -7  -4  822.31   28.50
  -3  -7  -4  885.91   24.24
   3   7   5    7.04    2.77
  -3  -7  -5   18.01    4.11
  -3  -7  -5   10.89    2.87
  -3  -7  -5   10.08    3.29
  -3  -7  -5   11.76    3.68
   3   7   5   17.31    4.14
   3   7   6   83.07    9.24
  -3  -7  -6   96.89    8.91
  -3  -7  -6   90.04    9.63
  -3  -7  -6   94.28   10.58
  -3  -7  -6   78.17    8.41
  -3  -7  -7   41.73    6.16
   3   7   7   30.94    5.80
  -3  -7  -7   44.13    7.01
  -3  -7  -7   22.77    5.41
  -3  -7  -7   36.20    6.02
  -3  -7  -8    2.21    1.59
   3   7   8    2.02    1.55
  -3  -7  -8    2.11    2.41
  -3  -7  -8    0.26    1.44
   3   7   9    4.33    2.60
  -3  -7  -9    2.57    2.59
  -3  -7  -9    1.32    2.08
   3   7  10   12.12    4.10
  -3  -7 -10   23.48    6.27
  -3  -7 -10   14.17    4.33
  -3  -7 -11    1.87    2.33
   3   8 -15   10.53    3.72
  -3  -8  15    8.48    4.27
  -3  -8  15   14.24    4.58
   3   8 -14    4.51    2.63
   3   8 -14    1.52    2.12
   3   8 -14    7.30    3.25
  -3  -8  14   11.80    4.90
  -3  -8  14    3.53    2.21
  -3  -8  13  230.00   17.96
   3   8 -13  213.63   17.38
  -3  -8  13  237.57   16.78
   3   8 -13  230.58   14.47
  -3  -8  13  254.69   17.97
   3   8 -13  244.11   15.67
   3   8 -12  117.36   10.60
   3   8 -12  126.74   10.21
  -3  -8  12  109.63   11.96
  -3  -8  12  100.14   10.91
  -3  -8  12  117.59   11.99
   3   8 -12  108.55   12.05
  -3  -8  11   56.91    8.05
   3   8 -11   75.92    7.70
   3   8 -11   59.46    8.85
  -3  -8  11   52.62    8.05
  -3  -8  11   59.99    8.43
   3   8 -11   70.89    8.22
  -3  -8  10  111.42   10.91
   3   8 -10  150.48   10.21
  -3  -8  10  110.55   11.11
   3   8 -10  118.31   11.76
  -3  -8  10  125.14   11.69
   3   8 -10  140.76   11.08
   3   8  -9   10.45    3.68
   3   8  -9   12.96    3.65
  -3  -8   9    9.99    3.47
  -3  -8   9    8.99    3.03
  -3  -8   9    6.14    2.91
  -3  -8   9    9.82    3.31
   3   8  -8   -0.68    1.52
  -3  -8   8    0.64    1.69
  -3  -8   8   -1.62    2.21
   3   8  -8    3.98    2.68
  -3  -8   8    2.85    2.35
  -3  -8   8   -4.58    2.11
   3   8  -7  100.88    8.89
  -3  -8   7   91.49    8.79
   3   8  -7   84.56    9.23
  -3  -8   7   77.81    7.62
  -3  -8   7   82.84    9.49
  -3  -8   7   84.11    9.09
   3   8  -6  541.05   20.19
  -3  -8   6  504.77   22.85
   3   8  -6  498.11   21.50
  -3  -8   6  521.03   21.99
   3   8  -5    3.73    2.05
  -3  -8   5    8.63    3.49
  -3  -8   5    3.49    2.53
   3   8  -5    3.27    1.85
   3   8  -4   49.48    5.97
   3   8  -4   42.85    5.96
  -3  -8   4   52.92    7.03
  -3  -8   4   50.43    7.35
   3   8  -3   41.28    5.42
   3   8  -3   38.30    5.54
  -3  -8   3   45.28    6.42
  -3  -8   3   34.31    5.85
  -3  -8   3   33.57    5.55
   3   8  -2    1.44    1.19
  -3  -8   2   -4.12    2.29
  -3  -8   2   -0.39    1.65
  -3  -8   2    1.21    1.52
  -3  -8   2    2.09    1.95
   3   8  -2   -0.14    1.14
   3   8  -1  106.03    8.40
   3   8  -1  102.67    9.60
   3   8  -1  100.77    8.46
  -3  -8   1   94.36    9.80
  -3  -8   1  116.85   10.18
  -3  -8   1  103.80    9.70
  -3  -8   1  114.48    9.27
   3   8   0   10.39    2.67
   3   8   0    5.97    2.09
  -3  -8   0    5.77    3.05
   3   8   0   10.94    2.71
  -3  -8   0   10.59    3.27
  -3  -8   0    9.28    3.33
  -3  -8   0   11.13    3.42
   3   8   0   11.90    3.60
   3   8   1   30.85    4.43
   3   8   1   28.69    4.27
   3   8   1   28.34    5.31
  -3  -8  -1   22.74    5.01
   3   8   1   21.18    4.08
  -3  -8  -1   29.69    5.30
  -3  -8  -1   25.98    5.46
  -3  -8  -1   23.42    4.49
   3   8   2   14.67    3.44
   3   8   2   12.14    3.56
  -3  -8  -2   16.91    4.59
  -3  -8  -2   17.19    4.20
  -3  -8  -2   11.65    3.73
  -3  -8  -2   19.66    4.34
   3   8   3  224.94   13.98
  -3  -8  -3  216.82   15.36
   3   8   3  227.33   14.57
  -3  -8  -3  235.02   16.09
  -3  -8  -3  262.19   15.41
  -3  -8  -3  218.89   13.90
   3   8   4   30.75    5.59
   3   8   4   25.66    4.89
  -3  -8  -4   17.62    4.76
  -3  -8  -4   25.76    5.71
  -3  -8  -4   17.69    4.26
   3   8   5  248.91   15.90
   3   8   5  259.33   15.77
  -3  -8  -5  248.65   16.90
  -3  -8  -5  227.26   16.61
  -3  -8  -5  255.14   15.83
   3   8   6  246.38   16.30
  -3  -8  -6  251.46   17.99
  -3  -8  -6  251.80   16.11
  -3  -8  -6  245.14   17.04
   3   8   7   59.68    8.45
  -3  -8  -7   47.78    8.21
  -3  -8  -7   53.45    7.77
  -3  -8  -8    0.15    1.57
   3   8   8    3.04    1.93
  -3  -8  -8    1.80    1.33
   3   8   9   66.54    9.49
  -3  -8  -9   58.25    9.63
  -3  -8  -9   51.18    8.01
  -3  -9  14   13.21    4.92
   3   9 -13    0.05    2.02
   3   9 -13    3.80    2.55
  -3  -9  13    1.60    2.04
  -3  -9  13    5.96    3.07
   3   9 -12    1.82    2.01
   3   9 -12    2.57    1.88
  -3  -9  12    0.82    1.73
  -3  -9  12    1.46    1.67
  -3  -9  12   -0.64    2.04
   3   9 -11    7.04    3.00
  -3  -9  11    4.45    3.03
  -3  -9  11    4.95    2.62
   3   9 -11   13.48    4.44
   3   9 -10   15.26    4.15
  -3  -9  10   22.94    5.61
   3   9 -10   18.04    5.07
  -3  -9  10   19.44    5.19
   3   9  -9   36.28    5.98
   3   9  -9   29.94    6.22
  -3  -9   9   26.86    6.09
  -3  -9   9   44.28    7.30
   3   9  -8    0.46    1.44
   3   9  -8   -0.65    2.46
  -3  -9   8    1.15    1.82
  -3  -9   8    2.57    1.95
   3   9  -7    8.11    2.99
  -3  -9   7   10.33    3.92
  -3  -9   7    6.86    2.90
   3   9  -7    8.20    3.29
   3   9  -6   76.59    8.16
  -3  -9   6   63.68    8.71
   3   9  -6   54.57    7.55
  -3  -9   6   58.54    8.02
   3   9  -5  333.92   18.05
  -3  -9   5  353.20   20.25
  -3  -9   5  349.55   19.22
   3   9  -5  356.87   17.47
   3   9  -4   69.79    7.60
   3   9  -4   63.13    7.54
  -3  -9   4   69.10    9.08
  -3  -9   4   64.72    8.29
   3   9  -3  267.29   14.72
   3   9  -3  241.79   14.45
  -3  -9   3  254.73   17.15
  -3  -9   3  237.89   15.57
  -3  -9   3  255.20   16.10
  -3  -9   2    4.36    2.80
   3   9  -2    2.77    1.43
  -3  -9   2    9.67    3.56
   3   9  -2    4.98    2.65
   3   9  -2    3.42    1.61
  -3  -9   2    2.56    2.01
  -3  -9   2   -1.60    1.92
   3   9  -1  153.46   10.81
   3   9  -1  152.83   10.79
  -3  -9   1  161.99   13.10
   3   9  -1  133.73   11.84
  -3  -9   1  167.82   13.02
  -3  -9   1  155.42   11.75
  -3  -9   1  144.32   13.03
   3   9   0   29.61    4.86
   3   9   0   28.37    5.60
  -3  -9   0   34.73    6.53
  -3  -9   0   23.64    5.21
  -3  -9   0   26.81    5.78
  -3  -9   0   24.22    4.93
  -3  -9  -1   -0.08    1.55
  -3  -9  -1   -0.63    2.07
  -3  -9  -1    0.83    1.63
  -3  -9  -1   -1.37    1.78
   3   9   2  130.67   11.79
  -3  -9  -2  140.99   13.11
  -3  -9  -2  145.86   12.27
  -3  -9  -2  144.68   11.97
  -3  -9  -2  156.18   13.53
  -3  -9  -3    9.25    3.44
   3   9   3    8.23    2.90
   3   9   3    6.35    2.95
  -3  -9  -3    9.22    3.67
  -3  -9  -3    5.05    2.57
  -3  -9  -3   10.29    3.53
   3   9   4   16.30    4.38
   3   9   4   11.52    3.59
  -3  -9  -4   14.86    4.45
  -3  -9  -4   14.90    4.75
  -3  -9  -4   19.07    4.75
   3   9   5    0.71    1.24
   3   9   5   -3.88    2.47
  -3  -9  -5   -1.18    3.12
  -3  -9  -5   -0.78    1.76
   3   9   6  155.99   13.27
  -3  -9  -6  157.85   15.06
  -3  -9  -6  165.10   14.93
  -3  -9  -6  162.08   13.73
   3   9   7    6.45    2.92
  -3  -9  -7    7.70    3.97
  -3  -9  -7    5.09    3.06
   3   9   8    0.67    2.18
  -3  -9  -8   -2.35    2.63
   3  10 -11   27.83    5.71
   3  10 -11   15.35    5.00
  -3 -10  11   25.93    6.16
  -3 -10  11   30.76    6.75
   3  10 -10   16.47    4.50
   3  10 -10   19.13    5.54
  -3 -10  10   11.77    4.40
   3  10  -9   -0.22    1.88
   3  10  -9   -0.66    1.89
  -3 -10   9    1.71    2.14
  -3 -10   9    2.55    2.20
   3  10  -8  310.95   17.72
   3  10  -8  281.69   18.84
  -3 -10   8  289.40   19.72
  -3 -10   8  321.57   20.17
   3  10  -7  158.97   12.73
   3  10  -7  145.19   13.18
  -3 -10   7  157.38   14.44
  -3 -10   7  150.29   13.76
   3  10  -6   71.42    8.48
   3  10  -6   63.83    8.48
  -3 -10   6   78.34   10.21
  -3 -10   6   83.87   10.10
   3  10  -5   49.35    6.97
   3  10  -5   45.30    7.05
  -3 -10   5   37.50    7.11
  -3 -10   5   55.11    8.15
   3  10  -4   84.31    8.92
   3  10  -4   81.09    9.01
  -3 -10   4  101.31   11.66
  -3 -10   4   87.54   10.20
   3  10  -3   -0.66    2.35
  -3 -10   3   -0.97    2.29
  -3 -10   3    0.23    1.60
   3  10  -3   -0.35    1.08
   3  10  -2   29.79    5.26
   3  10  -2   22.35    5.24
  -3 -10   2   27.21    6.20
  -3 -10   2   19.79    4.85
  -3 -10   2   21.56    4.97
  -3 -10   2   19.61    5.01
   3  10  -1  104.11   11.22
  -3 -10   1  112.41   12.21
  -3 -10   1   92.57   10.39
  -3 -10   1   90.44   10.64
  -3 -10   1   98.62   10.15
   3  10   0    1.87    1.93
  -3 -10   0   -1.46    1.79
  -3 -10   0    1.64    2.19
  -3 -10   0    0.62    2.35
  -3 -10   0    1.95    2.88
   3  10   1    6.39    3.20
  -3 -10  -1    3.82    3.10
  -3 -10  -1    3.85    2.52
  -3 -10  -1    6.12    3.59
  -3 -10  -1    5.82    2.67
   3  10   2   -5.92    3.02
  -3 -10  -2    0.27    1.54
  -3 -10  -2    1.37    2.70
  -3 -10  -2    4.17    2.91
  -3 -10  -2   -1.56    2.05
  -3 -10  -3   25.84    6.27
  -3 -10  -3   24.46    5.74
  -3 -10  -3   27.44    5.77
  -3 -10  -4    3.49    2.75
  -3 -10  -4    0.02    1.48
  -3 -10  -4    0.35    2.48
   3  10   4   -0.12    2.24
   3  10   5    6.06    2.77
  -3 -10  -5    4.80    3.20
  -3 -10  -5    7.99    4.03
  -3 -10  -5    5.52    3.09
  -3 -10  -6   18.50    5.27
  -3 -11  10    1.12    2.26
   3  11  -9    1.03    1.26
  -3 -11   9   -1.31    1.91
   3  11  -9    2.22    2.53
   3  11  -8   13.53    3.88
  -3 -11   8   10.55    4.18
   3  11  -8   14.98    4.74
  -3 -11   8    6.88    3.41
   3  11  -7  103.01   10.71
   3  11  -7   90.25   10.90
  -3 -11   7  129.53   13.86
  -3 -11   7  104.85   12.23
   3  11  -6    5.30    2.70
  -3 -11   6   12.68    4.78
  -3 -11   6   14.08    4.31
   3  11  -5  201.58   14.52
  -3 -11   5  154.24   15.11
   3  11  -5  189.30   14.60
  -3 -11   5  193.58   16.05
   3  11  -4    7.73    3.19
  -3 -11   4    5.44    3.07
  -3 -11   4    2.30    1.91
   3  11  -3   48.70    7.13
   3  11  -3   62.03    9.23
  -3 -11   3   63.92    9.43
  -3 -11   3   59.52    9.55
  -3 -11   2   12.39    4.94
   3  11  -2    8.90    3.92
  -3 -11   2   10.21    4.17
  -3 -11   2   11.18    4.27
  -3 -11   1   33.01    6.71
  -3 -11   1   27.38    6.52
   3  11  -1   29.54    6.39
  -3 -11   1   23.24    5.59
  -3 -11   1   27.53    6.42
   3  11   0    9.13    3.59
  -3 -11   0    3.25    2.80
  -3 -11   0    4.36    2.81
  -3 -11   0    1.47    2.13
  -3 -11   0   -3.78    3.58
  -3 -11  -1   10.95    4.45
   3  11   1   13.89    4.14
  -3 -11  -1   15.09    4.72
  -3 -11  -1   14.78    4.93
  -3 -11  -1   14.81    4.44
  -3 -11  -2   37.37    7.03
  -3 -11  -2   38.48    7.69
  -3 -11  -2   34.20    6.66
   3  11   2   36.87    7.17
  -3 -11  -3    2.77    2.37
   3  12  -5   19.14    4.80
  -4  13  -1   94.41   11.22
  -4  13  -2    2.80    3.52
  -4  13  -3   -0.53    6.99
  -4  12   4   15.41    4.48
  -4  12   4   10.08    3.96
  -4  12   3    2.53    1.75
  -4  12   3    4.16    2.67
   4 -12  -3    2.06    2.27
   4 -12  -2   17.34    5.06
  -4  12   2   17.48    4.72
  -4  12   2   10.04    3.49
   4 -12  -2    7.07    3.88
  -4  12   1   -0.31    1.70
  -4  12   1    1.43    2.09
  -4  12   1    2.10    2.12
   4 -12  -1    2.18    1.69
  -4  12   0    0.28    1.30
  -4  12   0    2.52    1.86
   4 -12   0    3.87    2.76
  -4  12  -1  130.24   14.21
  -4  12  -1  120.12   11.94
   4 -12   1  146.36   13.72
  -4  12  -1  131.32   13.17
  -4  12  -2   45.88    8.39
  -4  12  -2   57.21    8.28
   4 -12   2   67.72    9.48
  -4  12  -2   64.34    9.25
  -4  12  -3   31.44    6.38
  -4  12  -3   29.84    6.97
  -4  12  -3   31.07    6.50
  -4  12  -4  157.36   15.56
   4 -12   4  139.29   12.88
  -4  12  -4  149.75   14.09
  -4  12  -5   30.24    7.06
  -4  12  -5   16.38    4.68
   4 -12   5   19.56    5.05
  -4  12  -6   23.57    6.16
  -4  12  -6   32.68    6.65
   4 -12   6   29.79    6.29
   4 -12   7   19.22    5.29
  -4  12  -7   18.38    4.83
   4 -12   8    1.90    2.21
   4 -12   8    4.20    3.19
   4 -12   9    1.34    5.61
  -4  11   7    2.48    2.15
   4 -11  -7   10.50    4.38
  -4  11   6   47.28    8.11
   4 -11  -6   51.44    8.93
   4 -11  -6   61.37    9.45
  -4  11   5   10.75    4.11
  -4  11   5    9.97    3.74
   4 -11  -5   12.05    4.56
   4 -11  -5   14.80    4.65
  -4  11   4   15.91    4.26
  -4  11   4   19.28    5.02
   4 -11  -4   20.02    5.28
   4 -11  -4   15.48    4.68
  -4  11   3   41.50    7.43
  -4  11   3   23.57    5.18
   4 -11  -3   26.42    6.23
   4 -11  -3   44.33    7.65
  -4  11   2    6.80    2.89
  -4  11   2    9.87    3.92
   4 -11  -2    5.04    3.03
   4 -11  -2    5.24    2.68
  -4  11   1   37.24    6.43
  -4  11   1   37.88    6.98
   4 -11  -1   37.10    6.84
   4 -11  -1   33.52    6.74
   4 -11   0   81.95    9.96
  -4  11   0   83.83   10.22
  -4  11   0   78.56    9.31
  -4  11  -1  175.70   15.79
   4 -11   1  196.44   13.88
  -4  11  -1  193.14   14.30
   4 -11   1  218.00   15.80
  -4  11  -1  194.49   15.42
  -4  11  -2  120.16   13.03
  -4  11  -2  121.93   11.46
   4 -11   2  134.26   11.71
   4 -11   2  134.36   12.46
  -4  11  -2  140.03   13.10
  -4  11  -3   23.62    6.00
  -4  11  -3   24.98    5.60
   4 -11   3   22.42    5.03
   4 -11   3   25.50    5.54
  -4  11  -4   83.55   10.87
   4 -11   4   74.37    9.25
  -4  11  -4   85.21   10.13
  -4  11  -5   -4.95    2.94
  -4  11  -5    1.28    2.18
   4 -11   5   -1.61    2.35
   4 -11   5    0.92    1.91
  -4  11  -6  118.73   12.78
   4 -11   6  116.66   11.94
   4 -11   6  122.84   11.60
  -4  11  -6  117.45   12.01
  -4  11  -7    4.97    3.16
   4 -11   7    1.77    1.75
   4 -11   7    1.61    1.75
  -4  11  -7    8.88    3.69
  -4  11  -8  141.92   13.88
   4 -11   8  135.36   13.53
   4 -11   8  140.49   12.91
  -4  11  -8  156.64   14.09
  -4  11  -9    8.29    3.21
  -4  11  -9   11.89    4.02
   4 -11   9    4.60    2.94
   4 -11   9    3.25    2.47
  -4  11 -10  122.24   12.80
   4 -11  10  139.07   14.39
   4 -11  10  122.95   12.67
  -4  10   9   23.09    5.09
   4 -10  -9   27.82    6.63
   4 -10  -8  204.22   17.17
   4 -10  -8  223.71   17.85
  -4  10   8  176.32   15.21
  -4  10   7   28.94    6.27
   4 -10  -7   39.49    7.53
   4 -10  -7   33.37    6.77
  -4  10   6   -2.16    2.69
   4 -10  -6   -0.61    2.85
   4 -10  -6    0.99    1.58
  -4  10   5   12.96    3.64
  -4  10   5   13.89    4.11
   4 -10  -5   12.86    4.33
   4 -10  -5   10.29    3.79
  -4  10   4   31.56    5.69
  -4  10   4   34.18    6.44
   4 -10  -4   39.35    6.94
   4 -10  -4   41.05    7.19
  -4  10   3   54.29    8.03
  -4  10   3   61.69    7.60
   4 -10  -3   68.61    8.88
   4 -10  -3   49.13    7.58
   4 -10  -2   71.76    8.96
  -4  10   2   59.77    7.47
   4 -10  -2   64.83    8.52
  -4  10   2   78.70    9.49
   4 -10  -1   65.20    7.36
  -4  10   1   46.83    6.76
  -4  10   1   55.48    7.90
   4 -10  -1   60.26    8.12
   4 -10  -1   70.34    8.66
   4 -10   0   38.08    5.78
  -4  10   0   34.03    5.76
  -4  10   0   25.86    5.57
   4 -10   0   28.71    5.56
  -4  10  -1   44.65    6.57
  -4  10  -1   53.80    7.80
   4 -10   1   62.63    7.52
   4 -10   1   56.30    7.59
  -4  10  -2    0.19    1.81
  -4  10  -2   -1.06    1.66
  -4  10  -2   -0.33    1.74
   4 -10   2   -1.38    1.42
   4 -10   2    0.02    1.64
  -4  10  -3  127.98   12.64
   4 -10   3  130.76   11.28
   4 -10   3  148.89   10.99
   4 -10   3  123.45   10.94
  -4  10  -3  135.94   12.11
  -4  10  -4   17.84    4.71
   4 -10   4   14.95    4.16
  -4  10  -4   23.00    5.23
   4 -10   4   19.16    4.11
  -4  10  -5   11.35    4.09
   4 -10   5   11.68    3.37
   4 -10   5    8.42    3.31
  -4  10  -5    8.84    3.19
  -4  10  -6   18.43    5.09
   4 -10   6   16.36    4.48
  -4  10  -6   12.31    3.83
   4 -10   6   19.33    4.63
  -4  10  -7    6.58    3.37
   4 -10   7    2.03    2.17
  -4  10  -7    3.11    1.98
   4 -10   7    6.93    2.77
  -4  10  -8   10.29    3.87
   4 -10   8   10.34    3.60
  -4  10  -8    2.67    1.69
   4 -10   8    6.76    2.91
  -4  10  -9   59.62    8.59
   4 -10   9   56.03    8.59
  -4  10  -9   60.56    8.57
   4 -10   9   53.05    7.77
  -4  10 -10    4.72    2.86
  -4  10 -10    0.34    2.04
   4 -10  10    6.61    3.43
   4 -10  10    2.87    2.35
  -4  10 -11   -0.78    1.91
  -4  10 -11    1.17    2.47
   4 -10  11   -0.84    2.38
   4 -10  11   -2.32    2.25
  -4  10 -12    6.50    3.17
   4 -10  12   -1.89    3.55
   4 -10  12    6.25    3.36
  -4  10 -13    3.40    3.88
  -4   9  11    4.05    2.93
   4  -9 -11   -1.74    3.32
  -4   9  10   20.72    4.93
   4  -9 -10   33.29    6.99
   4  -9 -10   19.51    5.45
  -4   9   9   25.15    5.20
   4  -9  -9   30.70    6.69
   4  -9  -9   29.54    6.41
  -4   9   8  137.09   11.21
   4  -9  -8  114.38   12.22
   4  -9  -8  139.78   13.41
  -4   9   7  217.05   13.57
   4  -9  -7  189.93   15.16
   4  -9  -7  212.47   15.98
  -4   9   6   10.05    2.77
   4  -9  -6    8.10    3.11
   4  -9  -6   12.55    3.88
  -4   9   5   21.85    4.44
  -4   9   5   32.45    4.85
  -4   9   5   35.37    6.35
   4  -9  -5   22.89    5.06
   4  -9  -5   29.87    5.77
  -4   9   4    7.02    2.72
  -4   9   4   10.34    3.51
   4  -9  -4    9.64    3.41
   4  -9  -4   15.93    4.23
  -4   9   3   23.65    4.50
  -4   9   3   25.28    5.29
   4  -9  -3   24.81    4.38
   4  -9  -3   15.66    4.20
   4  -9  -3   33.68    5.99
   4  -9  -2  270.57   14.14
   4  -9  -2  253.62   15.50
  -4   9   2  248.21   13.99
   4  -9  -2  272.49   16.08
  -4   9   2  260.16   16.24
   4  -9  -1  426.30   18.01
  -4   9   1  433.33   18.44
   4  -9  -1  435.64   20.14
   4  -9  -1  431.68   19.91
  -4   9   1  438.07   20.79
  -4   9   0  164.02   11.41
   4  -9   0  150.63   10.94
   4  -9   0  165.83   12.30
   4  -9   0  145.48   11.41
  -4   9   0  153.30   12.29
  -4   9  -1    6.22    2.54
  -4   9  -1   14.25    3.86
   4  -9   1   12.72    3.45
   4  -9   1   14.63    3.13
   4  -9   1   11.04    3.19
   4  -9   2   61.66    7.26
   4  -9   2   55.89    6.98
   4  -9   2   56.86    6.20
  -4   9  -2   61.69    7.80
  -4   9  -3   43.72    7.07
  -4   9  -3   48.20    6.94
   4  -9   3   44.74    6.43
   4  -9   3   45.32    5.83
   4  -9   3   58.08    7.02
  -4   9  -4  121.41   11.49
   4  -9   4  111.06   10.23
   4  -9   4  122.66    9.59
  -4   9  -4  102.58    9.90
  -4   9  -5   84.56    9.66
   4  -9   5   79.74    8.67
   4  -9   5   97.00    8.86
  -4   9  -5   79.65    8.82
  -4   9  -6  286.35   17.57
   4  -9   6  265.79   16.48
   4  -9   6  268.84   14.95
  -4   9  -6  294.82   16.99
  -4   9  -7  272.00   16.93
   4  -9   7  267.79   16.91
  -4   9  -7  292.07   15.30
  -4   9  -7  266.85   16.44
   4  -9   7  266.44   16.14
   4  -9   7  260.00   15.12
  -4   9  -8  131.78   11.82
   4  -9   8  122.46   11.46
   4  -9   8  113.13   11.29
  -4   9  -8  122.41   10.37
   4  -9   8  128.47   10.99
  -4   9  -8  115.94   11.02
  -4   9  -9   37.23    6.43
  -4   9  -9   40.03    6.74
   4  -9   9   40.30    6.96
   4  -9   9   37.79    6.24
   4  -9   9   33.33    6.46
  -4   9 -10   52.95    7.63
   4  -9  10   50.96    8.04
   4  -9  10   57.51    7.92
  -4   9 -10   57.65    8.18
   4  -9  10   54.95    8.57
  -4   9 -11   12.83    4.02
  -4   9 -11   10.50    3.53
   4  -9  11   13.75    4.49
   4  -9  11   19.43    5.45
   4  -9  11   15.72    4.54
  -4   9 -12   17.88    4.63
   4  -9  12   12.96    4.76
  -4   9 -12   15.35    4.63
   4  -9  12   11.17    3.88
   4  -9  12    8.71    3.58
  -4   9 -13  106.01   10.62
   4  -9  13  124.23   13.67
   4  -9  13   92.95   12.44
   4  -9  13  130.70   13.04
  -4   9 -13  127.62   12.79
  -4   8  12   45.50    7.50
   4  -8 -12   46.68    8.37
   4  -8 -12   65.21    9.99
   4  -8 -11   -2.28    3.03
   4  -8 -11    1.00    1.57
  -4   8  10  220.00   14.96
   4  -8 -10  203.15   16.21
   4  -8 -10  243.76   17.83
  -4   8   9   11.08    3.36
   4  -8  -9   16.97    4.71
   4  -8  -9    7.97    3.46
  -4   8   8   15.92    3.94
   4  -8  -8   14.05    4.45
   4  -8  -8   10.72    3.80
  -4   8   7  155.35   10.98
   4  -8  -7  131.31   11.88
   4  -8  -7  129.13   11.71
  -4   8   6   93.14    8.13
   4  -8  -6   86.66    9.36
   4  -8  -6   89.01    9.45
  -4   8   5  272.58   13.25
   4  -8  -5  281.98   13.61
   4  -8  -5  282.50   16.33
   4  -8  -5  312.07   17.13
  -4   8   5  271.82   13.90
  -4   8   4  335.98   13.92
  -4   8   4  308.44   14.49
   4  -8  -4  340.43   17.25
   4  -8  -4  360.77   15.40
   4  -8  -4  360.03   17.84
  -4   8   4  303.62   16.91
  -4   8   3  172.38    9.47
   4  -8  -3  162.98   10.44
  -4   8   3  159.05   10.33
   4  -8  -3  158.47   11.51
   4  -8  -3  146.49   11.18
  -4   8   3  162.09   12.19
  -4   8   2   66.91    6.79
   4  -8  -2   57.45    6.87
   4  -8  -2   73.29    7.06
   4  -8  -2   74.52    7.80
  -4   8   2   66.79    7.87
  -4   8   2   74.33    5.90
  -4   8   1  341.32   15.07
   4  -8  -1  343.36   15.40
   4  -8  -1  362.61   16.82
   4  -8  -1  355.21   16.71
  -4   8   1  341.70   17.45
   4  -8   0  229.62   12.74
  -4   8   0  205.87   11.78
   4  -8   0  222.89   10.42
   4  -8   0  221.23   13.09
   4  -8   0  222.65   13.08
  -4   8   0  222.43   13.99
   4  -8   1   30.01    4.81
  -4   8  -1   37.59    5.98
   4  -8   1   26.30    3.91
   4  -8   1   32.70    5.07
   4  -8   2  268.56   14.33
   4  -8   2  276.99   12.47
   4  -8   2  293.06   14.50
  -4   8  -2  294.74   15.94
   4  -8   3  193.96   10.80
  -4   8  -3  174.66    9.53
   4  -8   3  180.25   11.98
   4  -8   3  166.21   10.88
  -4   8  -3  168.36   12.07
  -4   8  -4   22.82    4.84
  -4   8  -4   18.68    3.40
  -4   8  -4   21.06    4.37
   4  -8   4   27.12    4.91
   4  -8   4   25.10    4.10
   4  -8   5    3.24    1.68
  -4   8  -5    1.89    1.53
  -4   8  -5    3.99    1.82
  -4   8  -5    0.31    1.12
   4  -8   5    1.76    1.13
  -4   8  -6   48.90    6.88
   4  -8   6   54.97    7.24
  -4   8  -6   53.24    6.27
   4  -8   6   46.06    5.77
   4  -8   6   41.52    6.11
  -4   8  -6   49.87    6.74
  -4   8  -7   70.48    8.24
   4  -8   7   68.86    8.17
   4  -8   7   67.99    8.13
  -4   8  -7   79.42    8.00
   4  -8   7   73.54    7.58
  -4   8  -7   67.45    7.96
  -4   8  -8   21.22    4.46
   4  -8   8   15.62    4.09
   4  -8   8   15.08    4.36
   4  -8   8   14.28    3.44
  -4   8  -8   14.93    3.85
  -4   8  -9    0.43    1.76
  -4   8  -9   -0.05    1.58
   4  -8   9    0.88    1.85
   4  -8   9   -1.06    1.63
   4  -8   9   -0.75    1.92
  -4   8 -10   24.32    4.81
   4  -8  10   19.42    5.27
  -4   8 -10   23.53    5.10
   4  -8  10   24.15    5.44
   4  -8  10   24.68    5.04
  -4   8 -11   15.69    3.96
  -4   8 -11    9.00    3.60
   4  -8  11    7.42    3.44
   4  -8  11   16.83    4.37
   4  -8  11   15.51    4.47
  -4   8 -12   -0.51    1.82
  -4   8 -12    3.74    2.55
   4  -8  12    6.71    3.38
   4  -8  12    3.38    2.36
  -4   8 -13    3.10    2.17
   4  -8  13    4.78    3.32
   4  -8  13    2.76    2.05
   4  -8  13   -4.61    3.05
  -4   8 -14   21.90    5.50
   4  -8  14   27.46    6.52
   4  -8  14   22.47    6.51
   4  -8  14   25.04    5.89
   4  -7 -14   -5.97    3.31
  -4   7  13   81.70    9.92
   4  -7 -13   55.85    8.95
   4  -7 -13   71.06   10.23
  -4   7  12   -0.57    1.32
   4  -7 -12   -2.04    2.48
   4  -7 -12   -1.38    2.52
   4  -7 -11    8.59    3.56
[truncated: 455,650 more chars]
