# Supplementary material for: Crystal structure of (2′,3,6′-tri­chloro­biphenyl-2-yl)boronic acid tetra­hydro­furan monosolvate
Source: Acta Crystallogr E Crystallogr Commun. 2015 Nov 7;71(Pt 12):1471–4. doi: 10.1107/S205698901502054X (PMC4719816; doi:10.1107/S205698901502054X)
Supplement: Supplementary file 2 [file e-71-01471-Isup2.hkl]

#
# h,k,l, Fc-squared, Fo-squared, sigma(Fo-squared), status flag
#
data_I
_shelx_title '2',3,6'-trichlorobiphenyl-2-ylboronic acid tetrahydrof'
_shelx_refln_list_code          4
_shelx_F_calc_maximum      115.31
_exptl_crystal_F_000       384.00
_reflns_d_resolution_high  0.6594

loop_
 _space_group_symop_operation_xyz
 'x, y, z'
 '-x, -y, -z'

_cell_length_a     8.3306
_cell_length_b     8.7122
_cell_length_c    12.4307
_cell_angle_alpha  98.683
_cell_angle_beta   97.737
_cell_angle_gamma  99.398

_shelx_F_squared_multiplier     1.000

loop_
 _refln_index_h
 _refln_index_k
 _refln_index_l
 _refln_F_squared_calc
 _refln_F_squared_meas
 _refln_F_squared_sigma
 _refln_observed_status
   1   0   0        220.49        230.13         2.16 o
   2   0   0       8647.85       8639.36        48.92 o
   3   0   0       2150.86       2279.22         9.65 o
   4   0   0        256.34        285.89         3.16 o
   5   0   0        389.68        393.95         4.80 o
   6   0   0        230.08        240.62         4.64 o
   7   0   0         19.24         24.85         2.15 o
   8   0   0         78.74         84.74         4.81 o
   9   0   0          7.17          5.92         1.90 o
  10   0   0         42.90         41.68         4.01 o
  11   0   0         17.72         24.34         4.62 o
 -12   1   0          6.89         13.38         5.75 o
 -11   1   0         88.14        113.55         8.16 o
 -10   1   0         30.92         29.96         3.37 o
  -9   1   0         54.62         44.67         3.76 o
  -8   1   0        190.63        196.60         6.21 o
  -7   1   0        782.02        760.86         9.98 o
  -6   1   0         43.54         42.29         2.19 o
  -5   1   0        533.88        524.99         6.91 o
  -4   1   0        738.47        837.67         8.37 o
  -3   1   0        548.43        552.73         4.62 o
  -2   1   0        103.59         99.37         1.76 o
  -1   1   0        263.37        299.34         2.34 o
   0   1   0        617.53        645.26         9.76 o
   1   1   0        894.23        880.86         4.52 o
   2   1   0          3.00          1.47         0.24 o
   3   1   0          0.34          0.69         0.18 o
   4   1   0        582.39        602.97         5.12 o
   5   1   0        803.52        823.53         6.17 o
   6   1   0         29.84         30.82         1.63 o
   7   1   0         62.82         69.39         3.56 o
   8   1   0         29.27         30.57         2.57 o
   9   1   0        146.83        127.44         5.61 o
  10   1   0         87.36         91.75         7.08 o
  11   1   0         73.97         83.44         7.12 o
 -12   2   0          6.98          5.96         2.17 o
 -11   2   0        519.16        544.05        14.94 o
 -10   2   0         59.34         61.52         4.70 o
  -9   2   0        545.50        579.19        13.26 o
  -8   2   0        596.52        583.85         9.67 o
  -7   2   0          0.19         -0.40         0.69 o
  -6   2   0       1670.53       1730.19        14.09 o
  -5   2   0         42.23         53.83         1.84 o
  -4   2   0        897.39        951.39         7.23 o
  -3   2   0        353.40        354.48         4.03 o
  -2   2   0       3447.46       3533.49        18.07 o
  -1   2   0        748.35        757.67         4.44 o
   0   2   0          5.70         14.52         0.53 o
   1   2   0        426.77        434.94         3.02 o
   2   2   0       3401.90       3331.22        16.40 o
   3   2   0        216.69        271.34         3.37 o
   4   2   0       2899.66       3072.90        20.91 o
   5   2   0         31.19         44.76         1.58 o
   6   2   0         18.64         15.51         1.86 o
   7   2   0         14.31          8.94         1.46 o
   8   2   0        254.34        244.82        12.71 o
   9   2   0        103.31         81.87         6.31 o
  10   2   0        274.45        305.78        16.63 o
  11   2   0         15.68         17.96         3.50 o
 -12   3   0          0.47          0.24         1.43 o
 -11   3   0        178.72        157.83         8.13 o
 -10   3   0         53.18         35.54         4.11 o
  -9   3   0         17.61         23.89         2.88 o
  -8   3   0         79.99         82.74         3.72 o
  -7   3   0         31.26         26.31         3.02 o
  -6   3   0        160.08        157.57         4.99 o
  -5   3   0       1213.09       1255.38        11.28 o
  -4   3   0        147.84        120.15         2.39 o
  -3   3   0       2423.84       2497.25        14.02 o
  -2   3   0        319.18        392.70         3.31 o
  -1   3   0       1933.53       1983.17        19.22 o
   0   3   0        997.68       1039.88        10.75 o
   1   3   0         84.24         86.66         1.59 o
   2   3   0         51.37         49.93         1.39 o
   3   3   0       1912.88       1969.79        10.79 o
   4   3   0        529.16        479.14         5.33 o
   5   3   0        116.91        117.15         2.94 o
   6   3   0        710.34        690.11         6.99 o
   7   3   0        357.73        361.06         8.30 o
   8   3   0          0.31         -1.14         1.14 o
   9   3   0        306.66        322.35        19.14 o
  10   3   0          1.92          2.63         1.26 o
  11   3   0          0.49         -2.21         2.60 o
 -12   4   0         39.36         47.09         5.33 o
 -11   4   0         51.44         50.79         4.64 o
 -10   4   0         31.39         35.83         3.66 o
  -9   4   0         91.77         89.99         4.23 o
  -8   4   0         24.18         18.91         1.83 o
  -7   4   0        524.37        521.58         8.68 o
  -6   4   0        577.59        592.84         7.51 o
  -5   4   0        194.82        184.32         3.02 o
  -4   4   0       1331.51       1277.57         8.25 o
  -3   4   0         89.34         80.19         1.81 o
  -2   4   0       2958.73       2882.04        10.78 o
  -1   4   0       1449.14       1511.47        10.29 o
   0   4   0        308.20        307.06         3.66 o
   1   4   0          2.08          0.84         0.28 o
   2   4   0       1983.79       2005.49        10.02 o
   3   4   0        202.62        204.94         3.58 o
   4   4   0       1299.93       1316.51        15.18 o
   5   4   0          4.61          5.10         0.61 o
   6   4   0        528.67        546.95         8.30 o
   7   4   0         25.66         13.44         2.05 o
   8   4   0          7.71          4.49         1.46 o
   9   4   0        105.80         97.70         6.19 o
  10   4   0         31.18         30.80         3.74 o
 -12   5   0          5.69          4.05         3.16 o
 -11   5   0        131.76        134.73         7.46 o
 -10   5   0         13.56         11.43         1.92 o
  -9   5   0        235.44        237.46         6.95 o
  -8   5   0         98.18         86.46         3.93 o
  -7   5   0         15.50         13.19         1.47 o
  -6   5   0         35.20         26.45         1.69 o
  -5   5   0         68.50         72.26         2.06 o
  -4   5   0         73.97         69.38         1.91 o
  -3   5   0         29.15         22.49         1.03 o
  -2   5   0       2820.96       2974.19        15.85 o
  -1   5   0         57.76         52.35         1.51 o
   0   5   0        439.43        414.04         4.51 o
   1   5   0        584.91        598.61         4.67 o
   2   5   0         32.47         49.05         1.67 o
   3   5   0          1.78          1.14         0.36 o
   4   5   0        144.40        154.35         3.70 o
   5   5   0          1.84          0.55         0.63 o
   6   5   0         70.50         75.49         3.94 o
   7   5   0          7.93          5.38         1.63 o
   8   5   0        441.87        469.21        12.92 o
   9   5   0         38.71         38.56         4.80 o
  10   5   0        189.89        202.74        11.26 o
 -12   6   0         11.81          5.43         3.82 o
 -11   6   0         39.72         40.76         4.92 o
 -10   6   0         46.86         50.78         3.87 o
  -9   6   0         16.45         14.55         2.02 o
  -8   6   0          4.04          3.57         1.03 o
  -7   6   0        220.95        215.86         5.71 o
  -6   6   0        215.38        215.57         4.84 o
  -5   6   0        809.29        821.55         7.81 o
  -4   6   0        309.92        311.52         4.02 o
  -3   6   0        288.54        276.44         4.64 o
  -2   6   0        999.03       1056.90         7.95 o
  -1   6   0         54.57         58.40         2.20 o
   0   6   0       1697.03       1633.01        15.27 o
   1   6   0        377.75        352.05         4.53 o
   2   6   0         83.12         92.14         2.23 o
   3   6   0         77.76         82.37         2.57 o
   4   6   0        422.16        411.44         7.07 o
   5   6   0          3.56          2.75         0.82 o
   6   6   0        169.83        182.96         5.95 o
   7   6   0          2.60          1.15         0.89 o
   8   6   0         77.88         75.91         6.41 o
   9   6   0         42.82         51.02         5.59 o
 -11   7   0          8.29          3.21         2.79 o
 -10   7   0          2.20          1.91         1.48 o
  -9   7   0         61.11         52.46         4.96 o
  -8   7   0          5.73          6.05         1.61 o
  -7   7   0        436.40        453.85         8.62 o
  -6   7   0        152.54        169.42         4.97 o
  -5   7   0         49.27         46.02         2.25 o
  -4   7   0          8.32          4.77         0.86 o
  -3   7   0         25.35         18.90         2.68 o
  -2   7   0         31.52         23.26         1.55 o
  -1   7   0        263.95        275.84         5.18 o
   0   7   0        523.10        503.58         6.29 o
   1   7   0         88.63         85.07         2.51 o
   2   7   0        795.72        806.38         7.91 o
   3   7   0          6.72          3.83         0.80 o
   4   7   0        151.89        148.97         4.26 o
   5   7   0         45.62         42.40         2.65 o
   6   7   0         56.42         53.68         3.44 o
   7   7   0          7.79          7.79         1.51 o
   8   7   0         99.20        106.38         7.80 o
   9   7   0          0.08         -1.58         2.99 o
 -11   8   0        203.75        204.42        19.58 o
 -10   8   0          3.00          6.80         3.19 o
  -9   8   0         89.35         89.24         8.78 o
  -8   8   0          5.40          6.34         2.85 o
  -7   8   0        181.69        186.32         8.82 o
  -6   8   0         63.10         61.33         4.10 o
  -5   8   0        588.59        624.77        12.75 o
  -4   8   0        296.89        301.00         6.87 o
  -3   8   0        372.38        377.08         7.69 o
  -2   8   0        697.03        707.13         9.64 o
  -1   8   0          1.17          0.41         0.79 o
   0   8   0         29.62         28.91         1.60 o
   1   8   0         46.45         37.85         2.14 o
   2   8   0          5.35          3.78         0.93 o
   3   8   0         12.40         12.86         1.39 o
   4   8   0          0.06          0.36         0.85 o
   5   8   0         64.74         61.16         3.76 o
   6   8   0         53.00         54.91         4.26 o
   7   8   0         12.68          9.88         4.17 o
   8   8   0         39.23         47.45         8.71 o
 -10   9   0          2.13         -0.03         3.33 o
  -9   9   0          0.01          0.97         2.15 o
  -8   9   0          0.01         -0.75         2.15 o
  -7   9   0          1.94          0.38         2.32 o
  -6   9   0         92.88         90.32         6.42 o
  -5   9   0         21.44         18.64         2.50 o
  -4   9   0        213.00        212.63         7.09 o
  -3   9   0         44.95         51.72         3.11 o
  -2   9   0         31.07         29.59         2.37 o
  -1   9   0         24.50         17.11         1.69 o
   0   9   0         99.27         93.87         4.83 o
   1   9   0         61.87         58.73         3.53 o
   2   9   0        277.02        277.38         7.74 o
   3   9   0         41.73         38.02         3.01 o
   4   9   0        353.83        369.32        10.41 o
   5   9   0          0.25          0.87         1.38 o
   6   9   0        156.64        153.76         9.55 o
  -9  10   0         31.90         33.31         8.60 o
  -8  10   0         36.04         33.37         5.64 o
  -7  10   0         56.01         50.72         5.60 o
  -6  10   0          5.68          7.60         2.23 o
  -5  10   0         10.20         10.84         2.09 o
  -4  10   0         39.42         43.93         3.86 o
  -3  10   0        354.30        366.43         9.78 o
  -2  10   0          8.11          4.87         1.21 o
  -1  10   0        333.80        331.29         7.99 o
   0  10   0         34.59         37.23         2.77 o
   1  10   0        101.28        101.42         5.00 o
   2  10   0         20.16         21.01         2.33 o
   3  10   0          0.04          1.09         1.31 o
   4  10   0         34.16         34.74         3.45 o
   5  10   0          1.58          2.83         1.63 o
   6  10   0         14.27         12.00         4.85 o
  -8  11   0          1.34          3.91         4.01 o
  -7  11   0          8.98          3.14         1.89 o
  -6  11   0          6.22          5.60         2.15 o
  -5  11   0         37.21         32.01         3.64 o
  -4  11   0        109.95        110.91         7.72 o
  -3  11   0         35.96         27.58         3.02 o
  -2  11   0        237.62        265.11         9.00 o
  -1  11   0          0.01         -1.19         1.19 o
   0  11   0         24.45         25.24         2.66 o
   1  11   0          6.27          3.99         1.16 o
   2  11   0        148.23        157.08         7.40 o
   3  11   0          3.06          3.83         2.21 o
   4  11   0        195.53        197.55        13.79 o
  -6  12   0         25.01         41.81         8.86 o
  -5  12   0         19.02         23.30         3.88 o
  -4  12   0          5.78          2.43         1.39 o
  -3  12   0          1.22          3.24         1.54 o
  -2  12   0         14.01         13.33         2.20 o
  -1  12   0        124.04        135.85         6.31 o
   0  12   0          7.06          6.50         1.59 o
   1  12   0        182.22        193.90         8.51 o
   2  12   0         37.54         49.19         6.75 o
  -3  13   0         63.70         74.30        11.66 o
   3 -13   1         14.80         20.97         5.96 o
   4 -13   1        127.56        128.74        15.30 o
  -2 -12   1          4.38          1.58         1.76 o
  -1 -12   1         54.44         52.71         3.97 o
   0 -12   1          5.66          6.03         1.47 o
   1 -12   1         59.48         51.76         4.29 o
   2 -12   1         67.35         61.60         9.49 o
   3 -12   1         39.49         41.22         4.24 o
   4 -12   1        185.50        179.77         8.98 o
   5 -12   1         44.24         42.93         5.24 o
   6 -12   1          0.72          7.70         4.32 o
   7 -12   1          0.07         -1.70         2.77 o
  -4 -11   1        182.07        203.92        20.07 o
  -3 -11   1         35.11         38.39         3.83 o
  -2 -11   1        102.17        103.97         5.39 o
  -1 -11   1         16.23         18.15         2.33 o
   0 -11   1          0.03          0.98         1.04 o
   1 -11   1         95.48         85.52         4.47 o
   2 -11   1        106.06        114.78         7.07 o
   3 -11   1         67.99         65.38         5.08 o
   4 -11   1        267.26        267.71         9.13 o
   5 -11   1         63.28         50.84         4.45 o
   6 -11   1        143.03        149.71         9.15 o
   7 -11   1         11.66          4.31         2.07 o
   8 -11   1         44.56         46.12         9.75 o
  -6 -10   1          2.62          2.33         3.16 o
  -5 -10   1         24.93         22.66         3.21 o
  -4 -10   1         21.29         18.63         2.50 o
  -3 -10   1        136.73        135.52         6.62 o
  -2 -10   1          5.53          2.86         1.23 o
  -1 -10   1        265.36        271.58         8.08 o
   0 -10   1         27.18         31.54         2.50 o
   1 -10   1         42.67         38.07         2.73 o
   2 -10   1         15.31          9.46         1.48 o
   3 -10   1          0.75          1.43         1.12 o
   4 -10   1         80.75         74.30         4.99 o
   5 -10   1         22.84         20.02         3.72 o
   6 -10   1         38.01         32.67         4.13 o
   7 -10   1         91.69         83.15         6.66 o
   8 -10   1         54.23         60.29         7.58 o
   9 -10   1          0.56          0.69         1.93 o
  -6  -9   1         11.12          9.15         3.88 o
  -5  -9   1         32.60         34.50         3.33 o
  -4  -9   1          1.67          0.94         1.02 o
  -3  -9   1        195.15        208.72         6.15 o
  -2  -9   1        147.57        141.62         5.00 o
  -1  -9   1         10.15         11.01         1.31 o
   0  -9   1         80.61         81.49         3.60 o
   1  -9   1        161.74        159.45         4.98 o
   2  -9   1         26.16         21.28         1.86 o
   3  -9   1        414.87        417.61         9.44 o
   4  -9   1         16.33         16.12         1.92 o
   5  -9   1        228.13        237.16         8.41 o
   6  -9   1        609.71        669.74        17.25 o
   7  -9   1          4.11          5.95         2.22 o
   8  -9   1        307.11        315.85        16.49 o
   9  -9   1          1.04          0.49         1.52 o
  10  -9   1         71.75         52.59        10.20 o
  -8  -8   1          4.98          6.27         3.74 o
  -7  -8   1         34.53         29.88         4.17 o
  -6  -8   1          3.74          3.14         1.50 o
  -5  -8   1         60.49         65.04         4.30 o
  -4  -8   1         32.42         24.99         1.93 o
  -3  -8   1        151.23        144.33         4.78 o
  -2  -8   1          4.70          4.86         1.20 o
  -1  -8   1        277.29        278.71         6.19 o
   0  -8   1          9.83          6.10         1.00 o
   1  -8   1        638.04        620.06         9.11 o
   2  -8   1        213.30        213.86         5.72 o
   3  -8   1        117.64        111.73         5.09 o
   4  -8   1         44.85         42.20         3.26 o
   5  -8   1         58.49         52.21         3.71 o
   6  -8   1         58.54         54.06         3.87 o
   7  -8   1          2.58          3.06         1.22 o
   8  -8   1          6.53          4.16         1.49 o
   9  -8   1          1.29          0.32         1.35 o
  10  -8   1         58.70         67.93         6.44 o
  11  -8   1         18.29         14.00         5.54 o
  -9  -7   1         51.72         59.04         7.32 o
  -8  -7   1          1.90         -0.58         1.47 o
  -7  -7   1         67.28         61.41         4.25 o
  -6  -7   1          0.43          0.46         0.84 o
  -5  -7   1        484.46        481.57        10.83 o
  -4  -7   1          0.02         -0.59         0.59 o
  -3  -7   1        637.18        621.49         8.19 o
  -2  -7   1        142.98        145.33         3.18 o
  -1  -7   1       1353.12       1379.65        10.52 o
   0  -7   1       1318.38       1339.66        10.83 o
   1  -7   1        449.38        448.96         6.53 o
   2  -7   1       3148.62       3267.78        25.40 o
   3  -7   1         59.84         61.38         2.31 o
   4  -7   1         54.95         60.60         2.59 o
   5  -7   1         70.09         76.74         3.03 o
   6  -7   1        265.38        273.64         7.22 o
   7  -7   1        228.38        248.59         7.20 o
   8  -7   1        114.30        109.32         5.91 o
   9  -7   1         64.78         70.15         4.98 o
  10  -7   1         81.64         72.42         5.37 o
  11  -7   1          0.01         -1.47         2.15 o
  -9  -6   1         69.24         69.36         6.53 o
  -8  -6   1         45.23         54.64         5.56 o
  -7  -6   1          0.29          1.99         1.03 o
  -6  -6   1         19.44         18.01         1.93 o
  -5  -6   1        558.21        560.77         7.93 o
  -4  -6   1         29.92         26.92         1.61 o
  -3  -6   1          1.09          1.02         0.49 o
  -2  -6   1         15.29         19.40         1.08 o
  -1  -6   1         36.91         35.58         1.29 o
   0  -6   1         72.96         76.24         2.03 o
   1  -6   1          6.39          2.27         0.39 o
   2  -6   1         14.51          9.54         0.82 o
   3  -6   1          1.11          2.88         0.63 o
   4  -6   1        134.19        127.55         2.82 o
   5  -6   1         83.73         74.59         2.40 o
   6  -6   1        462.15        470.88         7.15 o
   7  -6   1         23.29         17.49         1.71 o
   8  -6   1         43.44         45.47         3.86 o
   9  -6   1          9.87          6.93         1.51 o
  10  -6   1         87.61         93.00         5.99 o
  11  -6   1         17.30         15.88         3.21 o
 -10  -5   1        109.96        108.20        10.84 o
  -9  -5   1        534.50        559.86        15.14 o
  -8  -5   1          7.07          3.87         1.70 o
  -7  -5   1        271.14        277.79         7.29 o
  -6  -5   1         34.85         24.40         1.89 o
  -5  -5   1         77.45         64.77         2.56 o
  -4  -5   1        166.75        167.19         3.82 o
  -3  -5   1       1122.02       1126.91         8.11 o
  -2  -5   1          0.45          0.42         0.31 o
  -1  -5   1        799.14        755.20         5.50 o
   0  -5   1       1724.61       1797.67         9.57 o
   1  -5   1         82.70         64.72         1.81 o
   2  -5   1         11.13         11.74         0.81 o
   3  -5   1        403.22        416.58         4.41 o
   4  -5   1        466.72        489.79         5.45 o
   5  -5   1        533.15        561.56         6.34 o
   6  -5   1        169.45        183.50         3.85 o
   7  -5   1        404.59        419.21         7.96 o
   8  -5   1         83.81         77.03         3.72 o
   9  -5   1        187.05        183.27         6.75 o
  10  -5   1        140.18        140.29         7.15 o
  11  -5   1          0.28          0.56         1.57 o
 -11  -4   1          1.73         16.58         6.29 o
 -10  -4   1         31.76         31.02         3.80 o
  -9  -4   1         51.88         50.11         4.48 o
  -8  -4   1        296.11        267.16         9.51 o
  -7  -4   1          0.04         -0.74         1.08 o
  -6  -4   1        391.05        422.66         5.89 o
  -5  -4   1         24.52         17.07         1.26 o
  -4  -4   1         78.60         66.55         2.39 o
  -3  -4   1       2427.05       2672.51        11.60 o
  -2  -4   1          9.61          5.21         0.51 o
  -1  -4   1       2433.09       2545.88        12.76 o
   0  -4   1         55.94         80.33         1.48 o
   1  -4   1        135.47        133.22         2.31 o
   2  -4   1        432.12        463.13         3.82 o
   3  -4   1        218.78        253.43         3.40 o
   4  -4   1          4.19          7.91         0.72 o
   5  -4   1        113.32        140.55         3.03 o
   6  -4   1         36.96         32.05         1.83 o
   7  -4   1         54.39         51.69         2.79 o
   8  -4   1        153.54        145.21         5.01 o
   9  -4   1         12.56         10.67         1.67 o
  10  -4   1         21.00         18.38         2.64 o
  11  -4   1          4.96          4.05         1.41 o
  12  -4   1          7.81          8.81         2.85 o
 -11  -3   1         43.19         50.59         5.76 o
 -10  -3   1         22.65         23.20         3.27 o
  -9  -3   1        165.49        157.14         7.64 o
  -8  -3   1          5.83          4.43         1.31 o
  -7  -3   1         88.03         97.91         3.97 o
  -6  -3   1         60.58         64.28         2.17 o
  -5  -3   1        213.11        213.99         3.99 o
  -4  -3   1         14.72         11.10         1.02 o
  -3  -3   1          4.23          5.23         0.55 o
  -2  -3   1       1048.40       1120.56         7.43 o
  -1  -3   1        742.75        713.95         4.75 o
   0  -3   1        719.73        731.90         7.15 o
   1  -3   1       7647.81       7844.08        21.23 o
   2  -3   1       3060.39       3140.02        26.19 o
   3  -3   1        424.12        395.94         4.05 o
   4  -3   1       1469.10       1533.35        11.52 o
   5  -3   1        462.23        470.74         5.90 o
   6  -3   1        111.62        113.35         3.72 o
   7  -3   1         87.62         76.57         3.34 o
   8  -3   1         90.38         84.50         4.15 o
   9  -3   1        105.03        104.48         5.74 o
  10  -3   1         32.32         29.50         3.39 o
  11  -3   1          2.22          2.95         1.50 o
  12  -3   1         53.00         52.03         7.04 o
 -11  -2   1        133.02        152.35         9.74 o
 -10  -2   1         98.65        112.84         6.76 o
  -9  -2   1         74.11         76.03         4.42 o
  -8  -2   1          2.01          0.84         1.01 o
  -7  -2   1          3.96          2.73         0.94 o
  -6  -2   1        180.27        162.69         3.53 o
  -5  -2   1        101.68         97.68         2.34 o
  -4  -2   1        176.16        173.61         3.73 o
  -3  -2   1        982.36       1089.81        11.82 o
  -2  -2   1        348.18        345.22         3.03 o
  -1  -2   1         36.47         36.66         0.93 o
   0  -2   1       6381.49       6114.68        26.30 o
   1  -2   1       2304.88       2350.65         7.20 o
   2  -2   1        510.98        486.42         4.99 o
   3  -2   1        722.31        699.04         5.64 o
   4  -2   1        209.43        244.39         4.33 o
   5  -2   1        992.65       1074.74        10.18 o
   6  -2   1        173.32        165.79         4.41 o
   7  -2   1        130.85        128.82         4.60 o
   8  -2   1         65.10         70.96         3.70 o
   9  -2   1        155.62        148.87         6.82 o
  10  -2   1        393.43        399.56        12.02 o
  11  -2   1          2.22          1.07         1.40 o
  12  -2   1         48.39         46.97         6.82 o
 -11  -1   1          4.12          6.90         2.16 o
 -10  -1   1        103.49        105.53         5.53 o
  -9  -1   1         26.93         25.19         2.58 o
  -8  -1   1        218.43        213.92         6.75 o
  -7  -1   1        514.65        473.71         9.23 o
  -6  -1   1        317.21        338.31         4.09 o
  -5  -1   1       1838.95       1822.15        10.00 o
  -4  -1   1         67.51         47.86         1.41 o
  -3  -1   1       1927.37       1989.50         8.96 o
  -2  -1   1        156.71        175.77         1.69 o
  -1  -1   1         18.92         19.72         0.56 o
   0  -1   1       1414.03       1276.96        74.09 o
   1  -1   1       1174.10       1223.57         8.34 o
   2  -1   1        268.78        274.12         3.54 o
   3  -1   1       2099.28       1977.19        11.35 o
   4  -1   1        167.40        156.29         2.61 o
   5  -1   1        292.82        287.28         5.58 o
   6  -1   1        498.37        489.76         7.98 o
   7  -1   1          4.05          1.37         1.00 o
   8  -1   1          6.00          7.62         1.99 o
   9  -1   1         24.83         19.36         2.54 o
  10  -1   1          0.76          0.13         1.38 o
  11  -1   1        250.82        272.64        10.67 o
 -11   0   1         18.54         20.47         2.92 o
 -10   0   1        250.49        261.46         9.74 o
  -9   0   1         72.87         65.38         4.01 o
  -8   0   1        135.69        150.94         5.58 o
  -7   0   1        166.47        163.61         4.51 o
  -6   0   1          7.62          6.16         0.92 o
  -5   0   1       1460.34       1555.88         8.66 o
  -4   0   1        894.94        996.04        11.12 o
  -3   0   1        243.15        238.51         4.70 o
  -2   0   1       2237.78       2249.42        22.99 o
  -1   0   1        124.05        124.97         2.41 o
   1   0   1       4780.35       4672.03        23.02 o
   2   0   1        626.05        638.93         5.80 o
   3   0   1        254.96        292.08         3.73 o
   4   0   1        367.60        410.80         5.44 o
   5   0   1        151.31        152.30         3.50 o
   6   0   1        139.75        148.65         3.55 o
   7   0   1        778.46        752.07        11.37 o
   8   0   1        110.02        105.38         4.65 o
   9   0   1        109.53        115.63         6.00 o
  10   0   1        136.81        144.51         7.26 o
  11   0   1          0.45         -0.83         1.75 o
 -12   1   1          0.42         -1.17         1.53 o
 -11   1   1        124.69        130.71         7.33 o
 -10   1   1          0.12          2.17         1.19 o
  -9   1   1        154.03        163.00         6.14 o
  -8   1   1        101.41        105.44         4.69 o
  -7   1   1          4.91          3.36         0.79 o
  -6   1   1        542.45        546.72         8.74 o
  -5   1   1       1432.83       1478.62        11.62 o
  -4   1   1        701.97        687.78         6.44 o
  -3   1   1       1702.67       1661.17        18.00 o
  -2   1   1       5257.25       5365.01        31.80 o
  -1   1   1         92.91         80.48         1.02 o
   0   1   1        795.27        810.85         5.92 o
   1   1   1       4547.89       4616.09        22.87 o
   2   1   1       6932.34       7112.03        32.54 o
   3   1   1        492.31        536.42         3.15 o
   4   1   1       1447.52       1535.00         6.59 o
   5   1   1        622.30        629.08         8.48 o
   6   1   1          8.34          9.56         1.09 o
   7   1   1       1006.01       1043.56        13.65 o
   8   1   1         68.79         53.28         3.42 o
   9   1   1         97.10         84.08         5.11 o
  10   1   1         13.20         11.30         2.53 o
  11   1   1         16.31         23.21         3.85 o
 -12   2   1          0.09          0.26         1.47 o
 -11   2   1         46.85         44.40         4.34 o
 -10   2   1          2.07          3.48         1.76 o
  -9   2   1        107.55        101.82         5.02 o
  -8   2   1        131.01        122.15         5.00 o
  -7   2   1         50.62         54.86         2.78 o
  -6   2   1        169.66        149.48         3.27 o
  -5   2   1        511.71        504.99         5.81 o
  -4   2   1        464.15        463.02         5.48 o
  -3   2   1        177.12        177.82         2.33 o
  -2   2   1        474.01        485.84         3.14 o
  -1   2   1      11491.55      10858.93       160.61 o
   0   2   1        496.19        537.72         3.31 o
   1   2   1       1814.80       1733.52        11.64 o
   2   2   1       1037.79       1090.61         7.89 o
   3   2   1        578.66        530.37         4.38 o
   4   2   1        196.45        179.88         2.76 o
   5   2   1          5.03          6.77         0.66 o
   6   2   1         43.63         35.71         1.86 o
   7   2   1          7.31         10.69         1.54 o
   8   2   1          3.45          1.16         1.15 o
   9   2   1         17.89         19.95         2.77 o
  10   2   1          1.84          3.80         1.85 o
  11   2   1         73.90         81.88         7.14 o
 -12   3   1         81.94         93.81         6.58 o
 -11   3   1          8.82         10.39         2.24 o
 -10   3   1          1.06          0.01         1.09 o
  -9   3   1          0.82          0.81         0.80 o
  -8   3   1         97.72         88.49         3.84 o
  -7   3   1          0.14         -0.44         0.67 o
  -6   3   1        303.32        300.54         5.11 o
  -5   3   1          3.51          2.09         0.66 o
  -4   3   1       3960.07       4219.06        25.27 o
  -3   3   1        750.94        745.45         6.12 o
  -2   3   1       1996.34       2029.43        11.15 o
  -1   3   1       1797.35       1840.29        18.33 o
   0   3   1        518.41        573.59         7.77 o
   1   3   1        250.45        224.87         2.34 o
   2   3   1         17.11         24.96         1.11 o
   3   3   1          2.23          2.71         0.37 o
   4   3   1         22.19         16.12         0.91 o
   5   3   1         42.68         44.78         1.51 o
   6   3   1         55.32         44.58         2.19 o
   7   3   1          8.22          5.64         2.04 o
   8   3   1          4.43          1.79         1.36 o
   9   3   1         57.88         56.93         4.65 o
  10   3   1         29.31         33.74         4.43 o
  11   3   1          7.89         14.03         5.33 o
 -12   4   1         57.75         72.05         5.87 o
 -11   4   1         59.69         59.31         4.94 o
 -10   4   1         18.53         16.19         2.19 o
  -9   4   1          0.50          1.17         0.91 o
  -8   4   1         17.62         15.77         1.67 o
  -7   4   1         53.26         54.98         2.86 o
  -6   4   1         23.78         20.28         1.43 o
  -5   4   1         12.08         13.92         1.12 o
  -4   4   1        260.08        277.59         3.33 o
  -3   4   1         22.17         19.47         0.99 o
  -2   4   1        455.96        546.16         4.57 o
  -1   4   1        632.46        712.27         7.24 o
   0   4   1         13.22         10.25         0.73 o
   1   4   1        239.92        222.58         2.69 o
   2   4   1         22.52         12.64         0.78 o
   3   4   1       1520.84       1629.08         8.44 o
   4   4   1        258.75        250.97         4.15 o
   5   4   1        963.53        993.97         9.55 o
   6   4   1          0.07          0.65         0.66 o
   7   4   1         42.82         40.34         3.50 o
   8   4   1          4.03          0.58         2.38 o
   9   4   1         56.36         62.49         5.24 o
  10   4   1         24.26         18.88         3.35 o
 -12   5   1         55.42         60.34         7.46 o
 -11   5   1          6.78          9.62         2.15 o
 -10   5   1        188.75        193.93         6.70 o
  -9   5   1         16.75         16.09         1.85 o
  -8   5   1        145.76        148.49         5.09 o
  -7   5   1         83.08         83.22         3.14 o
  -6   5   1         14.35         17.63         1.41 o
  -5   5   1         15.04         14.67         0.92 o
  -4   5   1        234.18        248.94         3.80 o
  -3   5   1        136.08        128.76         2.42 o
  -2   5   1       2461.89       2436.12        10.63 o
  -1   5   1         17.25         13.01         0.96 o
   0   5   1       2673.36       2717.94        15.89 o
   1   5   1        226.54        209.46         3.03 o
   2   5   1        195.90        208.81         3.36 o
   3   5   1        552.94        546.40         5.47 o
   4   5   1         41.78         34.02         1.78 o
   5   5   1         51.76         41.19         2.15 o
   6   5   1         84.21         76.15         3.40 o
   7   5   1          0.78         -0.55         1.00 o
   8   5   1          0.25          2.65         1.46 o
   9   5   1          3.37          1.81         1.43 o
  10   5   1          4.63         16.90         6.07 o
 -11   6   1          3.06          1.95         1.73 o
 -10   6   1         13.95         16.09         2.23 o
  -9   6   1         23.17         21.89         2.38 o
  -8   6   1        224.45        222.31         7.01 o
  -7   6   1          0.90          2.16         0.73 o
  -6   6   1        173.58        159.57         4.19 o
  -5   6   1        151.22        132.20         3.50 o
  -4   6   1          2.29          1.23         0.40 o
  -3   6   1        311.05        293.26         3.81 o
  -2   6   1         69.09         60.40         1.47 o
  -1   6   1        238.42        227.03         4.20 o
   0   6   1         19.80         13.17         0.88 o
   1   6   1          0.09         -0.06         0.31 o
   2   6   1        204.32        195.39         3.69 o
   3   6   1        211.90        214.66         4.36 o
   4   6   1         48.36         44.61         2.31 o
   5   6   1        402.10        417.30         7.71 o
   6   6   1         17.95         13.72         1.72 o
   7   6   1        231.47        228.57        10.34 o
   8   6   1          4.94          1.85         1.68 o
   9   6   1          0.05          0.12         1.37 o
 -11   7   1         14.48         16.40         3.52 o
 -10   7   1        122.50        111.33         8.01 o
  -9   7   1         78.57         79.67         5.31 o
  -8   7   1        721.20        746.20        13.09 o
  -7   7   1         76.11         81.73         3.68 o
  -6   7   1        349.54        359.11         7.68 o
  -5   7   1         78.63         81.58         2.85 o
  -4   7   1         40.41         34.37         1.92 o
  -3   7   1        109.55        119.24         3.65 o
  -2   7   1        148.63        151.74         3.70 o
  -1   7   1        129.93        118.06         3.03 o
   0   7   1        407.18        415.36         5.70 o
   1   7   1        396.61        411.37         6.14 o
   2   7   1        720.64        739.09         7.71 o
   3   7   1          1.02         -0.25         0.54 o
   4   7   1         90.96         89.95         3.48 o
   5   7   1         32.10         30.85         2.54 o
   6   7   1         16.82         15.77         1.91 o
   7   7   1        126.70        127.72         8.01 o
   8   7   1         45.53         53.53         5.60 o
 -11   8   1          3.65         -1.70         3.19 o
 -10   8   1          2.25         -1.06         2.22 o
  -9   8   1          4.47          6.20         4.43 o
  -8   8   1          2.42          2.69         1.99 o
  -7   8   1          3.64          2.07         1.21 o
  -6   8   1         11.01         15.97         2.64 o
  -5   8   1         55.61         47.01         3.18 o
  -4   8   1        457.88        475.37         9.89 o
  -3   8   1         14.70         14.31         1.40 o
  -2   8   1         34.39         30.92         1.84 o
  -1   8   1         63.58         58.16         2.50 o
   0   8   1        135.87        121.97         3.83 o
   1   8   1        127.97        121.57         3.58 o
   2   8   1        101.25         92.22         3.47 o
   3   8   1         41.82         36.32         2.27 o
   4   8   1         32.11         30.90         2.37 o
   5   8   1        131.65        133.86         6.07 o
   6   8   1         35.11         36.34         3.04 o
   7   8   1         74.51         76.94         8.43 o
 -10   9   1        121.60        131.92        16.34 o
  -9   9   1         81.84        112.72        10.33 o
  -8   9   1        119.44        122.46        10.32 o
  -7   9   1        169.64        169.76         9.03 o
  -6   9   1        148.83        155.80         8.51 o
  -5   9   1         18.85         13.94         2.16 o
  -4   9   1        585.36        590.01        11.81 o
  -3   9   1         51.17         43.28         2.84 o
  -2   9   1         63.89         56.78         3.63 o
  -1   9   1         16.68         15.82         1.65 o
   0   9   1        178.41        186.16         5.68 o
   1   9   1        142.81        132.19         5.37 o
   2   9   1        223.70        226.78         7.05 o
   3   9   1          0.08         -0.36         1.18 o
   4   9   1         13.97         14.78         2.22 o
   5   9   1         10.32         10.14         2.18 o
   6   9   1          3.75          0.10         1.93 o
  -9  10   1         29.62         27.94         7.42 o
  -8  10   1         15.19         10.63         3.33 o
  -7  10   1         16.93         17.65         3.28 o
  -6  10   1         36.01         35.18         4.35 o
  -5  10   1          6.27          3.31         1.17 o
  -4  10   1         84.62         81.45         4.68 o
  -3  10   1         20.43         20.79         2.79 o
  -2  10   1        235.13        226.16         7.74 o
  -1  10   1        150.14        138.64         5.24 o
   0  10   1        157.21        149.68         6.01 o
   1  10   1        250.58        250.44         7.84 o
   2  10   1         53.10         51.87         4.10 o
   3  10   1          5.53          6.99         1.80 o
   4  10   1          8.66          6.97         1.67 o
   5  10   1         21.24         22.07         3.33 o
  -8  11   1          1.24          0.46         1.30 o
  -7  11   1         23.71         31.90         4.44 o
  -6  11   1        212.94        225.48        11.22 o
  -5  11   1         16.27          6.35         4.06 o
  -4  11   1         57.95         49.78         4.59 o
  -3  11   1          0.83          1.21         1.04 o
  -2  11   1         14.50         11.74         2.17 o
  -1  11   1          0.53          0.91         0.80 o
   0  11   1         14.23         15.21         2.06 o
   1  11   1          0.95          1.94         1.12 o
   2  11   1         48.48         42.14         3.94 o
   3  11   1         19.76         18.97         2.75 o
   4  11   1         25.94         23.88         7.24 o
  -6  12   1         47.98         56.81        10.31 o
  -5  12   1          0.78         -0.61         1.67 o
  -4  12   1          1.14          1.78         1.27 o
  -3  12   1          0.04         -1.29         1.29 o
  -2  12   1         67.26         66.79         4.92 o
  -1  12   1         14.44         13.67         2.69 o
   0  12   1        272.39        296.83         9.41 o
   1  12   1          2.54          4.36         2.11 o
   0 -13   2         23.96         31.64         8.14 o
   1 -13   2          7.71          4.71         2.50 o
   3 -13   2          1.44          1.57         3.25 o
   4 -13   2         19.33          3.82         4.80 o
  -2 -12   2          9.00          9.85         2.42 o
  -1 -12   2        197.67        208.56         8.60 o
   0 -12   2         20.38         25.22         3.10 o
   1 -12   2         28.68         25.91         3.02 o
   2 -12   2         76.01         81.68         5.23 o
   3 -12   2          3.42          3.35         1.50 o
   4 -12   2         82.68         80.70         6.00 o
   5 -12   2          3.29          3.60         2.04 o
   6 -12   2         88.62        116.45        14.63 o
  -4 -11   2         63.64         73.91         6.00 o
  -3 -11   2         16.19         14.41         2.92 o
  -2 -11   2        185.05        203.96         7.54 o
  -1 -11   2          7.34          4.76         1.34 o
   0 -11   2         35.56         33.62         3.30 o
   1 -11   2          2.35          1.64         1.37 o
   2 -11   2          3.75          3.18         1.21 o
   3 -11   2          3.18          1.86         1.38 o
   4 -11   2        193.22        177.80         7.50 o
   5 -11   2         11.58          7.76         1.78 o
   6 -11   2         15.63         17.62         3.06 o
   7 -11   2          0.76         -0.98         3.33 o
   8 -11   2          1.23         -4.45         4.45 o
  -6 -10   2         32.28         31.58         7.64 o
  -5 -10   2        124.86        122.25         7.45 o
  -4 -10   2          1.25         -0.04         1.25 o
  -3 -10   2         37.44         32.21         2.90 o
  -2 -10   2        240.82        255.80         7.89 o
  -1 -10   2         30.36         25.78         2.79 o
   0 -10   2        647.18        690.18        12.28 o
   1 -10   2        271.43        271.49         8.35 o
   2 -10   2         55.47         53.06         3.35 o
   3 -10   2        675.71        670.61        14.11 o
   4 -10   2          0.04         -0.75         1.00 o
   5 -10   2          0.39          1.06         1.03 o
   6 -10   2          5.33          5.26         1.91 o
   7 -10   2          1.75          3.42         5.12 o
   8 -10   2        129.24        119.54        10.61 o
  -7  -9   2         70.53         77.33        11.20 o
  -6  -9   2         33.95         40.10         4.14 o
  -5  -9   2         51.09         48.28         3.91 o
  -4  -9   2        358.70        364.59         9.05 o
  -3  -9   2          5.14          4.33         1.23 o
  -2  -9   2        143.31        138.62         5.30 o
  -1  -9   2        133.89        128.17         4.52 o
   0  -9   2        192.76        192.61         5.04 o
   1  -9   2         10.80         10.83         1.37 o
   2  -9   2         33.70         29.41         2.34 o
   3  -9   2         21.17         22.16         2.32 o
   4  -9   2         85.69         80.20         4.76 o
   5  -9   2         14.98         12.73         2.62 o
   6  -9   2         50.09         52.49         4.94 o
   7  -9   2        161.55        155.74         8.60 o
   8  -9   2         11.34         10.42         3.37 o
   9  -9   2         41.49         54.20         7.12 o
  10  -9   2          4.83          5.56         4.08 o
  -8  -8   2        237.96        262.91        19.75 o
  -7  -8   2         17.80         20.30         2.99 o
  -6  -8   2        237.66        246.05         9.70 o
  -5  -8   2         97.01         92.64         5.09 o
  -4  -8   2         48.98         46.55         3.06 o
  -3  -8   2          0.13          0.32         0.95 o
  -2  -8   2         19.56         23.10         2.04 o
  -1  -8   2        187.16        178.93         4.52 o
   0  -8   2         84.07         83.36         3.36 o
   1  -8   2         80.13         83.44         3.38 o
   2  -8   2        142.10        143.39         4.75 o
   3  -8   2        130.64        124.83         5.45 o
   4  -8   2        368.59        385.43         9.64 o
   5  -8   2        134.13        143.17         5.96 o
   6  -8   2         14.58         11.57         1.73 o
   7  -8   2         42.46         41.80         3.63 o
   8  -8   2         69.22         70.77         5.05 o
   9  -8   2          0.38          0.44         1.54 o
  10  -8   2        104.10         95.13         6.42 o
  11  -8   2         45.21         44.86         9.59 o
  -9  -7   2          1.19          3.65         2.02 o
  -8  -7   2         28.25         33.18         3.87 o
  -7  -7   2         24.74         19.71         2.48 o
  -6  -7   2          3.18          2.72         1.13 o
  -5  -7   2          5.26          7.19         1.17 o
  -4  -7   2          1.84          2.55         1.13 o
  -3  -7   2         31.87         33.55         2.15 o
  -2  -7   2        117.12        127.14         3.00 o
  -1  -7   2        134.64        132.51         3.26 o
   0  -7   2         81.75         75.68         2.51 o
   1  -7   2         45.09         35.24         2.82 o
   2  -7   2        530.26        549.63         8.04 o
   3  -7   2        823.33        871.21        11.76 o
   4  -7   2        493.92        508.86         8.93 o
   5  -7   2         31.38         27.13         1.96 o
   6  -7   2         38.14         35.96         2.69 o
   7  -7   2        249.42        259.87         8.71 o
   8  -7   2          4.23          4.26         1.48 o
   9  -7   2        377.73        398.61        12.05 o
  10  -7   2          9.92          7.51         1.84 o
  11  -7   2          7.23         13.83         3.89 o
  -9  -6   2          7.05          2.04         1.77 o
  -8  -6   2         20.46         21.36         2.99 o
  -7  -6   2         26.60         23.96         2.58 o
  -6  -6   2        154.20        163.72         5.07 o
  -5  -6   2          8.19          3.79         0.85 o
  -4  -6   2       1013.98       1042.61        13.71 o
  -3  -6   2          2.48          0.26         0.45 o
  -2  -6   2        184.22        165.18         3.14 o
  -1  -6   2          7.85          7.61         0.64 o
   0  -6   2        359.71        360.40         4.54 o
   1  -6   2        273.44        280.07         3.82 o
   2  -6   2       4263.52       4342.54        25.51 o
   3  -6   2       1488.94       1545.14        15.77 o
   4  -6   2       1442.90       1444.59        10.07 o
   5  -6   2        316.12        329.00         5.08 o
   6  -6   2        466.21        460.62         6.49 o
   7  -6   2         22.90         18.39         1.94 o
   8  -6   2         21.76         17.94         2.42 o
   9  -6   2         46.80         35.68         3.49 o
  10  -6   2          0.29          0.03         1.07 o
  11  -6   2          2.43          4.31         2.18 o
 -10  -5   2         17.54         20.71         3.28 o
  -9  -5   2         46.08         49.89         4.66 o
  -8  -5   2         36.82         32.46         3.06 o
  -7  -5   2        412.42        409.60         8.89 o
  -6  -5   2         97.71         96.47         3.28 o
  -5  -5   2         12.86          7.19         0.99 o
  -4  -5   2        151.42        151.01         3.96 o
  -3  -5   2        786.67        795.62         7.41 o
  -2  -5   2       1529.37       1613.07         9.40 o
  -1  -5   2          0.41          0.25         0.33 o
   0  -5   2          5.32         10.40         0.70 o
   1  -5   2       1814.38       1909.80         9.53 o
   2  -5   2         17.98         16.39         1.09 o
   3  -5   2          7.88          2.34         0.43 o
   4  -5   2         14.54         10.50         1.06 o
   5  -5   2          0.08          0.28         0.41 o
   6  -5   2        378.66        413.88         6.46 o
   7  -5   2         30.34         31.10         2.23 o
   8  -5   2         86.04         85.36         4.35 o
   9  -5   2         19.57         21.35         2.64 o
  10  -5   2          0.81          1.62         1.51 o
  11  -5   2        112.03        111.10         8.09 o
 -11  -4   2          0.04          0.46         1.32 o
 -10  -4   2         28.29         22.90         3.33 o
  -9  -4   2        249.03        246.91         9.84 o
  -8  -4   2         42.55         38.13         3.22 o
  -7  -4   2        422.82        419.57         8.54 o
  -6  -4   2        257.47        242.88         5.22 o
  -5  -4   2        926.00        962.99        10.93 o
  -4  -4   2        248.95        252.78         3.47 o
  -3  -4   2        724.43        727.49         6.12 o
  -2  -4   2       3256.24       3326.04        14.39 o
  -1  -4   2         78.19         68.96         1.73 o
   0  -4   2       1182.91       1172.86         8.85 o
   1  -4   2        461.24        487.81         5.33 o
   2  -4   2         53.54         72.60         1.72 o
   3  -4   2        202.75        242.72         3.41 o
   4  -4   2       1684.70       1637.50         9.79 o
   5  -4   2         18.29         19.11         1.46 o
   6  -4   2       1218.96       1254.55        12.60 o
   7  -4   2          5.98          6.35         1.20 o
   8  -4   2        248.19        231.62         7.01 o
   9  -4   2          0.16          0.74         0.98 o
  10  -4   2         23.48         18.90         3.59 o
  11  -4   2         30.85         37.12         4.10 o
  12  -4   2         69.83         75.53         8.56 o
 -11  -3   2         26.62         35.40         4.11 o
 -10  -3   2         12.88         14.58         2.59 o
  -9  -3   2        194.47        203.76         8.66 o
  -8  -3   2         77.91         70.44         4.07 o
  -7  -3   2        112.49        134.85         4.70 o
  -6  -3   2          0.81          0.08         0.52 o
  -5  -3   2         38.08         38.05         1.85 o
  -4  -3   2        170.72        178.06         3.96 o
  -3  -3   2         38.95         41.52         1.44 o
  -2  -3   2         22.20         27.40         1.09 o
  -1  -3   2        997.80        990.19         7.17 o
   0  -3   2        121.69         93.51         1.75 o
   1  -3   2       4389.33       4517.44        26.00 o
   2  -3   2       1250.23       1310.73         9.22 o
   3  -3   2        307.47        297.87         4.00 o
   4  -3   2          0.94          2.49         0.87 o
   5  -3   2       1795.59       1863.96        15.42 o
   6  -3   2          4.12          1.35         0.69 o
   7  -3   2        222.53        224.95         6.29 o
   8  -3   2        367.63        363.65         8.59 o
   9  -3   2         18.91         20.18         2.62 o
  10  -3   2          8.47          8.84         1.91 o
  11  -3   2         58.38         62.45         5.20 o
  12  -3   2          2.80         -1.01         1.61 o
 -11  -2   2         30.92         28.28         4.23 o
 -10  -2   2         23.97         26.75         3.36 o
  -9  -2   2         49.84         40.68         4.04 o
  -8  -2   2        204.22        214.86         6.95 o
  -7  -2   2        762.38        793.04        10.95 o
  -6  -2   2        159.77        145.58         4.32 o
  -5  -2   2        810.04        780.80         8.35 o
  -4  -2   2        828.80        882.04         7.88 o
  -3  -2   2        606.89        597.76         4.74 o
  -2  -2   2       3139.79       3169.36        20.69 o
  -1  -2   2       1064.43       1091.48         6.33 o
   0  -2   2       7262.29       7006.03        56.66 o
   1  -2   2       1302.15       1300.32        10.68 o
   2  -2   2        877.41        850.63         8.05 o
   3  -2   2        406.87        407.16         5.63 o
   4  -2   2         60.37         66.43         2.57 o
   5  -2   2        212.73        208.85         5.01 o
   6  -2   2        625.23        659.60         8.23 o
   7  -2   2         19.07         18.58         1.84 o
   8  -2   2        386.52        394.04         8.67 o
   9  -2   2          0.61         -0.88         1.45 o
  10  -2   2         87.77         80.22         5.47 o
  11  -2   2          8.80          8.83         2.13 o
 -11  -1   2          0.50          1.13         1.66 o
 -10  -1   2         23.79         22.80         2.63 o
  -9  -1   2         14.89          8.61         1.64 o
  -8  -1   2         12.92          6.13         1.78 o
  -7  -1   2        111.01        100.74         3.98 o
  -6  -1   2        434.32        468.51         5.50 o
  -5  -1   2         26.43         16.52         1.48 o
  -4  -1   2        659.54        709.47         7.68 o
  -3  -1   2        158.17        181.84         3.23 o
  -2  -1   2         16.57         22.94         0.88 o
  -1  -1   2        106.73        109.83         1.63 o
   0  -1   2         26.19         22.73         0.73 o
   1  -1   2         40.73         39.24         1.22 o
   2  -1   2       1337.99       1287.45        10.20 o
   3  -1   2         56.83         44.05         1.58 o
   4  -1   2       2520.64       2513.22        15.45 o
   5  -1   2          6.05          0.96         0.50 o
   6  -1   2          0.03          0.54         0.51 o
   7  -1   2        375.43        374.70         7.62 o
   8  -1   2        107.84        117.80         5.63 o
   9  -1   2        119.89        105.49         5.80 o
  10  -1   2        273.22        278.07        10.10 o
  11  -1   2         14.36         15.75         4.48 o
 -11   0   2        113.17        106.37         6.66 o
 -10   0   2         57.13         56.46         4.08 o
  -9   0   2        199.83        195.25         6.89 o
  -8   0   2         85.82         79.81         4.15 o
  -7   0   2        211.28        240.64         5.56 o
  -6   0   2        199.57        179.85         3.18 o
  -5   0   2        669.55        660.34         5.81 o
  -4   0   2        311.79        313.32         4.72 o
  -3   0   2       5972.00       5917.10        22.81 o
  -2   0   2        473.06        456.17         3.85 o
  -1   0   2          0.55          1.89         0.25 o
   0   0   2       6332.81       4134.50      2871.42 o
   1   0   2       1390.74       1429.24         6.52 o
   2   0   2      13295.60      13383.61        28.21 o
   3   0   2         13.03         20.07         0.86 o
   4   0   2       2752.03       2844.41        14.95 o
   5   0   2        473.47        447.86         6.07 o
   6   0   2         27.64         20.29         1.58 o
   7   0   2          4.51          0.72         0.73 o
   8   0   2         23.03         26.51         2.74 o
   9   0   2         42.10         45.19         3.80 o
  10   0   2         83.52         76.08         6.38 o
  11   0   2         49.67         52.69         5.65 o
 -12   1   2          0.54         -1.92         2.54 o
 -11   1   2         36.30         38.95         4.08 o
 -10   1   2        165.25        152.31         7.40 o
  -9   1   2         50.41         48.40         3.46 o
  -8   1   2         83.85         80.92         4.11 o
  -7   1   2        112.70        118.17         4.11 o
  -6   1   2          3.23          2.81         0.57 o
  -5   1   2        243.65        274.87         4.48 o
  -4   1   2       1501.27       1567.35         9.87 o
  -3   1   2       3122.75       3162.19        16.79 o
  -2   1   2       8727.58       8423.75       122.14 o
  -1   1   2       1920.36       1906.29        17.31 o
   0   1   2        103.49        107.23         2.18 o
   1   1   2        241.12        262.75         2.71 o
   2   1   2       3174.67       3181.77         9.25 o
   3   1   2        140.29        154.74         2.40 o
   4   1   2        337.04        310.26         3.59 o
   5   1   2        200.65        201.63         2.88 o
   6   1   2        301.42        287.96         5.77 o
   7   1   2        247.18        243.43         6.61 o
   8   1   2         11.00          7.40         2.22 o
   9   1   2          5.58          2.79         1.42 o
  10   1   2         55.15         59.30         5.75 o
  11   1   2          0.20          0.44         1.44 o
 -12   2   2          0.22          0.24         1.41 o
 -11   2   2        156.89        157.00         8.06 o
 -10   2   2          0.04         -0.80         1.10 o
  -9   2   2       1207.80       1265.39        19.21 o
  -8   2   2        436.67        443.39         8.46 o
  -7   2   2        650.80        669.81         9.62 o
  -6   2   2        440.30        423.76         6.26 o
  -5   2   2         29.79         24.59         1.46 o
  -4   2   2         73.46         65.87         1.80 o
  -3   2   2         80.00         77.69         1.94 o
  -2   2   2         39.48         37.65         0.88 o
  -1   2   2       4428.77       4429.63        39.59 o
   0   2   2        622.91        576.24         4.59 o
   1   2   2       1130.63       1160.00         7.73 o
   2   2   2       1100.00       1083.36         6.52 o
   3   2   2        307.73        381.69         4.45 o
   4   2   2       1044.05       1055.45         8.45 o
   5   2   2        228.66        243.57         3.88 o
   6   2   2        418.96        404.72         7.05 o
   7   2   2        314.96        324.15         7.73 o
   8   2   2          5.06          3.17         1.30 o
   9   2   2         40.43         35.16         5.13 o
  10   2   2         41.51         35.74         4.58 o
  11   2   2         15.51         14.14         5.70 o
 -12   3   2         19.82         16.22         4.22 o
 -11   3   2         98.66         95.92         6.31 o
 -10   3   2          7.08          5.58         1.37 o
  -9   3   2        582.03        587.17        10.86 o
  -8   3   2        109.55        109.59         4.30 o
  -7   3   2        106.86         97.04         5.41 o
  -6   3   2         37.44         28.83         1.65 o
  -5   3   2          0.06          0.16         0.51 o
  -4   3   2        582.33        618.17         6.03 o
  -3   3   2        117.90        116.84         1.83 o
  -2   3   2        491.30        441.72         3.51 o
  -1   3   2         85.62         91.85         1.51 o
   0   3   2       1736.72       1733.29        13.59 o
   1   3   2        876.66        939.77         6.49 o
   2   3   2        836.44        867.92         8.08 o
   3   3   2        540.30        579.11         5.26 o
   4   3   2        112.30        104.34         2.76 o
   5   3   2         26.44         21.45         1.27 o
   6   3   2        871.74        885.06        13.31 o
   7   3   2         11.33          3.85         2.24 o
   8   3   2        625.40        641.00        14.33 o
   9   3   2         32.08         26.91         3.26 o
  10   3   2         27.23         22.94         3.75 o
  11   3   2         80.71         76.89        12.08 o
 -12   4   2          0.16          0.94         1.28 o
 -11   4   2          3.53          2.52         1.12 o
 -10   4   2         63.02         60.87         4.20 o
  -9   4   2         33.26         35.73         2.77 o
  -8   4   2          0.86          0.60         0.71 o
  -7   4   2       1399.84       1445.03        12.71 o
  -6   4   2          0.33          0.33         0.50 o
  -5   4   2       1653.70       1659.23        12.30 o
  -4   4   2        220.01        207.96         4.46 o
  -3   4   2         66.87         84.67         1.80 o
  -2   4   2         63.83         44.77         1.64 o
  -1   4   2       1513.84       1615.72        12.17 o
   0   4   2        293.42        278.87         3.77 o
   1   4   2        945.73        926.43         7.45 o
   2   4   2         21.73         22.00         1.11 o
   3   4   2         26.54         25.02         1.12 o
   4   4   2         18.81         15.06         1.10 o
   5   4   2         73.14         74.32         2.85 o
   6   4   2        318.03        336.87         7.21 o
   7   4   2         52.45         48.25         3.90 o
   8   4   2        107.49         96.44         7.32 o
   9   4   2          7.38          4.80         1.70 o
  10   4   2          8.51          5.11         2.77 o
 -12   5   2         32.72         29.30         7.18 o
 -11   5   2          0.88         -0.41         1.51 o
 -10   5   2          8.53          9.14         1.49 o
  -9   5   2          4.28          1.75         0.96 o
  -8   5   2        152.04        142.12         4.98 o
  -7   5   2         82.67         76.97         3.07 o
  -6   5   2        453.97        433.77         6.75 o
  -5   5   2        393.87        410.72         5.46 o
  -4   5   2        234.53        236.51         3.76 o
  -3   5   2        484.56        483.85         4.86 o
  -2   5   2        691.55        678.17         6.15 o
  -1   5   2         80.34         74.48         2.09 o
   0   5   2       1508.59       1534.33        14.84 o
   1   5   2         12.57         15.58         0.97 o
   2   5   2        983.03        949.82         9.18 o
   3   5   2         55.52         53.00         1.76 o
   4   5   2         34.44         28.38         1.90 o
   5   5   2         25.06         25.81         1.81 o
   6   5   2        331.39        340.92         7.65 o
   7   5   2         17.31         15.94         3.73 o
   8   5   2        119.43        116.51         7.69 o
   9   5   2         18.53         23.59         3.74 o
 -12   6   2         49.03         -1.53         5.54 o
 -11   6   2         46.79         43.32         5.65 o
 -10   6   2         14.45          9.53         1.74 o
  -9   6   2         16.37         16.33         2.07 o
  -8   6   2          0.09         -0.27         0.92 o
  -7   6   2         37.08         41.66         2.33 o
  -6   6   2        119.46        126.43         3.73 o
  -5   6   2        542.76        544.75         6.25 o
  -4   6   2         36.45         33.04         1.34 o
  -3   6   2        903.98        914.98         7.04 o
  -2   6   2        112.73        112.91         3.01 o
  -1   6   2          0.05          0.18         0.35 o
   0   6   2         28.93         24.19         1.29 o
   1   6   2        275.59        275.93         4.32 o
   2   6   2         98.59         87.68         2.52 o
   3   6   2        601.23        612.57         7.48 o
   4   6   2         13.13         12.29         1.44 o
   5   6   2        112.29        112.60         4.55 o
   6   6   2          2.19         -0.06         0.89 o
   7   6   2          2.71          0.28         1.32 o
   8   6   2          9.17          3.93         1.74 o
   9   6   2          0.08         -0.51         1.61 o
 -11   7   2         39.90         32.00         9.03 o
 -10   7   2          0.01         -0.71         1.96 o
  -9   7   2          2.15          2.61         1.25 o
  -8   7   2          0.82          1.03         1.47 o
  -7   7   2         26.39         22.93         2.28 o
  -6   7   2          0.42          0.81         0.72 o
  -5   7   2        138.28        125.05         4.24 o
  -4   7   2        231.64        255.80         5.93 o
  -3   7   2        649.73        630.37         9.50 o
  -2   7   2        106.38        105.68         3.35 o
  -1   7   2       1697.20       1747.98        11.51 o
   0   7   2        849.02        850.82         9.05 o
   1   7   2        552.42        583.90         6.72 o
   2   7   2       1744.20       1818.00        13.20 o
   3   7   2         23.33         21.89         1.96 o
   4   7   2        149.49        146.04         4.45 o
   5   7   2          6.97          7.54         1.27 o
   6   7   2         32.46         32.27         2.73 o
   7   7   2         16.69         18.94         3.31 o
   8   7   2         43.53         53.78         5.59 o
 -11   8   2         83.19         78.84        12.72 o
 -10   8   2         12.29         13.12         3.72 o
  -9   8   2        278.10        294.90        15.98 o
  -8   8   2        125.94        125.11         9.93 o
  -7   8   2          0.01          2.67         1.53 o
  -6   8   2        136.12        133.15         6.03 o
  -5   8   2        386.37        412.02         8.15 o
  -4   8   2         95.54         94.88         3.87 o
  -3   8   2        306.56        319.53         6.82 o
  -2   8   2          3.31          3.03         0.82 o
  -1   8   2        403.15        426.95         7.61 o
   0   8   2         42.83         33.95         2.23 o
   1   8   2         24.41         19.89         1.67 o
   2   8   2          2.68          3.31         0.95 o
   3   8   2         20.76         21.05         2.18 o
   4   8   2         20.41         20.94         2.22 o
   5   8   2         55.79         55.91         4.09 o
   6   8   2         91.53         95.84         6.22 o
   7   8   2         17.30         15.42         4.03 o
 -10   9   2          7.17         10.13         5.18 o
  -9   9   2        469.10        484.15        21.34 o
  -8   9   2          3.99          6.68         2.68 o
  -7   9   2        133.31        128.10         7.97 o
  -6   9   2        259.49        236.51        16.66 o
  -5   9   2          4.13          2.38         1.10 o
  -4   9   2        338.29        355.95         9.21 o
  -3   9   2         17.15         17.07         2.04 o
  -2   9   2         44.94         46.83         3.36 o
  -1   9   2          0.65          0.72         0.84 o
   0   9   2          0.12         -0.07         1.14 o
   1   9   2         30.75         28.77         2.58 o
   2   9   2         18.71         15.62         2.39 o
   3   9   2        207.13        195.73         7.61 o
   4   9   2        179.26        172.84         7.31 o
   5   9   2          3.19          1.43         1.69 o
   6   9   2        100.08        105.32         9.69 o
  -9  10   2         31.43         26.09         7.10 o
  -8  10   2         14.13         18.51         7.90 o
  -7  10   2          5.79          4.09         1.94 o
  -6  10   2         40.11         45.49         4.87 o
  -5  10   2         18.65         17.08         2.24 o
  -4  10   2         84.17         93.11         5.80 o
  -3  10   2        165.51        157.40         7.50 o
  -2  10   2        143.26        149.49         7.94 o
  -1  10   2        109.42        116.80         4.86 o
   0  10   2          1.00          0.67         1.02 o
   1  10   2        200.47        210.37         7.23 o
   2  10   2         70.99         76.97         5.05 o
   3  10   2          2.08         -0.38         1.85 o
   4  10   2          7.68          6.88         1.88 o
   5  10   2         12.85         15.93         3.94 o
  -8  11   2          9.50          9.94         4.79 o
  -7  11   2          8.01         11.53         3.64 o
  -6  11   2          3.42          5.05         6.01 o
  -5  11   2        240.21        236.15         9.77 o
  -4  11   2         15.17          8.88         2.07 o
  -3  11   2        157.14        152.99         7.93 o
  -2  11   2         15.14         17.59         3.05 o
  -1  11   2          2.11          1.14         1.27 o
   0  11   2         92.89        101.66         5.29 o
   1  11   2        291.18        317.70        10.47 o
   2  11   2         23.22         21.06         2.83 o
   3  11   2         41.80         49.98         4.85 o
  -5  12   2         21.60         26.70         8.17 o
  -4  12   2         19.43         17.43         3.49 o
  -3  12   2         36.56         35.75         3.65 o
  -2  12   2          5.56          4.52         1.76 o
  -1  12   2         14.24         13.95         2.67 o
   0  12   2         60.38         68.46         7.71 o
   1  12   2          6.00          6.08         3.44 o
   0 -13   3          8.24          8.21         4.43 o
   1 -13   3        177.14        184.88        18.15 o
   3 -13   3        164.27        190.33        18.46 o
  -2 -12   3          9.71          8.60         2.22 o
  -1 -12   3         53.60         59.65         5.19 o
   0 -12   3        153.31        162.72         8.42 o
   1 -12   3         22.64         25.98         3.40 o
   2 -12   3          3.22          2.55         1.45 o
   3 -12   3         63.83         59.01         5.12 o
   4 -12   3         38.16         42.07         5.20 o
   5 -12   3          7.22          4.97         2.35 o
   6 -12   3         41.24         35.67         8.25 o
  -4 -11   3         49.43         44.25         5.35 o
  -3 -11   3         68.88         78.76         5.89 o
  -2 -11   3          9.00          9.90         2.20 o
  -1 -11   3         18.28         12.07         2.72 o
   0 -11   3         68.82         65.63         5.09 o
   1 -11   3        342.55        363.70        10.28 o
   2 -11   3         11.51         11.97         2.09 o
   3 -11   3        358.40        382.46        10.61 o
   4 -11   3         28.15         32.89         3.76 o
   5 -11   3        168.19        168.66        10.01 o
   6 -11   3        162.36        167.06        10.26 o
   7 -11   3          4.88          1.32         1.75 o
  -6 -10   3         70.55         67.82         7.65 o
  -5 -10   3         49.95         55.50         5.02 o
  -4 -10   3          0.12          0.62         1.11 o
  -3 -10   3          0.01         -0.50         1.07 o
  -2 -10   3          1.66          1.75         1.92 o
  -1 -10   3         71.80         64.79         4.21 o
   0 -10   3         93.34         96.72         4.53 o
   1 -10   3          6.43          5.55         1.56 o
   2 -10   3          6.11          3.78         1.25 o
   3 -10   3        135.13        132.76         5.92 o
   4 -10   3        180.01        183.03         7.03 o
   5 -10   3          5.70          4.99         2.21 o
   6 -10   3          2.82          2.76         1.60 o
   7 -10   3         28.57         23.08         3.78 o
   8 -10   3         18.10         12.31         3.63 o
   9 -10   3          0.13          0.50         2.50 o
  -7  -9   3         61.07         52.02         6.85 o
  -6  -9   3         14.75         12.67         2.49 o
  -5  -9   3        292.05        320.52        11.27 o
  -4  -9   3          0.45         -0.94         1.01 o
  -3  -9   3        344.78        343.29         9.46 o
  -2  -9   3         80.55         86.97         4.27 o
  -1  -9   3        161.55        147.50         5.00 o
   0  -9   3          0.06          1.49         0.75 o
   1  -9   3          1.33          2.12         0.85 o
   2  -9   3          4.16          3.56         1.14 o
   3  -9   3       1314.84       1363.59        20.36 o
   4  -9   3         70.19         65.76         4.03 o
   5  -9   3        547.19        557.26        15.36 o
   6  -9   3        146.26        161.34        11.00 o
   7  -9   3        155.41        151.33         8.59 o
   8  -9   3        104.10        118.25         7.91 o
   9  -9   3          0.01          2.71         2.82 o
  -8  -8   3        119.79        142.16         9.43 o
  -7  -8   3          1.38          2.32         1.33 o
  -6  -8   3        200.04        199.04         8.78 o
  -5  -8   3          5.26          4.95         1.46 o
  -4  -8   3         68.24         66.78         4.05 o
  -3  -8   3         52.44         52.86         3.49 o
  -2  -8   3        304.53        312.18         6.04 o
  -1  -8   3        333.41        350.50         6.40 o
   0  -8   3         41.02         43.73         3.01 o
   1  -8   3         23.11         19.82         1.81 o
   2  -8   3        228.48        233.30         6.06 o
   3  -8   3         47.99         47.32         2.73 o
   4  -8   3        244.88        241.85         6.66 o
   5  -8   3         11.46         12.23         1.60 o
   6  -8   3         78.15         77.25         5.69 o
   7  -8   3         68.79         67.50         4.73 o
   8  -8   3         59.96         54.90         4.49 o
   9  -8   3          0.57          1.25         1.23 o
  10  -8   3         26.08         30.90         3.69 o
  -9  -7   3         24.15         17.06         4.01 o
  -8  -7   3         41.50         36.17         3.97 o
  -7  -7   3          6.37          6.45         1.88 o
  -6  -7   3        108.42         97.39         5.08 o
  -5  -7   3        157.46        155.03         5.27 o
  -4  -7   3         68.25         64.70         3.28 o
  -3  -7   3       1650.66       1651.48        18.52 o
  -2  -7   3         26.76         22.85         1.32 o
  -1  -7   3       2035.06       2008.85        24.11 o
   0  -7   3         68.00         60.03         2.52 o
   1  -7   3         18.79         13.76         1.34 o
   2  -7   3        745.24        756.88        11.99 o
   3  -7   3        190.15        193.68         4.64 o
   4  -7   3        139.04        134.87         4.73 o
   5  -7   3         34.29         32.38         2.47 o
   6  -7   3          5.20          3.22         1.20 o
   7  -7   3        261.76        267.86         8.96 o
   8  -7   3         11.33         13.43         2.18 o
   9  -7   3         58.75         57.24         4.71 o
  10  -7   3          0.75          0.15         1.42 o
  11  -7   3          0.83         -2.05         2.71 o
 -10  -6   3         28.14         31.87         8.43 o
  -9  -6   3         37.26         44.63         4.46 o
  -8  -6   3        359.75        359.58        11.84 o
  -7  -6   3         90.10         80.90         4.20 o
  -6  -6   3         59.93         64.48         3.36 o
  -5  -6   3         27.00         23.19         1.79 o
  -4  -6   3         81.34         75.22         3.02 o
  -3  -6   3         31.20         33.69         1.86 o
  -2  -6   3         28.21         29.53         1.42 o
  -1  -6   3         25.53         21.12         1.07 o
   0  -6   3        109.27        120.91         2.12 o
   1  -6   3        213.93        191.85         4.21 o
   2  -6   3          1.96          0.24         0.71 o
   3  -6   3        284.47        300.03         4.88 o
   4  -6   3        186.84        180.28         4.12 o
   5  -6   3          1.22          0.31         0.58 o
   6  -6   3        163.97        164.60         5.35 o
   7  -6   3          0.07          0.41         1.02 o
   8  -6   3        107.92         92.60         5.44 o
   9  -6   3         92.57         92.93         5.76 o
  10  -6   3         30.53         32.00         3.60 o
  11  -6   3         47.84         57.27         7.48 o
 -10  -5   3         16.11         15.87         3.34 o
  -9  -5   3        179.91        191.85        10.08 o
  -8  -5   3         39.39         35.29         3.23 o
  -7  -5   3        527.08        553.40        10.37 o
  -6  -5   3        102.75         97.69         3.95 o
  -5  -5   3          4.15          2.39         0.85 o
  -4  -5   3         22.64         20.09         1.53 o
  -3  -5   3        360.01        372.12         6.61 o
  -2  -5   3        775.78        781.26         6.89 o
  -1  -5   3        368.55        353.00         4.48 o
   0  -5   3        529.50        498.88         5.66 o
   1  -5   3       3876.30       3912.51        18.79 o
   2  -5   3        269.14        274.32         7.67 o
   3  -5   3        615.74        614.05         7.88 o
   4  -5   3        116.07        107.38         4.18 o
   5  -5   3        174.40        173.20         4.39 o
   6  -5   3         11.91          8.53         1.16 o
   7  -5   3        502.44        512.63        10.07 o
   8  -5   3         28.76         27.02         2.56 o
   9  -5   3        343.21        363.26         9.68 o
  10  -5   3         30.96         23.88         3.13 o
  11  -5   3         23.80         27.17         4.10 o
 -11  -4   3          4.43         -0.68         2.39 o
 -10  -4   3         56.15         66.98         5.51 o
  -9  -4   3         20.16         13.68         2.61 o
  -8  -4   3          0.49         -0.17         0.91 o
  -7  -4   3        137.76        141.91         4.99 o
  -6  -4   3        777.86        791.81        14.74 o
  -5  -4   3        205.19        193.18         4.49 o
  -4  -4   3        302.75        278.90         4.17 o
  -3  -4   3        124.56        124.86         2.95 o
  -2  -4   3         45.98         42.75         1.50 o
  -1  -4   3         93.91        122.17         2.67 o
   0  -4   3         30.35         42.82         1.85 o
   1  -4   3       1615.28       1723.69        25.26 o
   2  -4   3         19.69         25.51         1.13 o
   3  -4   3       1120.41       1074.71        10.07 o
   4  -4   3        115.26        125.27         3.84 o
   5  -4   3        580.38        536.94         8.65 o
   6  -4   3         78.69         70.22         3.41 o
   7  -4   3         47.57         42.46         2.91 o
   8  -4   3         94.95         84.46         4.31 o
   9  -4   3          1.69          2.15         1.09 o
  10  -4   3         48.77         37.16         3.82 o
  11  -4   3         16.32         19.15         2.92 o
  12  -4   3          0.01          0.41         2.95 o
 -11  -3   3          0.10          4.20         2.57 o
 -10  -3   3        160.60        154.13         8.07 o
  -9  -3   3         10.43         10.99         2.52 o
  -8  -3   3        440.11        462.00         9.38 o
  -7  -3   3         73.62         68.43         3.39 o
  -6  -3   3          9.24          8.05         1.18 o
  -5  -3   3       1099.48       1097.86        11.18 o
  -4  -3   3        473.01        476.84         5.26 o
  -3  -3   3        239.80        243.57         4.09 o
  -2  -3   3        417.85        454.23         4.36 o
  -1  -3   3       4655.41       4714.79        38.09 o
   0  -3   3        133.85        108.88         2.54 o
   1  -3   3       2591.96       2765.58        12.60 o
   2  -3   3        546.45        519.67         7.89 o
   3  -3   3        199.37        211.57         4.41 o
   4  -3   3         69.98         62.08         2.65 o
   5  -3   3          2.43          1.33         0.55 o
   6  -3   3          0.22          1.12         0.74 o
   7  -3   3          0.99          0.78         0.73 o
   8  -3   3          3.33          3.77         1.10 o
   9  -3   3          5.57          8.13         1.84 o
  10  -3   3          5.26          4.00         1.44 o
  11  -3   3         53.12         61.48         5.14 o
 -11  -2   3          0.13         -1.27         1.80 o
 -10  -2   3        129.68        132.38         7.01 o
  -9  -2   3          7.64          6.23         2.01 o
  -8  -2   3         34.25         30.94         2.73 o
  -7  -2   3          1.14          1.54         0.76 o
  -6  -2   3          1.15          2.01         0.64 o
  -5  -2   3          0.72          1.73         0.64 o
  -4  -2   3         72.59         89.62         2.47 o
  -3  -2   3        379.59        391.96         4.51 o
  -2  -2   3        117.86        140.14         2.48 o
  -1  -2   3       1809.44       1798.18        16.01 o
   0  -2   3        221.99        224.27         2.32 o
   1  -2   3        515.35        505.55        19.36 o
   2  -2   3        288.73        277.20         4.04 o
   3  -2   3        357.96        356.48         6.07 o
   4  -2   3        169.10        185.12         3.46 o
   5  -2   3       1585.30       1597.56        11.29 o
   6  -2   3         65.17         69.35         2.67 o
   7  -2   3        843.91        855.78        12.10 o
   8  -2   3        135.51        141.42         6.27 o
   9  -2   3         76.63         73.22         4.90 o
  10  -2   3         26.56         26.95         3.27 o
  11  -2   3         17.89         13.52         2.40 o
 -11  -1   3          2.51          0.85         1.01 o
 -10  -1   3        195.26        196.17         7.66 o
  -9  -1   3          0.26         -0.44         1.13 o
  -8  -1   3        276.38        283.50         7.94 o
  -7  -1   3         84.88         73.80         3.24 o
  -6  -1   3        276.19        265.58         6.46 o
  -5  -1   3         35.14         27.08         1.86 o
  -4  -1   3        579.38        542.09         6.88 o
  -3  -1   3        830.04        843.39         6.39 o
  -2  -1   3        461.11        467.85        11.93 o
  -1  -1   3        759.79        740.85         7.08 o
   0  -1   3       4756.55       4785.69        50.89 o
   1  -1   3        815.16        806.35         6.39 o
   2  -1   3       1112.51       1115.42        17.18 o
   3  -1   3        539.87        521.60         5.47 o
   4  -1   3         16.32          9.09         0.84 o
   5  -1   3        471.32        478.44         6.98 o
   6  -1   3         37.18         32.94         1.90 o
   7  -1   3         24.00         19.34         2.41 o
   8  -1   3          2.34          3.93         1.23 o
   9  -1   3          0.01         -0.51         1.12 o
  10  -1   3          6.43          7.79         1.89 o
  11  -1   3          0.76         -1.12         2.91 o
 -12   0   3         12.60         11.84         3.82 o
 -11   0   3          6.07          6.17         1.79 o
 -10   0   3         55.48         58.01         4.13 o
  -9   0   3         47.61         40.30         3.26 o
  -8   0   3        295.21        304.97         8.09 o
  -7   0   3         75.09         72.25         3.84 o
  -6   0   3        286.76        301.44         4.54 o
  -5   0   3         28.44         33.81         1.75 o
  -4   0   3        266.83        303.54         5.41 o
  -3   0   3       1676.68       1758.69        11.46 o
  -2   0   3         79.87         92.44         1.89 o
  -1   0   3       3769.86       3833.00        35.00 o
   0   0   3        631.97        610.47         4.28 o
   1   0   3       5710.87       5666.95        45.15 o
   2   0   3       5807.38       5997.99        28.71 o
   3   0   3        189.99        210.56         3.61 o
   4   0   3        130.26        120.75         2.47 o
   5   0   3        246.64        243.84         3.60 o
   6   0   3        187.69        199.00         4.96 o
   7   0   3        374.05        390.85         8.25 o
   8   0   3          4.42          0.49         1.36 o
   9   0   3        419.27        448.94        14.40 o
  10   0   3         31.23         28.73         4.07 o
  11   0   3         49.24         51.45         5.75 o
 -12   1   3        112.59        132.10         7.93 o
 -11   1   3          3.16          1.45         1.24 o
 -10   1   3          5.97          5.15         1.60 o
  -9   1   3          5.41          3.70         1.12 o
  -8   1   3        144.22        141.22         4.79 o
  -7   1   3         26.33         25.45         2.65 o
  -6   1   3       1498.08       1487.89        11.76 o
  -5   1   3       1029.66       1043.05         9.26 o
  -4   1   3        620.15        594.69         5.83 o
  -3   1   3       2284.63       2196.08        13.98 o
  -2   1   3        736.79        784.80        12.37 o
  -1   1   3         31.60         45.65         1.33 o
   0   1   3        712.78        768.04         6.73 o
   1   1   3        127.13        118.03         1.82 o
   2   1   3        877.38        892.81         5.52 o
   3   1   3        312.34        323.11         5.29 o
   4   1   3       2094.75       2274.49        12.10 o
   5   1   3          0.58          0.11         0.28 o
   6   1   3         47.71         46.52         2.40 o
   7   1   3        132.75        122.31         4.70 o
   8   1   3         48.56         44.52         6.05 o
   9   1   3        232.38        231.97        11.17 o
  10   1   3          3.73          3.90         1.63 o
  11   1   3         10.76          9.68         2.66 o
 -12   2   3          6.07          4.75         1.82 o
 -11   2   3          1.50          1.51         1.10 o
 -10   2   3        150.86        156.82         6.66 o
  -9   2   3         88.63         86.71         4.62 o
  -8   2   3        195.49        184.14         5.52 o
  -7   2   3        547.68        554.68         9.77 o
  -6   2   3         37.32         37.05         1.97 o
  -5   2   3         38.93         36.36         1.82 o
  -4   2   3         23.62         37.64         1.45 o
  -3   2   3         24.03         24.63         1.09 o
  -2   2   3        142.20        122.93         3.90 o
  -1   2   3        468.88        485.80         6.35 o
   0   2   3        654.81        604.72         7.33 o
   1   2   3        306.55        272.11         3.24 o
   2   2   3          2.45          0.49         0.22 o
   3   2   3        701.75        669.92         5.91 o
   4   2   3         64.45         65.75         1.86 o
   5   2   3        549.30        547.61         6.55 o
   6   2   3         17.58         14.91         1.75 o
   7   2   3         68.22         71.88         4.38 o
   8   2   3         22.62         17.02         2.36 o
   9   2   3        112.03        113.30         7.59 o
  10   2   3          0.11          0.24         1.56 o
  11   2   3         46.40         66.07        11.62 o
 -12   3   3         52.89         63.13         5.41 o
 -11   3   3          9.14          7.52         1.75 o
 -10   3   3        168.94        186.13         7.23 o
  -9   3   3         31.58         35.76         2.70 o
  -8   3   3         25.21         21.01         1.92 o
  -7   3   3        476.06        482.74         7.71 o
  -6   3   3        317.99        327.31         5.95 o
  -5   3   3         83.40         73.74         2.28 o
  -4   3   3       2311.58       2333.19        13.97 o
  -3   3   3        175.16        188.39         2.74 o
  -2   3   3       4406.95       4487.09        27.88 o
  -1   3   3       1177.99       1279.95         7.42 o
   0   3   3        600.10        599.96         8.81 o
   1   3   3        246.27        233.78         3.61 o
   2   3   3        250.10        235.33         4.71 o
   3   3   3         18.13         22.84         1.14 o
   4   3   3        151.07        147.93         3.01 o
   5   3   3        346.92        342.70         5.77 o
   6   3   3         10.36         14.43         2.14 o
   7   3   3         12.76          7.73         1.63 o
   8   3   3         19.46         17.15         2.44 o
   9   3   3         81.46         81.03         6.99 o
  10   3   3          0.16         -2.22         2.22 o
 -12   4   3         41.60         45.58         4.16 o
 -11   4   3         14.13         15.05         2.37 o
 -10   4   3         16.99         15.49         1.94 o
  -9   4   3          6.67          6.52         1.27 o
  -8   4   3         38.68         39.61         2.65 o
  -7   4   3         80.93         75.57         2.97 o
  -6   4   3        383.38        405.73         6.76 o
  -5   4   3         17.74         10.64         0.95 o
  -4   4   3          7.68          5.34         0.68 o
  -3   4   3        185.87        176.01         2.81 o
  -2   4   3         53.99         49.11         1.85 o
  -1   4   3         36.88         36.13         0.90 o
   0   4   3        227.29        226.44         3.40 o
   1   4   3        657.20        648.07         6.45 o
   2   4   3        134.00        114.53         3.24 o
   3   4   3       1378.15       1363.11         9.63 o
   4   4   3        272.05        264.16         5.15 o
   5   4   3        272.88        272.24         5.52 o
   6   4   3         23.04         17.25         1.72 o
   7   4   3        200.45        182.59         7.41 o
   8   4   3         45.18         43.57         3.92 o
   9   4   3          1.28          0.61         1.64 o
  10   4   3         20.08         23.60         6.56 o
 -12   5   3        135.16        141.68        13.25 o
 -11   5   3         82.53         83.10         5.21 o
 -10   5   3        301.43        328.55         8.76 o
  -9   5   3        122.89        111.52         5.08 o
  -8   5   3        296.30        306.26         7.40 o
  -7   5   3          0.01         -0.60         0.60 o
  -6   5   3          3.37          3.16         0.73 o
  -5   5   3         20.81         12.02         1.07 o
  -4   5   3        424.74        461.84         4.88 o
  -3   5   3        332.61        342.99         4.39 o
  -2   5   3        125.26        102.96         2.45 o
  -1   5   3         47.22         45.43         2.18 o
   0   5   3        337.95        321.34         3.96 o
   1   5   3         48.07         45.75         1.50 o
   2   5   3        417.57        428.36         5.00 o
   3   5   3         84.98         77.85         2.30 o
   4   5   3        758.07        768.09        10.40 o
   5   5   3        144.91        132.52         5.46 o
   6   5   3         11.66          7.30         1.43 o
   7   5   3        279.52        297.97        11.47 o
   8   5   3         17.41         12.64         3.39 o
   9   5   3          9.68         10.31         2.63 o
 -11   6   3         15.81         18.34         3.30 o
 -10   6   3         40.19         41.87         4.15 o
  -9   6   3         18.76         21.63         2.91 o
  -8   6   3        327.71        346.99        10.43 o
  -7   6   3          0.08          0.01         0.55 o
  -6   6   3        464.13        473.86         6.73 o
  -5   6   3        372.73        350.73         6.99 o
  -4   6   3        836.41        801.04         8.45 o
  -3   6   3        102.08        101.52         2.51 o
  -2   6   3        170.45        159.82         3.35 o
  -1   6   3         99.26         97.47         2.53 o
   0   6   3         26.53         23.64         1.28 o
   1   6   3          0.76          0.20         0.46 o
   2   6   3         63.90         61.14         2.17 o
   3   6   3          0.22          2.46         0.71 o
   4   6   3        290.35        272.20         6.20 o
   5   6   3        331.09        327.49         7.84 o
   6   6   3          0.82          2.13         1.11 o
   7   6   3        136.06        141.25         8.26 o
   8   6   3          0.17          0.03         2.00 o
   9   6   3         16.33         14.78         3.11 o
 -11   7   3         72.44         67.27         6.69 o
 -10   7   3          0.91          2.05         1.22 o
  -9   7   3          0.20          0.41         1.09 o
  -8   7   3        257.81        264.24         9.10 o
  -7   7   3         69.28         66.42         4.37 o
  -6   7   3        235.69        222.38         6.65 o
  -5   7   3         36.75         27.90         2.44 o
  -4   7   3         66.44         56.78         2.88 o
  -3   7   3         34.65         28.42         2.52 o
  -2   7   3        125.34        123.26         4.85 o
  -1   7   3         98.48        101.22         3.31 o
   0   7   3         26.23         24.24         1.82 o
   1   7   3         15.08         10.61         1.11 o
   2   7   3        348.27        353.97         6.52 o
   3   7   3         73.97         62.79         3.24 o
   4   7   3          3.32          2.18         0.87 o
   5   7   3         10.78         10.32         1.71 o
   6   7   3          0.14          0.40         1.07 o
   7   7   3          6.58          3.92         1.76 o
   8   7   3          1.55          1.88         2.71 o
 -10   8   3          1.37          0.72         1.85 o
  -9   8   3         22.18         29.16         5.20 o
  -8   8   3         29.66         30.37         5.08 o
  -7   8   3         15.21         15.87         2.30 o
  -6   8   3         35.41         39.10         2.97 o
  -5   8   3          0.69         -0.22         0.69 o
  -4   8   3        199.11        220.04         5.98 o
  -3   8   3        191.01        192.08         4.93 o
  -2   8   3        589.07        600.74        15.46 o
  -1   8   3          7.01          8.94         1.24 o
   0   8   3         66.00         63.03         3.09 o
   1   8   3         45.32         43.26         3.04 o
   2   8   3        558.77        567.43        10.72 o
   3   8   3        315.22        315.09         8.25 o
   4   8   3        172.07        163.00         6.75 o
   5   8   3         28.43         25.67         4.18 o
   6   8   3        236.70        245.35        14.28 o
   7   8   3          1.31         -0.06         2.46 o
  -9   9   3        144.33        153.97        12.13 o
  -8   9   3         19.92         20.87         4.53 o
  -7   9   3        382.55        401.05        14.24 o
  -6   9   3         58.30         65.17         4.81 o
  -5   9   3          0.16          1.15         0.91 o
  -4   9   3         36.45         33.64         2.90 o
  -3   9   3         78.76         73.18         4.94 o
  -2   9   3        223.03        213.56         8.41 o
  -1   9   3         63.43         54.50         3.67 o
   0   9   3          4.78          5.29         1.03 o
   1   9   3         12.37         11.35         1.54 o
   2   9   3          0.48          0.57         1.23 o
   3   9   3         12.54         10.71         1.73 o
   4   9   3          0.35          0.51         1.15 o
   5   9   3         28.27         25.58         3.41 o
   6   9   3         12.20         11.97         4.53 o
  -9  10   3         66.67         91.72        13.28 o
  -8  10   3          5.37          2.81         3.86 o
  -7  10   3         58.29         59.56         5.79 o
  -6  10   3          0.90          0.62         1.13 o
  -5  10   3         97.27         87.75         5.66 o
  -4  10   3         86.58         80.01         5.44 o
  -3  10   3         35.59         39.79         3.90 o
  -2  10   3        441.54        447.95        12.87 o
  -1  10   3        133.85        135.81         6.14 o
   0  10   3        198.12        205.95         7.10 o
   1  10   3         84.99         84.19         5.23 o
   2  10   3        323.38        310.99        10.11 o
   3  10   3         47.50         35.42         4.65 o
   4  10   3          7.02          9.07         2.51 o
   5  10   3         18.36         13.31         5.67 o
  -7  11   3          0.05          0.33         2.70 o
  -6  11   3          6.33          7.84         6.38 o
  -5  11   3         13.60          9.78         2.44 o
  -4  11   3         37.78         45.98         7.05 o
  -3  11   3          2.44          0.85         1.22 o
  -2  11   3         36.69         31.28         5.28 o
  -1  11   3          9.61          7.42         1.96 o
   0  11   3         23.64         27.45         3.09 o
   1  11   3        118.87        128.09         6.73 o
   2  11   3         63.96         68.25         5.03 o
   3  11   3          1.72          3.78         3.23 o
  -5  12   3          0.12         -0.95         2.05 o
  -4  12   3          2.41          3.85         1.68 o
  -3  12   3         79.07         77.38         5.38 o
  -2  12   3          4.92          5.47         1.70 o
  -1  12   3         78.33         68.56         8.98 o
   1 -13   4          8.78          7.91         3.94 o
   2 -13   4          3.50          6.08         4.06 o
   3 -13   4         16.45         23.94         7.15 o
  -2 -12   4         66.81         69.99         8.89 o
  -1 -12   4         95.23         95.17         7.48 o
   0 -12   4        114.30        113.86         8.11 o
   1 -12   4          1.04          1.33         1.56 o
   2 -12   4         10.44         14.47         2.97 o
   3 -12   4         15.21         12.29         3.47 o
   4 -12   4        196.30        201.87        11.06 o
   5 -12   4         42.96         36.28         4.88 o
   6 -12   4         65.42         75.65        12.04 o
  -4 -11   4        124.60        135.11         9.38 o
  -3 -11   4          8.06          6.33         2.00 o
  -2 -11   4          9.53         10.44         2.12 o
  -1 -11   4          0.29          2.11         1.18 o
   0 -11   4         30.92         28.30         3.97 o
   1 -11   4          8.83          7.81         1.69 o
   2 -11   4        123.46        124.89         6.73 o
   3 -11   4         64.76         56.60         4.71 o
   4 -11   4        113.57        110.19         7.89 o
   5 -11   4          2.10          5.08         3.78 o
   6 -11   4          2.94          1.46         1.54 o
   7 -11   4         10.46         13.72         3.38 o
  -6 -10   4         64.65         67.18        10.68 o
  -5 -10   4        107.02        106.50         8.09 o
  -4 -10   4          0.57          2.62         1.59 o
  -3 -10   4        119.44        119.52         6.67 o
  -2 -10   4        228.68        244.18         9.28 o
  -1 -10   4        105.09         89.73         5.57 o
   0 -10   4        472.21        501.48        10.09 o
   1 -10   4        295.65        289.52         8.48 o
   2 -10   4         81.34         80.81         4.50 o
   3 -10   4         76.90         75.98         5.12 o
   4 -10   4         25.85         25.58         3.06 o
   5 -10   4          3.32          8.17         2.40 o
   6 -10   4         67.04         62.47         7.26 o
   7 -10   4          3.54          2.03         1.65 o
   8 -10   4         54.46         57.46         6.22 o
   9 -10   4          6.97         -4.23         4.23 o
  -7  -9   4          2.11          4.03         1.83 o
  -6  -9   4          0.93          2.43         2.42 o
  -5  -9   4         34.58         35.48         3.61 o
  -4  -9   4          2.01          2.26         1.97 o
  -3  -9   4        100.61         90.92         5.49 o
  -2  -9   4         44.49         38.53         3.57 o
  -1  -9   4         80.12         79.40         3.79 o
   0  -9   4         90.87         90.51         4.45 o
   1  -9   4        143.97        135.85         5.44 o
   2  -9   4         88.72         84.81         4.32 o
   3  -9   4         32.86         28.97         2.98 o
   4  -9   4        149.40        156.48         6.98 o
   5  -9   4         58.93         57.52         4.39 o
   6  -9   4         58.04         54.67         5.34 o
   7  -9   4        184.56        185.10         8.68 o
   8  -9   4         55.78         59.50         5.06 o
   9  -9   4         37.44         44.70         4.50 o
  10  -9   4          2.47         -1.06         2.71 o
  -8  -8   4        132.18        139.98         9.43 o
  -7  -8   4          3.63          0.99         1.72 o
  -6  -8   4        106.80        109.54         7.75 o
  -5  -8   4          2.14          2.81         1.12 o
  -4  -8   4         13.53         11.74         2.21 o
  -3  -8   4         63.72         66.46         4.43 o
  -2  -8   4          0.79          1.28         0.83 o
  -1  -8   4        439.17        466.77         8.60 o
   0  -8   4        158.90        174.56         5.77 o
   1  -8   4        773.34        804.66        11.29 o
   2  -8   4        453.38        465.54         8.32 o
   3  -8   4         96.55         96.66         3.45 o
   4  -8   4         38.44         31.03         2.57 o
   5  -8   4         38.89         35.87         2.82 o
   6  -8   4         11.62          8.81         1.64 o
   7  -8   4         37.26         36.39         3.58 o
   8  -8   4         13.74          8.34         1.75 o
   9  -8   4          0.30          1.06         1.30 o
  10  -8   4         76.31         68.85         7.88 o
  -9  -7   4         33.94         31.35         6.85 o
  -8  -7   4          9.07          8.21         3.14 o
  -7  -7   4          0.10          1.92         1.31 o
  -6  -7   4         11.82         13.74         1.96 o
  -5  -7   4          0.03         -0.54         1.07 o
  -4  -7   4          4.97          0.72         0.87 o
  -3  -7   4         68.93         57.45         2.91 o
  -2  -7   4         77.80         63.16         2.70 o
  -1  -7   4          0.01         -0.19         0.76 o
   0  -7   4        155.70        132.26         5.32 o
   1  -7   4         13.04          9.40         1.29 o
   2  -7   4         29.08         21.46         1.72 o
   3  -7   4        212.44        229.01         5.00 o
   4  -7   4         91.81         94.50         4.18 o
   5  -7   4          0.01         -0.11         1.09 o
   6  -7   4        687.23        708.08        13.36 o
   7  -7   4         47.99         52.07         4.11 o
   8  -7   4        147.96        142.33         7.08 o
   9  -7   4        106.47        111.13         6.58 o
  10  -7   4          0.43         -0.18         1.14 o
 -10  -6   4          7.26          6.42         3.20 o
  -9  -6   4        117.22        124.09         7.36 o
  -8  -6   4          2.33          2.08         1.09 o
  -7  -6   4        230.98        234.80         7.98 o
  -6  -6   4         16.73         12.94         1.62 o
  -5  -6   4        145.09        148.07         4.92 o
  -4  -6   4        370.20        369.55         7.35 o
  -3  -6   4         13.01         10.59         1.09 o
  -2  -6   4        229.26        239.26         4.77 o
  -1  -6   4        539.17        512.04         7.42 o
   0  -6   4         49.68         39.86         1.69 o
   1  -6   4        941.40        910.90         7.49 o
   2  -6   4        130.29        131.77         4.24 o
   3  -6   4        375.38        410.88         7.82 o
   4  -6   4       1370.97       1378.59        12.17 o
   5  -6   4        123.28        132.89         4.08 o
   6  -6   4        654.11        689.01        11.73 o
   7  -6   4          2.09          3.67         1.00 o
   8  -6   4         23.07         22.64         2.86 o
   9  -6   4          2.59          4.27         1.98 o
  10  -6   4          5.05          4.34         1.94 o
  11  -6   4         24.93         21.28         3.76 o
 -10  -5   4          6.79          7.27         2.30 o
  -9  -5   4          0.44          0.51         1.05 o
  -8  -5   4        217.80        214.28         7.80 o
  -7  -5   4         24.35         23.78         2.17 o
  -6  -5   4        170.21        178.97         5.45 o
  -5  -5   4         21.69         18.33         1.76 o
  -4  -5   4        213.40        209.48         4.36 o
  -3  -5   4         32.23         34.53         1.77 o
  -2  -5   4        360.96        334.17         5.28 o
  -1  -5   4         10.07          9.69         1.08 o
   0  -5   4        616.26        569.95         6.19 o
   1  -5   4        279.87        311.52         5.99 o
   2  -5   4        320.53        304.97         5.80 o
   3  -5   4          0.03          0.47         0.44 o
   4  -5   4          1.90          0.90         0.53 o
   5  -5   4          6.16          2.91         0.83 o
   6  -5   4         98.61         95.76         4.14 o
   7  -5   4         14.33         12.79         1.73 o
   8  -5   4        274.13        284.56         8.16 o
   9  -5   4         22.81         23.78         2.55 o
  10  -5   4        182.16        188.39         8.60 o
  11  -5   4          1.66          1.13         1.58 o
 -11  -4   4          0.15          3.98         2.64 o
 -10  -4   4          3.23          3.81         1.43 o
  -9  -4   4         29.61         30.65         3.71 o
  -8  -4   4          1.48          1.56         0.86 o
  -7  -4   4        776.73        825.12        11.81 o
  -6  -4   4        220.11        219.81         5.73 o
  -5  -4   4       2063.86       2093.28        16.66 o
  -4  -4   4         89.60         88.83         2.71 o
  -3  -4   4        847.50        832.87         8.58 o
  -2  -4   4        623.45        635.16         6.77 o
  -1  -4   4         22.61         28.74         1.38 o
   0  -4   4        772.86        811.13         6.96 o
   1  -4   4         44.72         27.97         1.53 o
   2  -4   4         22.63         13.23         1.55 o
   3  -4   4        983.53       1056.58        16.56 o
   4  -4   4        180.90        178.62         4.45 o
   5  -4   4        325.13        330.14         7.00 o
   6  -4   4        242.81        250.01         6.79 o
   7  -4   4         57.88         54.63         3.32 o
   8  -4   4         89.54         89.02         4.50 o
   9  -4   4         74.87         75.92         5.13 o
  10  -4   4         96.18         92.72         6.03 o
  11  -4   4         75.99         77.50         5.90 o
 -11  -3   4         18.64         29.42         3.91 o
 -10  -3   4          0.52          0.27         1.32 o
  -9  -3   4          3.19          3.70         1.73 o
  -8  -3   4         52.10         49.61         3.15 o
  -7  -3   4          1.08          2.52         0.85 o
  -6  -3   4        104.06         90.49         3.28 o
  -5  -3   4        104.92        109.04         3.21 o
  -4  -3   4        520.00        504.56         6.05 o
  -3  -3   4        854.03        902.29         8.07 o
  -2  -3   4         31.13         24.69         1.14 o
  -1  -3   4        411.75        447.45         4.95 o
   0  -3   4       1319.19       1255.66         5.77 o
   1  -3   4         81.87         93.29         1.93 o
   2  -3   4       3054.50       2930.23        18.76 o
   3  -3   4        164.49        177.05         4.20 o
   4  -3   4        734.83        728.52         8.76 o
   5  -3   4          4.02          1.92         0.75 o
   6  -3   4          0.28          0.59         0.83 o
   7  -3   4         18.80         18.16         1.94 o
   8  -3   4        234.32        243.04         7.22 o
   9  -3   4          1.99          1.36         1.18 o
  10  -3   4        208.48        215.93         9.12 o
  11  -3   4         30.86         27.06         4.72 o
 -11  -2   4        302.79        312.77        13.32 o
 -10  -2   4         30.59         30.99         3.20 o
  -9  -2   4        115.37        119.55         5.75 o
  -8  -2   4         26.06         22.92         1.96 o
  -7  -2   4         87.66         78.97         5.08 o
  -6  -2   4          1.99          0.64         0.57 o
  -5  -2   4       2323.29       2290.71        21.90 o
  -4  -2   4        176.46        182.78         3.55 o
  -3  -2   4       3697.41       3577.78        20.58 o
  -2  -2   4        205.16        221.84         3.33 o
  -1  -2   4       2657.77       2675.36        22.05 o
   0  -2   4          7.72         10.28         0.71 o
   1  -2   4         84.88         82.83         1.95 o
   2  -2   4        416.16        397.29         5.47 o
   3  -2   4        489.57        447.85         6.21 o
   4  -2   4        456.01        479.20         6.13 o
   5  -2   4        348.17        334.80         5.57 o
   6  -2   4        501.01        517.66         8.93 o
   7  -2   4          0.58         -0.05         0.88 o
   8  -2   4         97.31         91.96         5.19 o
   9  -2   4         74.77         72.56         4.99 o
  10  -2   4         63.46         61.76         4.90 o
  11  -2   4         13.11         10.91         2.60 o
 -11  -1   4         74.79         63.34         4.72 o
 -10  -1   4        195.68        195.86         7.67 o
  -9  -1   4        267.05        273.68         8.48 o
  -8  -1   4        181.28        177.45         6.33 o
  -7  -1   4         38.37         34.22         2.24 o
  -6  -1   4        552.78        560.49         8.98 o
  -5  -1   4          0.01          0.01         0.44 o
  -4  -1   4        826.80        866.69         7.92 o
  -3  -1   4        417.94        468.69         5.36 o
  -2  -1   4        407.99        411.99         4.56 o
  -1  -1   4        639.91        704.13        12.53 o
   0  -1   4        201.85        191.61         3.47 o
   1  -1   4        491.87        479.84         9.81 o
   2  -1   4          1.61          0.94         0.34 o
   3  -1   4        345.37        340.28         3.97 o
   4  -1   4        558.69        526.43         5.29 o
   5  -1   4         10.07          9.63         1.05 o
   6  -1   4        765.12        776.26         9.08 o
   7  -1   4          2.71          2.77         1.16 o
   8  -1   4          1.46          1.38         1.04 o
   9  -1   4          2.62          1.99         1.34 o
  10  -1   4         55.63         65.68         6.03 o
  11  -1   4          0.53         -3.91         3.91 o
 -12   0   4          9.39         16.02         3.94 o
 -11   0   4         32.29         28.99         3.16 o
 -10   0   4          0.98          0.25         1.29 o
  -9   0   4        207.84        219.16         7.50 o
  -8   0   4          3.68          2.62         1.00 o
  -7   0   4         25.04         28.16         2.35 o
  -6   0   4          3.58          2.85         0.60 o
  -5   0   4        188.67        199.05         4.54 o
  -4   0   4         16.11         19.68         1.46 o
  -3   0   4        518.34        472.16         5.60 o
  -2   0   4          8.22          9.30         0.73 o
  -1   0   4       6623.83       6481.84        46.44 o
   0   0   4        124.30        128.34         2.28 o
   1   0   4       1298.70       1326.81         6.94 o
   2   0   4         93.06        101.23         2.38 o
   3   0   4        145.41        148.37         3.12 o
   4   0   4       1570.10       1618.96        11.82 o
   5   0   4        543.79        516.28         6.59 o
   6   0   4        118.91        119.57         3.99 o
   7   0   4        185.10        174.21         6.49 o
   8   0   4         74.82         62.08         4.18 o
   9   0   4         32.32         32.51         4.08 o
  10   0   4         15.05         13.00         4.09 o
  11   0   4         26.80         31.65         4.51 o
 -12   1   4          1.35          3.20         1.33 o
 -11   1   4         28.31         32.51         3.37 o
 -10   1   4          2.06          1.63         1.57 o
  -9   1   4         10.99          7.03         1.94 o
  -8   1   4         74.91         74.04         4.00 o
  -7   1   4         81.74         73.67         3.68 o
  -6   1   4        762.47        777.81         8.99 o
  -5   1   4       1567.71       1544.93        11.07 o
  -4   1   4         15.89         20.29         0.91 o
  -3   1   4         62.28         85.96         1.97 o
  -2   1   4       1932.26       1961.16        16.35 o
  -1   1   4        743.03        757.32         8.69 o
   0   1   4       2751.89       2758.82        13.68 o
   1   1   4       5971.09       6298.69        26.04 o
   2   1   4        847.09        884.05         6.34 o
   3   1   4       3451.66       3543.25        15.48 o
   4   1   4       3549.08       3613.70        17.88 o
   5   1   4        760.52        765.54         7.62 o
   6   1   4        163.82        175.35         4.72 o
   7   1   4         22.83         15.00         2.04 o
   8   1   4        224.77        225.32        11.67 o
   9   1   4         13.43         15.70         5.36 o
  10   1   4         14.59          7.98         2.22 o
  11   1   4          1.96         -2.21         3.67 o
 -12   2   4         84.19         84.73         6.33 o
 -11   2   4         39.01         42.86         3.86 o
 -10   2   4        120.18        125.49         5.99 o
  -9   2   4         84.27         88.77         4.68 o
  -8   2   4        306.22        312.23         8.06 o
  -7   2   4       1975.99       2073.53        19.03 o
  -6   2   4         37.11         43.52         2.19 o
  -5   2   4       1580.71       1576.60        17.80 o
  -4   2   4        220.89        219.23         3.77 o
  -3   2   4        574.67        647.10        12.12 o
  -2   2   4         41.00         37.05         1.47 o
  -1   2   4       1347.60       1343.21        26.45 o
   0   2   4        504.86        524.19         4.78 o
   1   2   4        711.35        681.21         5.88 o
   2   2   4        222.32        240.22         3.27 o
   3   2   4          4.78          4.01         0.81 o
   4   2   4          7.26          5.18         0.62 o
   5   2   4          2.73          1.29         0.49 o
   6   2   4         89.72         84.36         4.50 o
   7   2   4         57.45         52.76         3.32 o
   8   2   4        272.31        286.51        18.50 o
   9   2   4         45.31         48.34         5.01 o
  10   2   4         27.53         31.43         4.31 o
 -12   3   4         33.78         30.03         3.31 o
 -11   3   4         73.46         69.41         4.81 o
 -10   3   4         12.07         10.65         2.08 o
  -9   3   4          9.32          6.73         1.57 o
  -8   3   4         38.73         38.90         2.89 o
  -7   3   4       1542.80       1577.36        16.08 o
  -6   3   4         95.19         88.00         3.19 o
  -5   3   4        692.47        684.19         9.14 o
  -4   3   4        306.37        333.70         4.66 o
  -3   3   4       1967.16       2032.50        10.27 o
  -2   3   4        427.89        400.85         5.73 o
  -1   3   4        914.43        948.68         8.87 o
   0   3   4        791.56        776.12         5.42 o
   1   3   4          0.20          0.51         0.37 o
   2   3   4        734.51        749.69         6.91 o
   3   3   4       1239.81       1248.58         9.62 o
   4   3   4       1047.93       1051.63        10.81 o
   5   3   4        787.10        798.03         9.98 o
   6   3   4        314.79        297.92         7.59 o
   7   3   4          0.13         -1.29         1.61 o
   8   3   4        301.35        300.03        11.14 o
   9   3   4          0.49         -0.23         1.79 o
  10   3   4         32.03         37.61         5.85 o
 -12   4   4         20.49         17.11         2.88 o
 -11   4   4        132.46        132.53         6.57 o
 -10   4   4        214.30        211.60         7.02 o
  -9   4   4         27.27         26.70         2.33 o
  -8   4   4          0.40          1.45         0.77 o
  -7   4   4        217.68        227.16         5.55 o
  -6   4   4          6.52          4.61         0.75 o
  -5   4   4         29.77         20.24         1.34 o
  -4   4   4          0.46          0.64         0.45 o
  -3   4   4        780.92        784.25         6.58 o
  -2   4   4        455.37        461.79         6.87 o
  -1   4   4         20.48         30.81         1.46 o
   0   4   4       1800.65       1922.21        16.47 o
   1   4   4        291.26        318.65         4.27 o
   2   4   4          0.23          0.36         0.43 o
   3   4   4        999.21       1002.67         8.64 o
   4   4   4        833.42        821.72         9.36 o
   5   4   4          0.29          0.76         0.68 o
   6   4   4         96.96         85.75         4.24 o
   7   4   4        110.83        111.04         6.59 o
   8   4   4         42.55         42.45         3.88 o
   9   4   4         48.39         42.68         5.93 o
 -12   5   4          1.11          2.24         2.58 o
 -11   5   4        100.07        103.19         6.71 o
 -10   5   4         70.58         76.31         4.80 o
  -9   5   4         57.12         54.85         3.38 o
  -8   5   4          0.63          2.25         0.85 o
  -7   5   4        239.49        248.05         5.89 o
  -6   5   4         14.31         13.04         1.23 o
  -5   5   4        184.29        189.16         4.06 o
  -4   5   4        281.09        279.52         5.29 o
  -3   5   4       1650.89       1676.00        15.68 o
  -2   5   4          0.29          0.33         0.41 o
  -1   5   4       1735.54       1743.67        21.80 o
   0   5   4        303.91        281.70         3.75 o
   1   5   4         65.05         59.76         1.85 o
   2   5   4        945.13        935.75         8.71 o
   3   5   4        239.56        233.05         6.13 o
   4   5   4          5.54          3.21         0.79 o
   5   5   4         67.85         75.51         3.95 o
   6   5   4         17.41         16.67         2.32 o
   7   5   4        386.21        419.23        13.69 o
   8   5   4         16.64          9.44         2.33 o
   9   5   4         27.11         25.63         4.79 o
 -11   6   4          0.03         -1.80         1.81 o
 -10   6   4         42.74         41.51         4.12 o
  -9   6   4         41.80         47.86         5.42 o
  -8   6   4        622.82        642.81        14.06 o
  -7   6   4          9.93          6.84         1.34 o
  -6   6   4        386.62        420.51         7.55 o
  -5   6   4        104.90        121.51         3.86 o
  -4   6   4         11.29          5.37         1.33 o
  -3   6   4        155.12        164.06         4.01 o
  -2   6   4        144.24        142.08         3.97 o
  -1   6   4        549.84        560.62         7.75 o
   0   6   4          9.04          5.25         1.32 o
   1   6   4          5.17          2.54         0.73 o
   2   6   4        186.05        181.77         4.24 o
   3   6   4          1.73          0.92         0.61 o
   4   6   4          2.06          2.63         0.79 o
   5   6   4         39.90         32.11         2.56 o
   6   6   4          7.12          7.33         1.60 o
   7   6   4        117.68        108.13         6.46 o
   8   6   4          7.10          8.23         3.11 o
 -11   7   4         12.87         11.57         7.63 o
 -10   7   4         68.85         68.83         6.38 o
  -9   7   4        227.31        234.85        10.92 o
  -8   7   4          0.21          0.36         1.31 o
  -7   7   4        333.30        334.21         9.88 o
  -6   7   4         16.02         12.11         1.78 o
  -5   7   4          0.56          1.11         0.67 o
  -4   7   4         41.74         34.63         2.47 o
  -3   7   4        331.32        309.32         6.23 o
  -2   7   4          2.62          0.52         0.66 o
  -1   7   4        946.99        928.95        14.86 o
   0   7   4         34.94         34.41         2.41 o
   1   7   4       1185.49       1206.79        12.87 o
   2   7   4        127.53        131.50         4.83 o
   3   7   4       1111.24       1154.19        14.81 o
   4   7   4        316.15        312.39         8.01 o
   5   7   4         11.13          9.94         1.77 o
   6   7   4        108.29         97.26         6.24 o
   7   7   4         39.85         38.93         4.83 o
   8   7   4          1.29          1.46         1.66 o
 -10   8   4         16.10         16.90         5.07 o
  -9   8   4         83.53         80.88         6.63 o
  -8   8   4         30.19         38.30         4.39 o
  -7   8   4         53.19         51.48         4.14 o
  -6   8   4        234.15        228.87         7.30 o
  -5   8   4          9.08          6.88         1.43 o
  -4   8   4        444.51        457.33        11.63 o
  -3   8   4         70.15         64.92         3.71 o
  -2   8   4          1.04          0.71         0.76 o
  -1   8   4          2.26          2.47         0.86 o
   0   8   4         13.42         12.68         1.49 o
   1   8   4        112.39        115.62         4.44 o
   2   8   4         92.98         97.25         5.01 o
   3   8   4         31.42         32.34         3.16 o
   4   8   4         18.95         12.72         2.02 o
   5   8   4         41.53         37.10         3.94 o
   6   8   4         98.38        103.60         7.93 o
  -9   9   4        101.46         98.08        15.25 o
  -8   9   4        120.07        122.91        10.49 o
  -7   9   4        301.00        308.90        12.69 o
  -6   9   4         59.33         55.88         4.43 o
  -5   9   4        318.57        324.40         9.03 o
  -4   9   4         18.65         14.36         2.28 o
  -3   9   4          8.17          4.21         1.42 o
  -2   9   4          0.01         -0.62         0.83 o
  -1   9   4        150.78        152.76         5.50 o
   0   9   4         17.63         14.56         1.76 o
   1   9   4        451.55        478.43        10.38 o
   2   9   4         25.45         21.25         2.53 o
   3   9   4         18.39         20.88         2.63 o
   4   9   4         27.86         26.37         3.45 o
   5   9   4          6.58          7.12         2.71 o
  -9  10   4         18.47         26.78         7.01 o
  -8  10   4          1.61          0.80         1.81 o
  -7  10   4          2.50          6.02         2.81 o
  -6  10   4        137.77        143.08        10.68 o
  -5  10   4          0.05         -1.05         1.35 o
  -4  10   4         41.26         49.46         4.42 o
  -3  10   4         29.06         31.64         3.56 o
  -2  10   4         59.26         54.16         4.62 o
  -1  10   4          1.73         -0.07         1.09 o
   0  10   4          0.99         -0.07         1.15 o
   1  10   4          4.83          5.52         1.89 o
   2  10   4          0.72         -1.57         1.57 o
   3  10   4          2.21          0.99         1.40 o
   4  10   4          7.76          6.29         5.71 o
  -7  11   4          1.52         -0.15         3.10 o
  -6  11   4         21.80         23.09         3.87 o
  -5  11   4         91.87         95.33         6.39 o
  -4  11   4         27.47         24.02         3.25 o
  -3  11   4        202.89        205.74         9.33 o
  -2  11   4          9.63         11.01         2.34 o
  -1  11   4          3.48          1.38         2.52 o
   0  11   4          0.32         -0.95         1.68 o
   1  11   4         65.69         68.44         6.61 o
   2  11   4          5.73          8.10         4.50 o
  -4  12   4         19.54         17.40         4.05 o
  -3  12   4         25.50         23.64         4.73 o
  -2  12   4         22.94         30.16         8.15 o
   1 -13   5        209.24        239.19        21.30 o
   2 -13   5         26.62         24.45         4.74 o
  -3 -12   5         26.65         26.10         6.55 o
  -2 -12   5          0.99          1.73         1.46 o
  -1 -12   5          2.69          5.19         2.09 o
   0 -12   5          1.42         -1.92         1.92 o
   1 -12   5         18.82         15.81         2.96 o
   2 -12   5         11.41         11.40         3.19 o
   3 -12   5          0.12         -1.25         1.25 o
   4 -12   5         32.25         29.31         5.08 o
   5 -12   5         75.19         82.80         7.31 o
   6 -12   5         10.31         10.57         4.92 o
  -5 -11   5        138.02        190.88        18.25 o
  -4 -11   5         29.89         30.05         3.69 o
  -3 -11   5        235.77        254.49        11.21 o
  -2 -11   5         49.53         50.25         4.58 o
  -1 -11   5         12.59          9.88         2.82 o
   0 -11   5         23.99         16.88         2.30 o
   1 -11   5        128.46        117.69         6.50 o
   2 -11   5          1.21         -1.10         1.14 o
   3 -11   5        436.57        450.20        13.21 o
   4 -11   5          0.35         -1.01         1.72 o
   5 -11   5        266.35        276.02        16.78 o
   6 -11   5         10.01          2.99         1.96 o
   7 -11   5         21.45         23.94         5.11 o
  -6 -10   5         10.34         14.59         3.82 o
  -5 -10   5          0.23         -0.29         2.77 o
  -4 -10   5          0.37          0.04         1.32 o
  -3 -10   5         67.20         64.29         4.96 o
  -2 -10   5         65.48         74.65         5.23 o
  -1 -10   5        283.91        290.27        10.99 o
   0 -10   5         11.32         10.69         1.70 o
   1 -10   5         64.24         55.18         3.78 o
   2 -10   5         11.85         11.49         1.99 o
   3 -10   5         33.69         36.37         3.63 o
   4 -10   5         12.28         13.71         2.35 o
   5 -10   5         98.09         98.65         7.37 o
   6 -10   5          0.88         -1.45         1.48 o
   7 -10   5         63.68         66.16         6.49 o
   8 -10   5         14.14         12.30         3.13 o
  -7  -9   5          2.65          1.18         1.76 o
  -6  -9   5        107.06        114.98         8.41 o
  -5  -9   5        281.73        294.79        10.41 o
  -4  -9   5        125.75        121.35         6.55 o
  -3  -9   5        504.88        475.18        12.72 o
  -2  -9   5        114.23        119.40         5.42 o
  -1  -9   5        118.83        119.93         4.79 o
   0  -9   5         18.57         14.32         1.82 o
   1  -9   5          8.29          6.83         1.31 o
   2  -9   5        221.22        223.98         7.01 o
   3  -9   5         44.64         44.20         4.43 o
   4  -9   5        121.20        116.99         6.12 o
   5  -9   5        216.54        208.21         8.36 o
   6  -9   5          8.57          5.17         2.32 o
   7  -9   5        246.78        242.62        11.71 o
   8  -9   5         78.27         73.20         5.61 o
   9  -9   5         26.54         28.20         4.22 o
  -8  -8   5         94.99        101.56         9.44 o
  -7  -8   5         56.55         60.17         6.12 o
  -6  -8   5        197.94        214.35         8.66 o
  -5  -8   5         55.98         53.32         4.27 o
  -4  -8   5          0.01         -1.01         1.01 o
  -3  -8   5          8.04          5.93         1.56 o
  -2  -8   5         12.98         10.62         1.43 o
  -1  -8   5         55.35         62.30         3.53 o
   0  -8   5         11.97          9.48         1.48 o
   1  -8   5        730.34        719.00        11.82 o
   2  -8   5          0.37          0.77         0.68 o
   3  -8   5        120.97        115.41         4.37 o
   4  -8   5          3.00          2.74         0.84 o
   5  -8   5          8.90          5.11         1.84 o
   6  -8   5         43.81         45.96         3.09 o
   7  -8   5        101.71        101.51         5.42 o
   8  -8   5          0.67          1.15         1.09 o
   9  -8   5        115.17        128.84         7.38 o
  10  -8   5         22.69         22.06         3.99 o
  -9  -7   5          8.72         11.37         4.54 o
  -8  -7   5          0.06          1.06         1.49 o
  -7  -7   5          0.55          0.61         1.27 o
  -6  -7   5        265.98        276.82         8.30 o
  -5  -7   5          0.01          2.33         1.06 o
  -4  -7   5        507.65        522.03         9.35 o
  -3  -7   5         19.13         18.23         3.10 o
  -2  -7   5        177.35        179.84         4.64 o
  -1  -7   5       1017.17       1017.52        11.79 o
   0  -7   5        137.48        144.15         4.44 o
   1  -7   5        901.76        879.93        10.95 o
   2  -7   5        446.31        458.61        10.60 o
   3  -7   5          1.77          1.75         0.84 o
   4  -7   5         47.83         49.83         2.85 o
   5  -7   5         76.31         76.91         3.63 o
   6  -7   5         73.94         71.26         3.66 o
   7  -7   5         57.17         50.15         3.66 o
   8  -7   5         15.75         16.38         2.20 o
   9  -7   5         12.77         16.20         2.72 o
  10  -7   5         18.23         16.31         2.68 o
 -10  -6   5         20.92         19.55         6.75 o
  -9  -6   5          0.00         -0.09         1.54 o
  -8  -6   5         39.88         44.63         3.76 o
  -7  -6   5          0.29          0.49         0.89 o
  -6  -6   5        291.51        289.92         8.57 o
  -5  -6   5        118.71        110.33         4.34 o
  -4  -6   5        552.60        582.03         9.43 o
  -3  -6   5        410.82        422.41         6.72 o
  -2  -6   5        112.26        108.53         3.10 o
  -1  -6   5        126.36        123.68         3.36 o
   0  -6   5          0.81          0.09         0.57 o
   1  -6   5        328.81        323.50         4.99 o
   2  -6   5        197.52        199.93         4.85 o
   3  -6   5       1558.05       1574.12        14.19 o
   4  -6   5        694.32        689.24         8.08 o
   5  -6   5        800.84        805.54         9.78 o
   6  -6   5        154.28        144.65         4.92 o
   7  -6   5         29.61         23.53         2.09 o
   8  -6   5         20.06         19.56         2.71 o
   9  -6   5         77.83         77.94         5.45 o
  10  -6   5         12.27          5.29         4.23 o
 -10  -5   5        232.10        239.52        10.71 o
  -9  -5   5          5.90          3.62         1.85 o
  -8  -5   5         88.34         93.85         5.23 o
  -7  -5   5         12.92         12.63         1.66 o
  -6  -5   5        131.21        129.33         4.92 o
  -5  -5   5        190.65        188.85         5.40 o
  -4  -5   5        253.18        263.16         5.14 o
  -3  -5   5        106.71        109.88         3.23 o
  -2  -5   5        726.87        742.91         8.04 o
  -1  -5   5        842.21        849.85         8.93 o
   0  -5   5        331.62        337.86         5.45 o
   1  -5   5        137.73        130.08         4.42 o
   2  -5   5         10.31         13.74         1.20 o
   3  -5   5        431.97        435.07         8.00 o
   4  -5   5        196.18        201.13         4.31 o
   5  -5   5        104.47        104.89         3.83 o
   6  -5   5        360.30        367.95         8.20 o
   7  -5   5         28.75         26.96         2.22 o
   8  -5   5         17.33         17.86         2.14 o
   9  -5   5         82.56         90.62         4.99 o
  10  -5   5         45.63         39.90         4.14 o
  11  -5   5         41.53         44.55         9.22 o
 -10  -4   5         55.73         51.35         4.84 o
  -9  -4   5         31.76         26.80         2.60 o
  -8  -4   5        190.72        189.73         7.52 o
  -7  -4   5        126.16        119.26         4.60 o
  -6  -4   5        303.60        301.14         6.85 o
  -5  -4   5       1137.62       1142.56        11.96 o
  -4  -4   5         21.21         16.66         1.24 o
  -3  -4   5        537.32        544.65         6.22 o
  -2  -4   5        143.93        129.61         2.99 o
  -1  -4   5       2368.07       2455.03        17.08 o
   0  -4   5        912.93        958.13         9.84 o
   1  -4   5         16.60         11.50         1.12 o
   2  -4   5        230.16        219.68         3.42 o
   3  -4   5        901.82        869.75         9.46 o
   4  -4   5          1.54          0.24         0.53 o
   5  -4   5       1671.36       1683.97        14.73 o
   6  -4   5         36.31         35.26         2.32 o
   7  -4   5        421.99        429.03         9.36 o
   8  -4   5        205.47        191.66         6.71 o
   9  -4   5         39.17         38.18         3.75 o
  10  -4   5         15.53         12.26         2.44 o
  11  -4   5          4.54          7.40         2.31 o
 -11  -3   5          9.83         10.30         3.25 o
 -10  -3   5        111.65        115.40         6.19 o
  -9  -3   5         63.94         67.75         4.47 o
  -8  -3   5        755.83        787.44        13.77 o
  -7  -3   5         11.42          7.20         1.12 o
  -6  -3   5         11.52         10.71         1.26 o
  -5  -3   5          4.08          1.86         0.65 o
  -4  -3   5         48.12         42.73         1.87 o
  -3  -3   5          4.62          3.87         0.72 o
  -2  -3   5        418.58        393.37        11.03 o
  -1  -3   5          9.58          9.28         0.81 o
   0  -3   5       1517.16       1566.48        13.95 o
   1  -3   5       1841.98       2084.26        20.49 o
   2  -3   5       1031.86       1028.80         8.86 o
   3  -3   5        280.07        305.74         5.38 o
   4  -3   5          7.54          2.65         0.75 o
   5  -3   5         61.05         53.24         2.52 o
   6  -3   5        363.27        367.78         6.97 o
   7  -3   5         74.13         69.96         3.76 o
   8  -3   5         88.99         86.34         4.86 o
   9  -3   5          3.73          1.42         1.14 o
  10  -3   5          0.49          1.11         1.28 o
  11  -3   5          0.20          2.68         2.54 o
 -11  -2   5          2.19          5.34         1.61 o
 -10  -2   5         14.53         12.84         3.36 o
  -9  -2   5         13.08         12.88         2.87 o
  -8  -2   5        230.55        224.22         6.95 o
  -7  -2   5         22.44         21.56         2.11 o
  -6  -2   5        134.74        129.49         4.06 o
  -5  -2   5        122.75        107.96         3.18 o
  -4  -2   5        172.75        170.22         4.23 o
  -3  -2   5        895.78        850.69         7.89 o
  -2  -2   5        293.61        373.01         4.85 o
  -1  -2   5       2429.13       2417.43        12.80 o
   0  -2   5          7.76          7.70         0.78 o
   1  -2   5        490.61        473.53         5.35 o
   2  -2   5        104.64        106.47         2.71 o
   3  -2   5        376.48        395.00         5.69 o
   4  -2   5         70.38         63.06         2.30 o
   5  -2   5        806.65        807.76        10.71 o
   6  -2   5        625.11        631.04        12.79 o
   7  -2   5        223.54        226.24         6.95 o
   8  -2   5         26.92         23.66         2.71 o
   9  -2   5        640.38        634.80        14.78 o
  10  -2   5         42.72         47.15         5.23 o
  11  -2   5         25.11         20.49         3.63 o
 -12  -1   5         11.60         18.04         5.51 o
 -11  -1   5         21.54         19.97         2.80 o
 -10  -1   5        136.49        137.58         5.97 o
  -9  -1   5        422.18        427.65        10.61 o
  -8  -1   5        255.98        259.00         7.72 o
  -7  -1   5        699.26        707.09        10.92 o
  -6  -1   5       1516.19       1560.72        15.09 o
  -5  -1   5        136.81        150.44         3.89 o
  -4  -1   5        511.96        511.23         6.03 o
  -3  -1   5        416.33        435.22         5.44 o
  -2  -1   5        220.65        252.11         4.51 o
  -1  -1   5        244.67        251.83         4.50 o
   0  -1   5        909.50        912.48        19.42 o
   1  -1   5       1238.18       1374.99         8.78 o
   2  -1   5       1442.83       1511.99         9.53 o
   3  -1   5          1.34          1.96         0.46 o
   4  -1   5          2.04          1.38         0.38 o
   5  -1   5          5.99          6.26         1.22 o
   6  -1   5         92.73         81.81         3.55 o
   7  -1   5        161.10        167.57         6.52 o
   8  -1   5          6.02          6.40         1.80 o
   9  -1   5        105.89        100.06         7.01 o
  10  -1   5          0.73          0.66         2.13 o
  11  -1   5         12.87         11.97         3.85 o
 -12   0   5         17.02         17.46         4.18 o
 -11   0   5          7.59          8.22         2.22 o
 -10   0   5         53.01         50.91         3.97 o
  -9   0   5          0.14         -0.85         0.97 o
  -8   0   5         80.90         74.19         4.11 o
  -7   0   5        158.86        152.02         5.40 o
  -6   0   5        624.91        646.19         7.95 o
  -5   0   5         88.60         96.11         3.25 o
  -4   0   5       1196.66       1194.01        17.37 o
  -3   0   5       1049.50       1212.77         8.98 o
  -2   0   5       3693.95       3713.60        19.33 o
  -1   0   5       2472.65       2545.69        22.65 o
   0   0   5        443.37        398.27         5.04 o
   1   0   5       1544.39       1519.72        13.38 o
   2   0   5        258.11        287.84         3.60 o
   3   0   5       1624.42       1738.46        11.29 o
   4   0   5         96.01        112.04         2.72 o
   5   0   5        579.19        597.39         6.63 o
   6   0   5          0.40         -0.34         0.52 o
   7   0   5        556.25        563.78        15.61 o
   8   0   5          0.52         -0.24         1.18 o
   9   0   5        129.31        139.15         8.41 o
  10   0   5         13.52         17.13         3.20 o
 -12   1   5         66.30         66.23         6.38 o
 -11   1   5         55.38         53.57         4.26 o
 -10   1   5        326.56        342.35        10.06 o
  -9   1   5        269.80        272.43         8.31 o
  -8   1   5         13.34         10.80         1.60 o
  -7   1   5         34.58         30.24         2.99 o
  -6   1   5        576.20        587.40         8.16 o
  -5   1   5          9.54          7.83         0.66 o
  -4   1   5        768.04        750.60         7.71 o
  -3   1   5        265.18        282.63         5.22 o
  -2   1   5        595.96        626.85         6.72 o
  -1   1   5        355.69        348.71         5.79 o
   0   1   5        426.85        463.76         7.25 o
   1   1   5        428.57        473.56         5.10 o
   2   1   5        172.97        194.96         3.12 o
   3   1   5         86.46         88.44         2.37 o
   4   1   5        408.77        393.35         5.58 o
   5   1   5        146.36        138.96         3.50 o
   6   1   5         64.39         67.61         3.03 o
   7   1   5          4.91          3.75         1.75 o
   8   1   5          9.15          5.09         2.95 o
   9   1   5          8.65          8.64         2.31 o
  10   1   5          1.24          2.43         1.56 o
 -12   2   5         36.39         29.92         4.41 o
 -11   2   5         18.73         21.71         2.75 o
 -10   2   5        121.03        108.02         5.63 o
  -9   2   5          2.13          1.64         0.89 o
  -8   2   5         33.35         33.93         2.73 o
  -7   2   5        655.61        677.45         9.46 o
  -6   2   5        686.64        684.09         8.89 o
  -5   2   5        215.80        194.17         3.81 o
  -4   2   5         25.71         30.45         1.56 o
  -3   2   5         19.64         24.73         1.40 o
  -2   2   5        491.85        461.93         6.59 o
  -1   2   5        324.78        331.55         5.96 o
   0   2   5       2215.92       2170.26        11.69 o
   1   2   5        379.03        360.23         4.96 o
   2   2   5        567.35        520.54         5.17 o
   3   2   5        252.27        208.60         3.90 o
   4   2   5        583.57        592.76         6.96 o
   5   2   5         95.81        101.49         3.50 o
   6   2   5        374.23        383.58         8.46 o
   7   2   5          2.30          1.36         0.84 o
   8   2   5        129.87        133.80         8.02 o
   9   2   5         83.96         86.36         6.78 o
  10   2   5          3.32          0.88         1.90 o
 -12   3   5         75.93         86.91         7.27 o
 -11   3   5          0.24         -0.88         1.36 o
 -10   3   5         80.51         85.28         4.97 o
  -9   3   5          6.94          4.60         1.24 o
  -8   3   5         52.79         51.99         3.36 o
  -7   3   5        396.33        427.13         7.62 o
  -6   3   5         33.37         34.70         2.11 o
  -5   3   5       1265.50       1315.21        10.29 o
  -4   3   5       1079.10       1059.05         8.54 o
  -3   3   5         59.78         46.61         1.78 o
  -2   3   5        416.17        391.57         6.60 o
  -1   3   5        383.45        386.00         6.21 o
   0   3   5       1224.35       1298.20         8.24 o
   1   3   5         60.38         69.21         2.18 o
   2   3   5         14.83         15.35         1.05 o
   3   3   5        177.01        165.77         4.31 o
   4   3   5         82.48         65.31         3.03 o
   5   3   5          1.99          0.30         0.61 o
   6   3   5          3.19          1.20         1.02 o
   7   3   5         70.97         65.63         3.91 o
   8   3   5         47.54         41.88         4.47 o
   9   3   5          3.43          2.66         1.54 o
  10   3   5          0.81         -3.25         3.25 o
 -12   4   5          2.03          4.45         2.48 o
 -11   4   5         33.34         35.87         4.04 o
 -10   4   5          0.01          1.62         1.02 o
  -9   4   5        192.38        193.14         6.26 o
  -8   4   5        376.54        373.88         8.78 o
  -7   4   5        165.94        160.72         4.77 o
  -6   4   5        329.25        330.25         5.61 o
  -5   4   5         22.46         17.84         1.39 o
  -4   4   5         34.57         24.39         1.81 o
  -3   4   5         33.99         32.74         1.95 o
  -2   4   5        315.27        333.24         5.75 o
  -1   4   5          0.63          0.04         0.37 o
   0   4   5       1085.90       1068.81         7.55 o
   1   4   5       1014.49       1052.40         8.50 o
   2   4   5         71.23         69.98         2.86 o
   3   4   5        823.55        816.06        10.19 o
   4   4   5        316.56        307.00         6.02 o
   5   4   5        210.67        207.18         6.29 o
   6   4   5         69.31         63.26         3.75 o
   7   4   5         12.44          7.36         1.94 o
   8   4   5          0.40          1.24         2.64 o
   9   4   5         24.99         16.09         4.90 o
 -11   5   5        117.96        116.28         7.18 o
 -10   5   5         40.56         46.31         4.37 o
  -9   5   5         71.45         67.91         4.30 o
  -8   5   5        223.84        227.09         8.10 o
  -7   5   5          5.77          6.50         1.25 o
  -6   5   5         36.39         35.72         2.21 o
  -5   5   5          5.36          4.70         0.82 o
  -4   5   5          0.02         -0.21         0.52 o
  -3   5   5         69.89         68.56         3.43 o
  -2   5   5        113.74        123.22         3.32 o
  -1   5   5          1.09          0.32         0.34 o
   0   5   5         55.69         60.23         3.50 o
   1   5   5        419.99        428.68         7.80 o
   2   5   5          9.70          7.00         1.14 o
   3   5   5        840.74        855.26        10.21 o
   4   5   5         44.21         40.62         2.85 o
   5   5   5          7.07          4.31         1.16 o
   6   5   5         79.51         73.33         4.79 o
   7   5   5         73.84         65.57         5.56 o
   8   5   5        140.22        138.75        10.21 o
 -11   6   5         54.83         55.53         5.07 o
 -10   6   5          0.21          3.78         2.88 o
  -9   6   5          0.47          0.69         1.33 o
  -8   6   5         38.75         32.27         3.81 o
  -7   6   5         71.68         65.04         3.78 o
  -6   6   5        159.00        160.56         4.81 o
  -5   6   5        206.67        215.35         5.30 o
  -4   6   5        588.03        595.77         9.54 o
  -3   6   5        164.15        156.28         4.92 o
  -2   6   5        371.52        356.17         7.28 o
  -1   6   5        128.68        135.59         5.72 o
   0   6   5        106.26         95.08         4.69 o
   1   6   5        324.87        305.80         6.89 o
   2   6   5        375.78        383.08         8.01 o
   3   6   5          6.34          4.62         1.02 o
   4   6   5        245.07        242.15         8.11 o
   5   6   5         23.40         19.02         2.73 o
   6   6   5         29.53         23.85         3.12 o
   7   6   5         41.35         42.98         5.02 o
   8   6   5         16.33         14.59         3.26 o
 -11   7   5         64.01         60.60         7.54 o
 -10   7   5          0.30          0.06         1.20 o
  -9   7   5         31.77         34.32         4.30 o
  -8   7   5         13.77         16.81         2.96 o
  -7   7   5         15.18         16.67         2.65 o
  -6   7   5          2.12          0.53         1.10 o
  -5   7   5         28.17         29.25         2.75 o
  -4   7   5        108.41         85.49         4.47 o
  -3   7   5          5.74          3.93         1.02 o
  -2   7   5         29.29         20.01         3.36 o
  -1   7   5          0.43          0.25         0.98 o
   0   7   5          9.18          8.34         1.60 o
   1   7   5         72.78         69.50         3.99 o
   2   7   5          4.11          2.88         0.90 o
   3   7   5         16.59         17.00         2.08 o
   4   7   5          4.52          2.33         1.01 o
   5   7   5         32.32         33.17         3.62 o
   6   7   5        100.62         99.03         6.48 o
   7   7   5          7.66          6.05         4.00 o
 -10   8   5         13.53         11.56         3.71 o
  -9   8   5         25.28         24.53         4.26 o
  -8   8   5          8.19          4.42         1.73 o
  -7   8   5        101.48         96.28         5.71 o
  -6   8   5         95.29         95.73         4.85 o
  -5   8   5        284.76        255.01         8.39 o
  -4   8   5        365.22        385.27         8.91 o
  -3   8   5        129.97        126.79         5.89 o
  -2   8   5        415.09        429.58        10.95 o
  -1   8   5         35.72         35.84         3.30 o
   0   8   5         87.37         82.55         5.03 o
   1   8   5          6.97          6.37         2.38 o
   2   8   5          1.27          0.84         0.96 o
   3   8   5        345.47        339.17         9.87 o
   4   8   5        136.38        136.68         7.34 o
   5   8   5        179.53        182.26        10.42 o
   6   8   5        162.05        155.56         9.93 o
  -9   9   5         14.07         23.44         5.48 o
  -8   9   5          0.24          1.23         1.96 o
  -7   9   5          3.46          3.82         1.73 o
  -6   9   5          6.42          5.78         1.58 o
  -5   9   5         16.12         16.04         2.37 o
  -4   9   5         41.74         38.95         3.33 o
  -3   9   5          1.07          0.06         0.98 o
  -2   9   5         10.74         11.46         1.81 o
  -1   9   5         16.19         16.55         2.08 o
   0   9   5         77.57         74.09         5.07 o
   1   9   5          8.97          8.61         1.72 o
   2   9   5         37.40         36.11         3.38 o
   3   9   5          0.19         -1.18         1.22 o
   4   9   5          5.51          8.14         3.27 o
   5   9   5         21.63         20.02         4.56 o
  -8  10   5          4.23          1.09         2.22 o
  -7  10   5         58.56         64.29         7.73 o
  -6  10   5         10.97         12.75         2.84 o
  -5  10   5        264.81        282.75        19.57 o
  -4  10   5         14.61         17.08         2.69 o
  -3  10   5        235.29        226.15        16.29 o
  -2  10   5        124.50        123.19         6.96 o
  -1  10   5         88.32         88.53         5.91 o
   0  10   5        214.53        243.54        11.72 o
   1  10   5          0.47         -0.34         1.46 o
   2  10   5         26.91         30.13         3.72 o
   3  10   5          9.31          8.17         2.17 o
  -7  11   5         26.50         44.62         9.27 o
  -6  11   5          1.19         -3.45         3.45 o
  -5  11   5          5.13          2.56         2.37 o
  -4  11   5         20.87         16.08         2.87 o
  -3  11   5          6.71          6.23         1.70 o
  -2  11   5          0.39          0.42         1.15 o
  -1  11   5          0.64         -1.36         1.36 o
   0  11   5          1.12          4.95         2.06 o
   1  11   5          2.65         10.46         5.48 o
   2  11   5         12.94         13.06         5.33 o
   2 -13   6         34.44         34.68         8.44 o
  -2 -12   6        127.36        136.36        14.23 o
  -1 -12   6         25.40         24.47         4.18 o
   0 -12   6         95.17        108.43         9.92 o
   1 -12   6          2.61          2.25         2.67 o
   2 -12   6          0.31          0.59         1.20 o
   3 -12   6         12.09         16.57         2.78 o
   4 -12   6         35.49         39.51         5.00 o
   5 -12   6         17.22         20.95         6.72 o
  -4 -11   6         15.07         12.70         2.95 o
  -3 -11   6         21.76         13.39         3.74 o
  -2 -11   6          3.63          1.99         1.33 o
  -1 -11   6          2.37          2.59         1.30 o
   0 -11   6         31.30         32.19         3.11 o
   1 -11   6          0.03         -0.34         1.22 o
   2 -11   6        177.24        171.11         8.18 o
   3 -11   6         79.58         75.37         5.55 o
   4 -11   6        157.20        162.32         8.22 o
   5 -11   6         51.19         46.45         5.43 o
   6 -11   6         57.57         60.46         6.34 o
   7 -11   6         19.97         19.08         6.50 o
  -6 -10   6         13.95          5.41         2.97 o
  -5 -10   6         38.55         37.33         4.03 o
  -4 -10   6         78.72         94.93         6.28 o
  -3 -10   6        101.21        100.82         6.28 o
  -2 -10   6         27.94         28.59         3.34 o
  -1 -10   6        276.93        275.97         7.77 o
   0 -10   6         65.62         67.33         4.77 o
   1 -10   6        128.18        142.49         9.46 o
   2 -10   6        118.24        114.17         6.33 o
   3 -10   6         55.49         54.52         4.43 o
   4 -10   6         25.07         22.62         3.02 o
   5 -10   6         35.54         39.21         3.91 o
   6 -10   6         13.53         10.49         2.94 o
   7 -10   6         52.37         52.68         5.79 o
   8 -10   6         51.81         53.83         7.33 o
  -7  -9   6         27.47         25.88        10.55 o
  -6  -9   6          2.69          3.26         1.63 o
  -5  -9   6          2.43         -0.43         1.42 o
  -4  -9   6         37.75         37.92         3.79 o
  -3  -9   6         86.61         87.35         5.51 o
  -2  -9   6         87.01         83.69         4.66 o
  -1  -9   6          1.03         -0.03         0.95 o
   0  -9   6         83.63         83.21         4.37 o
   1  -9   6         19.76         16.52         2.02 o
   2  -9   6        190.79        190.68         7.64 o
   3  -9   6          4.84         11.68         2.13 o
   4  -9   6        385.20        379.73        11.19 o
   5  -9   6        169.13        144.61         7.06 o
   6  -9   6        129.30        135.28         7.15 o
   7  -9   6         59.15         57.40         4.90 o
   8  -9   6        157.34        165.54         7.54 o
   9  -9   6          3.84          0.92         1.66 o
  -8  -8   6         79.92         93.23         9.02 o
  -7  -8   6        301.59        322.36        13.94 o
  -6  -8   6         12.87          8.00         1.83 o
  -5  -8   6         63.14         71.82         5.01 o
  -4  -8   6         63.32         64.04         4.60 o
  -3  -8   6        684.30        706.24        14.70 o
  -2  -8   6         17.39         11.83         1.53 o
  -1  -8   6        649.52        650.97        10.83 o
   0  -8   6        154.12        151.01         4.97 o
   1  -8   6        442.91        444.31         8.48 o
   2  -8   6         66.53         66.28         3.77 o
   3  -8   6         44.24         45.05         3.19 o
   4  -8   6         77.21         66.91         3.59 o
   5  -8   6         14.80          9.69         1.68 o
   6  -8   6          5.58          3.40         1.22 o
   7  -8   6          4.92          3.62         1.18 o
   8  -8   6         29.87         27.16         3.35 o
   9  -8   6          3.24          3.82         1.53 o
  10  -8   6          0.83         -2.89         2.89 o
  -9  -7   6         34.77         34.47         5.59 o
  -8  -7   6         13.84         11.52         2.66 o
  -7  -7   6         31.20         29.69         2.94 o
  -6  -7   6          4.67          3.40         1.07 o
  -5  -7   6         21.54         17.68         1.94 o
  -4  -7   6        319.44        311.36         7.41 o
  -3  -7   6        326.68        330.79         7.53 o
  -2  -7   6         53.36         40.24         2.30 o
  -1  -7   6        809.53        766.56        10.53 o
   0  -7   6        178.01        162.98         4.87 o
   1  -7   6          0.60          2.55         0.84 o
   2  -7   6         55.85         42.36         2.48 o
   3  -7   6        112.71        108.28         4.63 o
   4  -7   6         34.74         32.26         2.42 o
   5  -7   6         23.28         21.35         2.00 o
   6  -7   6        264.57        264.52         7.14 o
   7  -7   6         82.85         70.56         3.85 o
   8  -7   6        280.33        269.85        10.80 o
   9  -7   6         91.04         84.19         5.95 o
  10  -7   6          6.11          2.81         1.43 o
  -9  -6   6         79.82         77.37         7.65 o
  -8  -6   6          0.01          1.16         1.87 o
  -7  -6   6        313.35        322.20         8.31 o
  -6  -6   6         66.03         68.05         3.68 o
  -5  -6   6          6.25          5.73         1.14 o
  -4  -6   6          6.01          3.86         0.97 o
  -3  -6   6        188.60        182.77         4.29 o
  -2  -6   6          8.87         12.19         1.20 o
  -1  -6   6         17.39         16.63         1.37 o
   0  -6   6         32.64         48.97         2.44 o
   1  -6   6        610.39        609.23         8.74 o
   2  -6   6          0.52          1.91         0.71 o
   3  -6   6        729.35        742.29        11.48 o
   4  -6   6        117.00        112.79         3.65 o
   5  -6   6         26.07         26.27         1.80 o
   6  -6   6        191.11        191.08         5.78 o
   7  -6   6         14.23         13.10         1.75 o
   8  -6   6         13.95         17.41         2.53 o
   9  -6   6          1.41          2.25         1.24 o
  10  -6   6          3.78          1.15         2.02 o
 -10  -5   6         11.02         10.36         2.35 o
  -9  -5   6          0.01          1.64         1.00 o
  -8  -5   6          0.00         -0.29         0.99 o
  -7  -5   6          6.32          5.16         1.15 o
  -6  -5   6         93.48         86.70         3.96 o
  -5  -5   6         19.06         16.64         1.67 o
  -4  -5   6        763.53        757.71         9.07 o
  -3  -5   6        654.05        652.58         8.19 o
  -2  -5   6         49.93         45.73         2.25 o
  -1  -5   6         51.24         39.84         2.21 o
   0  -5   6       1019.59       1004.88        10.50 o
   1  -5   6         42.80         40.36         2.13 o
   2  -5   6        584.61        567.79         7.85 o
   3  -5   6          6.50          3.11         0.74 o
   4  -5   6        104.79        106.91         3.47 o
   5  -5   6        213.47        216.69         5.32 o
   6  -5   6        576.41        591.73         9.80 o
   7  -5   6        631.28        641.75        12.03 o
   8  -5   6         93.15         90.33         5.25 o
   9  -5   6         14.47         14.18         2.08 o
  10  -5   6        177.42        181.26        10.26 o
  11  -5   6          1.08         -0.19         2.05 o
 -10  -4   6         14.84         11.86         2.46 o
  -9  -4   6          7.14          5.85         1.60 o
  -8  -4   6         87.56         90.06         4.29 o
  -7  -4   6         75.80         74.30         4.28 o
  -6  -4   6        159.12        150.58         4.56 o
  -5  -4   6       2106.82       2158.50        16.23 o
  -4  -4   6        126.22        120.37         3.38 o
  -3  -4   6       1505.42       1474.16        11.75 o
  -2  -4   6        148.67        167.81         3.55 o
  -1  -4   6          0.14          1.25         0.45 o
   0  -4   6         79.94         85.30         2.18 o
   1  -4   6         10.54          2.92         0.49 o
   2  -4   6        202.34        221.05         3.50 o
   3  -4   6         42.34         45.25         2.00 o
   4  -4   6         12.43         13.30         1.38 o
   5  -4   6         16.72         17.77         1.52 o
   6  -4   6        224.78        222.96         5.80 o
   7  -4   6        435.93        450.12         9.88 o
   8  -4   6          0.06         -0.48         1.05 o
   9  -4   6          0.39         -0.04         1.55 o
  10  -4   6        183.73        185.10         8.83 o
  11  -4   6         27.45         29.71         5.25 o
 -11  -3   6         14.61         14.18         2.79 o
 -10  -3   6          6.45          6.04         2.07 o
  -9  -3   6        189.96        190.53         7.54 o
  -8  -3   6         35.71         39.76         3.26 o
  -7  -3   6        319.29        321.76         7.23 o
  -6  -3   6          0.05         -0.23         0.68 o
  -5  -3   6        384.84        393.11         6.21 o
  -4  -3   6        170.87        156.51         4.10 o
  -3  -3   6        241.05        239.93         4.33 o
  -2  -3   6        536.36        602.43         6.81 o
  -1  -3   6       1769.00       1839.81        14.46 o
   0  -3   6        405.49        412.90         5.65 o
   1  -3   6       1932.59       1962.66        22.49 o
   2  -3   6        789.24        769.33         7.56 o
   3  -3   6        434.14        444.45         6.74 o
   4  -3   6        326.62        330.40         6.10 o
   5  -3   6         87.77         79.92         2.97 o
   6  -3   6        375.56        379.59         8.34 o
   7  -3   6        162.18        161.48         5.81 o
   8  -3   6         15.56         15.79         2.42 o
   9  -3   6         41.89         42.94         4.01 o
  10  -3   6         32.54         35.37         3.97 o
  11  -3   6          0.47         -0.71         3.29 o
 -11  -2   6         22.64         22.91         2.99 o
 -10  -2   6         14.16         11.47         2.12 o
  -9  -2   6        211.48        203.54         7.55 o
  -8  -2   6          2.39          0.64         1.26 o
  -7  -2   6         40.81         38.12         2.79 o
  -6  -2   6          0.11         -0.05         0.62 o
  -5  -2   6         12.03         13.14         1.22 o
  -4  -2   6        302.91        300.54         4.98 o
  -3  -2   6        421.13        379.34         5.23 o
  -2  -2   6         55.79         41.49         1.90 o
  -1  -2   6       3403.28       3552.06        19.35 o
   0  -2   6        722.07        740.42         9.26 o
   1  -2   6        613.89        609.80         7.10 o
   2  -2   6       1460.59       1556.36        11.85 o
   3  -2   6        351.77        390.57         5.91 o
   4  -2   6        123.51        129.32         3.55 o
   5  -2   6        913.53        952.69         9.87 o
   6  -2   6        328.05        329.27         9.65 o
   7  -2   6        152.31        149.33         5.45 o
   8  -2   6         79.31         74.23         4.90 o
   9  -2   6         76.96         68.60         5.03 o
  10  -2   6         59.93         65.75         6.24 o
 -12  -1   6         21.66         11.78         3.43 o
 -11  -1   6         31.18         22.00         2.99 o
 -10  -1   6         19.07         23.00         2.78 o
  -9  -1   6        344.38        331.47         9.51 o
  -8  -1   6         35.84         35.37         2.95 o
  -7  -1   6         95.70        101.04         4.18 o
  -6  -1   6          5.51          3.08         0.91 o
  -5  -1   6        739.97        712.22         8.15 o
  -4  -1   6         17.36         21.31         1.44 o
  -3  -1   6        252.78        254.05         4.40 o
  -2  -1   6        104.27        134.64         3.55 o
  -1  -1   6          1.29          3.22         0.75 o
   0  -1   6        228.06        263.33         4.93 o
   1  -1   6       2796.04       2728.93        14.00 o
   2  -1   6         19.68         10.55         0.86 o
   3  -1   6       1705.23       1761.59        13.16 o
   4  -1   6        279.65        255.69         5.59 o
   5  -1   6         14.14          9.29         1.32 o
   6  -1   6         22.23         18.89         1.78 o
   7  -1   6         93.32        101.62         5.27 o
   8  -1   6         14.71         12.26         2.09 o
   9  -1   6        133.29        143.64         8.61 o
  10  -1   6         13.82         14.09         3.46 o
 -12   0   6        162.38        186.09        10.59 o
 -11   0   6         32.20         30.34         3.31 o
 -10   0   6         35.50         38.21         3.47 o
  -9   0   6         42.69         49.54         3.72 o
  -8   0   6          0.01          0.62         0.96 o
  -7   0   6          0.08         -0.13         1.02 o
  -6   0   6        566.32        557.34         7.47 o
  -5   0   6          0.51          0.79         0.55 o
  -4   0   6        253.07        257.07         4.66 o
  -3   0   6        197.90        181.69         3.69 o
  -2   0   6        165.56        202.32         5.52 o
  -1   0   6         67.57         47.17         2.53 o
   0   0   6         26.64         33.23         3.30 o
   1   0   6        312.72        294.20         4.05 o
   2   0   6         19.08          8.97         0.74 o
   3   0   6         32.82         34.05         1.96 o
   4   0   6        355.30        384.28         5.13 o
   5   0   6        392.75        389.44         5.64 o
   6   0   6          0.97         19.97         2.51 o
   7   0   6         19.56         12.64         3.08 o
   8   0   6        372.49        384.57        13.12 o
   9   0   6        153.60        145.68         9.61 o
  10   0   6         42.85         42.93         5.17 o
 -12   1   6          0.12         -0.67         5.05 o
 -11   1   6         12.52         16.99         2.53 o
 -10   1   6         45.79         42.24         3.67 o
  -9   1   6          1.73          1.32         1.08 o
  -8   1   6        312.79        302.72         8.22 o
  -7   1   6        431.01        432.23         8.14 o
  -6   1   6          0.01          0.32         0.68 o
  -5   1   6       1488.23       1518.65        14.01 o
  -4   1   6         17.47         17.18         1.15 o
  -3   1   6       2331.17       2314.99        12.80 o
  -2   1   6        399.50        461.94         6.23 o
  -1   1   6          0.28         -0.36         0.49 o
   0   1   6         80.75         96.54         2.77 o
   1   1   6       1133.54       1136.83         9.35 o
   2   1   6          0.10         -0.14         0.38 o
   3   1   6       1266.45       1305.79        12.21 o
   4   1   6        322.60        344.31         5.74 o
   5   1   6       3056.49       3125.42        17.18 o
   6   1   6        597.48        621.74        13.23 o
   7   1   6        308.78        301.03         9.21 o
   8   1   6        151.92        151.73         8.36 o
   9   1   6          4.28          2.33         1.55 o
  10   1   6         36.46         33.59         4.69 o
 -12   2   6          2.13          1.46         3.50 o
 -11   2   6          2.18          3.25         1.34 o
 -10   2   6        335.02        350.08        10.15 o
  -9   2   6         12.05          9.72         1.69 o
  -8   2   6        129.31        137.89         5.51 o
  -7   2   6         10.96         11.69         1.43 o
  -6   2   6          0.05         -0.24         0.62 o
  -5   2   6        198.35        190.17         4.21 o
  -4   2   6         82.62         74.02         1.94 o
  -3   2   6        810.98        773.53         8.91 o
  -2   2   6       1107.41       1133.30        10.76 o
  -1   2   6         15.67         10.04         1.20 o
   0   2   6          9.89          8.69         0.87 o
   1   2   6         10.88          7.20         0.92 o
   2   2   6        468.38        467.80         6.24 o
   3   2   6        137.54        140.92         2.83 o
   4   2   6        110.07         93.11         2.93 o
   5   2   6          0.76          0.11         0.57 o
   6   2   6          0.79          0.32         0.75 o
   7   2   6          0.06          0.27         0.92 o
   8   2   6          0.82          3.60         1.78 o
   9   2   6         15.04         16.90         3.93 o
  10   2   6        144.56        161.46        11.79 o
 -12   3   6          3.76          9.60         4.88 o
 -11   3   6         67.46         65.24         4.71 o
 -10   3   6         86.22         84.45         4.98 o
  -9   3   6        213.91        222.73         7.44 o
  -8   3   6         18.70         16.64         1.95 o
  -7   3   6         47.48         45.20         2.59 o
  -6   3   6        538.93        536.88         8.16 o
  -5   3   6       1829.63       1853.52        13.91 o
  -4   3   6        629.81        577.69         7.50 o
  -3   3   6       1991.30       1999.15        11.54 o
  -2   3   6        211.16        213.96         5.48 o
  -1   3   6       1157.09       1171.36        12.83 o
   0   3   6          7.33          7.56         0.84 o
   1   3   6        210.88        214.39         4.00 o
   2   3   6          2.68          0.67         0.43 o
   3   3   6        627.05        644.95         7.34 o
   4   3   6         16.25         14.09         1.61 o
   5   3   6        234.34        253.97         6.86 o
   6   3   6         45.67         47.83         3.38 o
   7   3   6        198.23        207.51         8.03 o
   8   3   6         42.90         45.77         4.79 o
   9   3   6         46.24         40.20         4.65 o
 -12   4   6         19.43         13.50         5.40 o
 -11   4   6          0.43         -0.43         1.22 o
 -10   4   6         74.87         81.94         5.09 o
  -9   4   6          7.24          4.46         1.73 o
  -8   4   6        268.96        268.90         8.94 o
  -7   4   6         14.19         10.53         1.34 o
  -6   4   6        399.83        397.81         7.02 o
  -5   4   6         14.60         13.29         1.13 o
  -4   4   6         87.85         87.03         3.14 o
  -3   4   6         51.33         54.09         2.61 o
  -2   4   6        184.01        170.00         4.39 o
  -1   4   6        305.67        297.93         5.59 o
   0   4   6        556.04        530.98         5.67 o
   1   4   6        471.59        451.89         6.32 o
   2   4   6        338.68        354.67         6.46 o
   3   4   6          3.48          1.41         0.56 o
   4   4   6         30.38         20.07         1.70 o
   5   4   6        179.42        161.94         5.33 o
   6   4   6        170.10        166.41         6.41 o
   7   4   6         51.72         56.40         4.36 o
   8   4   6          1.56         -0.17         1.67 o
   9   4   6          6.64         -0.91         1.73 o
 -11   5   6         55.22         49.78         4.75 o
 -10   5   6         40.64         37.61         3.55 o
  -9   5   6        118.27        114.01         6.32 o
  -8   5   6         18.06         19.40         2.54 o
  -7   5   6        117.72        110.71         4.78 o
  -6   5   6        190.55        211.88         5.52 o
  -5   5   6         14.07         13.57         1.37 o
  -4   5   6        346.78        358.02         8.19 o
  -3   5   6        490.22        466.40         8.22 o
  -2   5   6        265.20        269.35         5.66 o
  -1   5   6       1186.99       1255.24        23.79 o
   0   5   6          1.38          1.11         1.06 o
   1   5   6        584.58        594.36        11.57 o
   2   5   6         87.73         84.80         4.11 o
   3   5   6        144.83        135.19         5.33 o
   4   5   6          2.70          1.39         0.98 o
   5   5   6        173.58        180.25         7.78 o
   6   5   6        126.38        116.19         6.59 o
   7   5   6        239.32        280.52        12.57 o
   8   5   6          1.96          3.68         2.74 o
 -11   6   6          9.67         10.07         2.77 o
 -10   6   6          3.45          4.47         1.54 o
  -9   6   6         16.06         20.89         3.26 o
  -8   6   6        213.46        235.74         9.86 o
  -7   6   6          7.37          3.14         0.91 o
  -6   6   6        333.99        334.28         7.93 o
  -5   6   6        117.25        103.03         4.28 o
  -4   6   6         74.22         72.10         3.48 o
  -3   6   6         51.57         49.61         3.28 o
  -2   6   6        143.05        131.03         5.08 o
  -1   6   6         38.31         37.47         3.62 o
   0   6   6         99.73         90.35         5.59 o
   1   6   6        102.15         94.59         4.93 o
   2   6   6         36.56         29.57         2.58 o
   3   6   6        176.99        184.38         6.61 o
   4   6   6         32.61         24.21         2.56 o
   5   6   6        153.63        158.52         7.66 o
   6   6   6         23.64         20.17         2.96 o
   7   6   6          0.08          0.69         3.45 o
 -11   7   6          0.43          1.27         3.10 o
 -10   7   6         68.16         56.64         5.79 o
  -9   7   6         26.15         18.83         3.28 o
  -8   7   6         53.81         49.80         5.01 o
  -7   7   6        129.17        128.27         7.23 o
  -6   7   6         14.37          9.19         2.16 o
  -5   7   6        175.67        176.64         6.80 o
  -4   7   6        125.47        139.55         6.56 o
  -3   7   6         38.29         39.49         3.84 o
  -2   7   6        349.11        353.71        12.82 o
  -1   7   6        469.16        471.36        11.31 o
   0   7   6         16.62         19.58         2.95 o
   1   7   6        649.37        645.60        13.89 o
   2   7   6          7.88          5.14         1.15 o
   3   7   6        117.03        120.65         5.65 o
   4   7   6          0.01          0.89         1.31 o
   5   7   6         39.96         40.31         5.00 o
   6   7   6         17.83         19.47         2.96 o
   7   7   6          1.78          0.92         2.43 o
 -10   8   6         32.54         43.38         6.74 o
  -9   8   6          9.90          4.80         1.89 o
  -8   8   6          2.24          2.32         1.53 o
  -7   8   6          9.12          8.16         1.82 o
  -6   8   6          9.51          5.52         1.43 o
  -5   8   6         14.91          9.96         1.83 o
  -4   8   6        140.72        122.78         7.02 o
  -3   8   6        125.33        132.73         7.34 o
  -2   8   6        210.55        190.39         7.60 o
  -1   8   6        125.64        129.21         6.93 o
   0   8   6         10.74          8.72         1.78 o
   1   8   6          2.01          1.80         1.25 o
   2   8   6          5.16          4.57         2.35 o
   3   8   6        320.76        339.13        11.46 o
   4   8   6         35.58         33.26         4.40 o
   5   8   6        126.92        116.07        10.47 o
   6   8   6          9.38         11.89         5.03 o
  -9   9   6          0.14         -2.51         3.10 o
  -8   9   6        255.04        266.50        15.57 o
  -7   9   6         69.84         74.76         6.47 o
  -6   9   6        106.18        109.69         6.28 o
  -5   9   6        282.88        300.89        10.28 o
  -4   9   6         20.99         13.79         2.49 o
  -3   9   6          1.59          1.02         1.45 o
  -2   9   6         48.33         49.12         4.10 o
  -1   9   6         38.32         30.46         2.91 o
   0   9   6        155.80        178.99         8.06 o
   1   9   6         85.15         78.93         5.54 o
   2   9   6         31.74         30.44         3.58 o
   3   9   6        192.54        218.40         9.67 o
   4   9   6         35.67         28.35         4.29 o
  -7  10   6          1.12         -0.61         1.95 o
  -6  10   6         14.34         19.32         4.54 o
  -5  10   6         60.94         55.52         5.77 o
  -4  10   6          0.95         -0.39         1.68 o
  -3  10   6         42.02         40.80         5.05 o
  -2  10   6          4.99          1.43         1.33 o
  -1  10   6        175.33        174.75        10.05 o
   0  10   6          3.50          5.73         1.99 o
   1  10   6        106.72        115.35         9.74 o
   2  10   6          8.48          8.04         4.27 o
   3  10   6         27.78         25.23         7.19 o
  -5  11   6          5.27          0.99         2.54 o
  -4  11   6         83.76         72.69         6.91 o
  -3  11   6          3.46          1.70         1.20 o
  -2  11   6          1.54         -3.07         3.07 o
  -1  11   6         13.00         19.07         4.78 o
  -2 -12   7         56.71         55.20         8.55 o
  -1 -12   7        112.38        113.72         8.29 o
   0 -12   7          0.02         -2.73         3.41 o
   1 -12   7          2.42          2.37         1.86 o
   2 -12   7          0.96          0.07         1.75 o
   3 -12   7          0.34          1.24         2.50 o
   4 -12   7         16.14         25.60         4.86 o
  -4 -11   7        141.61        146.71        10.35 o
  -3 -11   7        132.18        144.73         8.60 o
  -2 -11   7          1.75          0.06         1.53 o
  -1 -11   7          7.52          6.63         2.16 o
   0 -11   7        107.11        116.69         6.59 o
   1 -11   7          4.74          0.85         1.65 o
   2 -11   7        216.99        217.70         9.30 o
   3 -11   7          1.16         -0.27         1.81 o
   4 -11   7          5.92          4.66         2.06 o
   5 -11   7         32.25         34.58         5.64 o
   6 -11   7          8.38          9.06         2.67 o
   7 -11   7         50.24         46.02         9.72 o
  -5 -10   7         25.96         27.49         4.88 o
  -4 -10   7         92.87        100.77         6.50 o
  -3 -10   7        201.23        208.83         9.19 o
  -2 -10   7         81.78         76.23         4.86 o
  -1 -10   7        166.43        163.88         6.12 o
   0 -10   7         34.05         29.90         3.38 o
   1 -10   7        511.27        509.97        13.29 o
   2 -10   7         15.20         14.41         2.34 o
   3 -10   7         99.07        106.59         6.29 o
   4 -10   7          7.32          5.85         1.65 o
   5 -10   7         15.02         17.37         2.79 o
   6 -10   7         20.11         22.15         3.88 o
   7 -10   7        162.70        178.85        10.59 o
  -6  -9   7        118.49        128.35         7.23 o
  -5  -9   7          0.18         -0.03         1.28 o
  -4  -9   7         67.92         69.52         5.13 o
  -3  -9   7         10.43         11.24         2.19 o
  -2  -9   7        238.86        224.03         6.76 o
  -1  -9   7         22.48         19.67         2.24 o
   0  -9   7          1.38          1.67         1.35 o
   1  -9   7         78.73         77.98         4.92 o
   2  -9   7        232.90        231.21         8.55 o
   3  -9   7          0.54          0.32         0.85 o
   4  -9   7        367.35        370.18         8.96 o
   5  -9   7         11.34         14.43         2.02 o
   6  -9   7          8.65          6.84         1.53 o
   7  -9   7        102.66        104.71         7.44 o
   8  -9   7         88.01         87.31         6.27 o
   9  -9   7         25.47         28.58         7.64 o
  -8  -8   7          2.95          0.34         2.60 o
  -7  -8   7         17.37         17.53         3.56 o
  -6  -8   7          9.71          6.97         1.88 o
  -5  -8   7         12.19          8.91         2.48 o
  -4  -8   7         40.05         40.62         3.71 o
  -3  -8   7        122.25        118.94         4.89 o
  -2  -8   7        328.72        336.34         7.73 o
  -1  -8   7          0.58          1.12         0.75 o
   0  -8   7         93.29         93.62         4.05 o
   1  -8   7        152.85        161.53         5.25 o
   2  -8   7        144.77        143.80         6.66 o
   3  -8   7        711.05        706.60        12.82 o
   4  -8   7        105.38         97.65         4.46 o
   5  -8   7        117.73        113.86         5.40 o
   6  -8   7        147.60        136.26         5.54 o
   7  -8   7        138.48        135.18         6.42 o
   8  -8   7         82.69         75.92         5.67 o
   9  -8   7        141.42        144.91         8.06 o
  -9  -7   7         11.09          2.78         2.23 o
  -8  -7   7          4.47          2.43         1.57 o
  -7  -7   7        164.58        168.39         6.36 o
  -6  -7   7         31.09         30.83         2.63 o
  -5  -7   7        182.41        190.69         6.22 o
  -4  -7   7       1076.94       1119.45        14.33 o
  -3  -7   7         36.35         24.76         1.75 o
  -2  -7   7        498.80        529.47         9.10 o
  -1  -7   7          2.20         -0.76         0.76 o
   0  -7   7         13.26         12.80         1.55 o
   1  -7   7         15.98          9.71         1.43 o
   2  -7   7        155.74        147.75         5.45 o
   3  -7   7         87.65         78.88         4.10 o
   4  -7   7        106.66        107.83         4.90 o
   5  -7   7          4.99          4.13         1.19 o
   6  -7   7         55.86         55.99         3.39 o
   7  -7   7        172.08        173.06         6.74 o
   8  -7   7         23.06         20.12         2.85 o
   9  -7   7          7.38          3.56         3.50 o
  -9  -6   7         16.24         19.00         3.06 o
  -8  -6   7        293.04        301.65         8.57 o
  -7  -6   7         39.42         41.88         3.14 o
  -6  -6   7        284.41        274.38         7.47 o
  -5  -6   7         88.38         89.44         4.08 o
  -4  -6   7        378.14        396.92         7.15 o
  -3  -6   7        280.93        270.64         5.41 o
  -2  -6   7        853.60        847.87        10.73 o
  -1  -6   7         48.08         36.89         2.02 o
   0  -6   7       1434.80       1405.42        12.06 o
   1  -6   7        419.29        379.10         7.07 o
   2  -6   7        124.72        116.57         4.57 o
   3  -6   7        772.98        763.11        11.97 o
   4  -6   7        374.58        371.00         7.79 o
   5  -6   7        448.91        470.90         8.42 o
   6  -6   7        282.84        279.23         7.15 o
   7  -6   7        705.80        719.19        13.17 o
   8  -6   7          4.80          2.57         1.66 o
   9  -6   7          0.43          0.56         1.16 o
  10  -6   7          9.94         13.89         3.28 o
 -10  -5   7         53.87         49.63         5.90 o
  -9  -5   7          2.29          0.74         1.74 o
  -8  -5   7        365.61        380.41         9.31 o
  -7  -5   7        124.68        120.62         4.99 o
  -6  -5   7          0.10          0.33         0.69 o
  -5  -5   7          0.32         -0.52         0.68 o
  -4  -5   7          0.50          1.62         0.67 o
  -3  -5   7         55.57         51.67         2.18 o
  -2  -5   7          2.06          0.32         0.43 o
  -1  -5   7         23.03         18.96         1.17 o
   0  -5   7        612.68        658.75         8.79 o
   1  -5   7         24.67         21.05         1.58 o
   2  -5   7         57.61         60.19         3.20 o
   3  -5   7        145.80        140.41         4.41 o
   4  -5   7         76.82         74.61         3.31 o
   5  -5   7        205.64        199.38         5.23 o
   6  -5   7        301.42        320.41         7.36 o
   7  -5   7        121.01        110.87         5.19 o
   8  -5   7          7.72          6.18         2.21 o
   9  -5   7         41.23         37.49         3.90 o
  10  -5   7          0.26          3.39         2.07 o
 -10  -4   7         34.81         36.46         3.67 o
  -9  -4   7         13.43         14.44         2.56 o
  -8  -4   7        154.05        149.61         6.79 o
  -7  -4   7          7.58          6.74         1.18 o
  -6  -4   7        179.23        178.12         5.36 o
  -5  -4   7        427.85        415.95         6.82 o
  -4  -4   7       1616.32       1598.86        12.74 o
  -3  -4   7        849.06        790.11         8.52 o
  -2  -4   7        225.79        209.53         4.16 o
  -1  -4   7        500.80        526.35         6.72 o
   0  -4   7        313.33        319.60         5.01 o
   1  -4   7        453.98        479.16         5.66 o
   2  -4   7       2627.01       2637.10        27.45 o
   3  -4   7         35.52         35.21         1.86 o
   4  -4   7        720.34        702.35         9.65 o
   5  -4   7        793.83        799.01        10.10 o
   6  -4   7         31.88         30.53         2.55 o
   7  -4   7         67.83         69.80         4.60 o
   8  -4   7         19.07         23.51         2.54 o
   9  -4   7         11.79         11.41         2.19 o
  10  -4   7         29.38         40.02         4.20 o
 -11  -3   7        113.68        117.39         8.83 o
 -10  -3   7         45.00         51.92         4.26 o
  -9  -3   7         62.67         66.74         4.62 o
  -8  -3   7         63.69         61.60         4.57 o
  -7  -3   7         24.83         24.90         2.12 o
  -6  -3   7        378.52        364.46         6.54 o
  -5  -3   7        634.18        623.99         8.66 o
  -4  -3   7        386.75        381.16         8.70 o
  -3  -3   7       1362.54       1360.60        12.57 o
  -2  -3   7        422.02        423.49         5.73 o
  -1  -3   7        104.30         83.65         2.66 o
   0  -3   7        220.07        227.10         4.30 o
   1  -3   7        171.38        155.09         5.23 o
   2  -3   7        626.07        661.97         7.40 o
   3  -3   7          5.63          5.33         1.23 o
   4  -3   7        173.48        183.07         4.68 o
   5  -3   7        167.91        170.61         4.43 o
   6  -3   7          4.53          5.45         1.23 o
   7  -3   7        102.41        104.08         7.16 o
   8  -3   7         48.26         42.39         3.84 o
   9  -3   7         17.72         19.56         2.75 o
  10  -3   7          2.29          1.20         1.56 o
 -11  -2   7         24.93         25.52         3.19 o
 -10  -2   7         49.31         46.01         3.61 o
  -9  -2   7          7.79          6.58         1.59 o
  -8  -2   7          2.05          0.48         1.15 o
  -7  -2   7         47.85         40.77         3.09 o
  -6  -2   7        910.89        883.61        11.09 o
  -5  -2   7          5.69          4.18         0.89 o
  -4  -2   7       1346.72       1358.29        11.05 o
  -3  -2   7        221.23        222.12         4.23 o
  -2  -2   7        317.92        285.02         5.35 o
  -1  -2   7       1034.48        996.30         9.55 o
   0  -2   7         80.51         84.41         3.78 o
   1  -2   7        307.96        286.79         5.35 o
   2  -2   7        245.56        213.95         4.10 o
   3  -2   7        134.17        144.38         3.51 o
   4  -2   7        598.35        615.07         7.93 o
   5  -2   7          0.61          0.82         0.69 o
   6  -2   7        901.15        888.54        16.95 o
   7  -2   7        104.56        110.12         4.87 o
   8  -2   7          5.23          5.36         1.50 o
   9  -2   7        201.77        210.86        10.54 o
  10  -2   7          1.74         -2.55         2.55 o
 -11  -1   7         54.56         59.16         4.68 o
 -10  -1   7         52.31         48.59         4.01 o
  -9  -1   7        396.21        394.14        10.52 o
  -8  -1   7         15.98         15.27         2.24 o
  -7  -1   7        306.23        277.28         8.55 o
  -6  -1   7        597.60        552.94         9.37 o
  -5  -1   7         19.17         14.36         1.24 o
  -4  -1   7        530.08        536.68         6.75 o
  -3  -1   7        271.24        275.76         4.59 o
  -2  -1   7        246.22        241.30         4.74 o
  -1  -1   7        662.55        697.53         8.56 o
   0  -1   7        113.01        131.59         3.52 o
   1  -1   7          4.58          6.77         0.80 o
   2  -1   7         20.84         17.67         1.16 o
   3  -1   7        168.08        178.30         3.60 o
   4  -1   7         11.55          6.74         1.13 o
   5  -1   7        403.26        407.18         8.01 o
   6  -1   7         24.32         21.30         3.05 o
   7  -1   7        103.41         89.20         5.02 o
   8  -1   7         65.17         62.08         5.48 o
   9  -1   7         43.08         43.09         4.89 o
  10  -1   7         18.21         24.06         3.93 o
 -11   0   7          7.42          7.47         1.81 o
 -10   0   7         70.05         76.62         4.92 o
  -9   0   7         26.45         27.60         2.80 o
  -8   0   7        117.81        131.50         7.23 o
  -7   0   7          6.87          7.63         1.26 o
  -6   0   7         46.80         41.61         2.16 o
  -5   0   7        101.77        103.70         3.61 o
  -4   0   7        174.54        172.85         4.01 o
  -3   0   7          0.41          1.29         0.47 o
  -2   0   7       3094.21       3130.33        27.67 o
  -1   0   7         11.01          9.83         1.19 o
   0   0   7       3221.01       3329.73        30.08 o
   1   0   7        426.04        391.52         5.07 o
   2   0   7         94.25        107.54         2.67 o
   3   0   7        370.20        381.82         6.38 o
   4   0   7        686.56        682.39         8.01 o
   5   0   7          4.80          1.75         0.64 o
   6   0   7          2.49          2.71         1.34 o
   7   0   7          1.63          4.29         2.75 o
   8   0   7         21.69         18.13         2.92 o
   9   0   7          1.27          2.97         1.64 o
  10   0   7          1.40         -0.73         1.85 o
 -12   1   7          1.31          5.15         3.26 o
 -11   1   7         27.17         26.25         3.04 o
 -10   1   7         13.51         13.21         2.07 o
  -9   1   7        190.41        205.00         7.38 o
  -8   1   7         50.46         47.04         3.38 o
  -7   1   7        429.40        449.03         8.12 o
  -6   1   7          1.32          0.18         0.67 o
  -5   1   7        148.99        132.25         3.05 o
  -4   1   7         32.63         30.54         1.62 o
  -3   1   7         39.36         45.65         2.22 o
  -2   1   7        119.55        122.50         3.47 o
  -1   1   7         18.94         10.14         1.47 o
   0   1   7        596.53        626.39         9.32 o
   1   1   7        209.89        205.04         3.84 o
   2   1   7         93.95         91.81         2.99 o
   3   1   7        132.22        137.67         3.43 o
   4   1   7         31.90         33.59         1.70 o
   5   1   7        627.01        636.02         8.53 o
   6   1   7          8.88          2.56         1.81 o
   7   1   7         49.59         46.90         3.84 o
   8   1   7         54.96         47.16         4.83 o
   9   1   7          1.22          1.86         1.65 o
  10   1   7         10.46          3.49         6.07 o
 -11   2   7         97.90        112.15         6.20 o
 -10   2   7        102.44        105.93         5.66 o
  -9   2   7         34.41         34.22         3.03 o
  -8   2   7        285.53        295.23         8.13 o
  -7   2   7         21.63         22.35         1.88 o
  -6   2   7        265.89        253.74         5.77 o
  -5   2   7         63.10         57.18         2.46 o
  -4   2   7         57.10         66.68         2.19 o
  -3   2   7          9.69          7.22         1.00 o
  -2   2   7       1008.57        967.71         9.24 o
  -1   2   7       1033.20       1069.96        12.55 o
   0   2   7        560.84        500.86         8.71 o
   1   2   7        350.50        359.62         5.75 o
   2   2   7       1050.06       1060.38        10.44 o
   3   2   7          0.94          0.44         0.48 o
   4   2   7        343.89        353.42         6.08 o
   5   2   7         16.79         17.55         2.27 o
   6   2   7        390.60        396.55        10.47 o
   7   2   7         21.98         16.01         2.38 o
   8   2   7        263.92        269.17        11.46 o
   9   2   7          9.83          8.35         2.31 o
 -11   3   7        109.95        112.15         7.17 o
 -10   3   7         21.02         21.36         2.99 o
  -9   3   7          0.02          1.52         1.21 o
  -8   3   7          3.98          4.96         1.16 o
  -7   3   7          7.37          7.97         1.55 o
  -6   3   7        390.18        394.20         7.15 o
  -5   3   7         40.13         46.60         2.40 o
  -4   3   7        230.85        236.02         4.31 o
  -3   3   7        146.42        152.33         5.40 o
  -2   3   7          1.18          0.49         0.65 o
  -1   3   7         12.08         14.65         1.63 o
   0   3   7          2.38          2.23         0.78 o
   1   3   7        217.24        211.84         5.26 o
   2   3   7        273.30        263.09         5.04 o
   3   3   7         30.75         29.66         1.79 o
   4   3   7        310.34        306.76         6.20 o
   5   3   7         14.44         10.80         1.48 o
   6   3   7         10.42          8.98         1.44 o
   7   3   7        222.14        228.33         7.96 o
   8   3   7          6.83          8.69         2.34 o
   9   3   7         21.75         24.12         4.62 o
 -11   4   7         64.35         71.93         5.77 o
 -10   4   7          0.02         -0.31         1.38 o
  -9   4   7        155.67        160.64         7.58 o
  -8   4   7         73.85         66.42         4.58 o
  -7   4   7        348.18        366.48         8.73 o
  -6   4   7        177.32        175.01         5.70 o
  -5   4   7         13.25         10.56         1.24 o
  -4   4   7         58.63         53.54         2.80 o
  -3   4   7        700.26        713.87         9.92 o
  -2   4   7          7.88          6.20         1.40 o
  -1   4   7         62.54         75.01         3.02 o
   0   4   7        978.17        971.23        10.66 o
   1   4   7         89.27        104.63         4.10 o
   2   4   7        764.56        794.34        14.51 o
   3   4   7        332.37        336.49         6.33 o
   4   4   7         45.43         41.55         3.08 o
   5   4   7         15.70         15.88         2.00 o
   6   4   7          0.50         -1.06         1.06 o
   7   4   7          4.12          3.45         1.43 o
   8   4   7          2.11          3.86         3.79 o
 -11   5   7         21.21         27.41         3.59 o
 -10   5   7         30.01         25.11         2.85 o
  -9   5   7         80.59         76.41         5.29 o
  -8   5   7          0.31          1.04         1.00 o
  -7   5   7          3.40          3.31         1.00 o
  -6   5   7          4.69          2.89         1.00 o
  -5   5   7        189.45        193.40         5.25 o
  -4   5   7         28.12         26.54         1.94 o
  -3   5   7        162.32        149.00         4.66 o
  -2   5   7        219.73        217.29         6.78 o
  -1   5   7         75.79         75.01         4.92 o
   0   5   7         18.65         17.61         2.56 o
   1   5   7        199.76        186.25         6.83 o
   2   5   7          6.42          7.16         1.45 o
   3   5   7         18.98         14.41         2.51 o
   4   5   7         10.66         10.39         1.72 o
   5   5   7          1.04         -0.77         1.85 o
   6   5   7        103.02        107.00         6.47 o
   7   5   7         25.31         19.86         4.45 o
   8   5   7        222.99        245.80        21.99 o
 -11   6   7          3.48          5.03         3.98 o
 -10   6   7          1.56          3.30         1.93 o
  -9   6   7        249.25        253.93        13.88 o
  -8   6   7         82.11         91.23         7.89 o
  -7   6   7        442.23        481.02        15.86 o
  -6   6   7        193.64        187.81         6.97 o
  -5   6   7        254.58        249.86         6.90 o
  -4   6   7        265.05        280.35         7.13 o
  -3   6   7         19.01         16.90         4.34 o
  -2   6   7          3.08          1.36         1.48 o
  -1   6   7         98.77         96.79         5.92 o
   0   6   7         21.00         22.26         3.02 o
   1   6   7        395.99        380.41        12.25 o
   2   6   7          1.54          2.48         1.85 o
   3   6   7         55.57         56.09         3.82 o
   4   6   7         86.59         80.52         4.75 o
   5   6   7         39.94         39.67         3.93 o
   6   6   7         67.51         61.34         5.20 o
   7   6   7         10.00          9.10         2.55 o
 -10   7   7          0.41          2.69         2.34 o
  -9   7   7         12.75         13.95         3.01 o
  -8   7   7         45.59         46.91         4.73 o
  -7   7   7          0.93          0.09         1.27 o
  -6   7   7         32.00         33.77         3.66 o
  -5   7   7         26.11         23.97         2.74 o
  -4   7   7         19.55         16.08         2.17 o
  -3   7   7        159.17        150.17         7.62 o
  -2   7   7          6.37          4.71         2.18 o
  -1   7   7        165.83        161.86         9.83 o
   0   7   7        422.06        435.66        13.62 o
   1   7   7          7.14          7.13         1.94 o
   2   7   7        175.40        186.02         7.85 o
   3   7   7         46.98         48.76         4.44 o
   4   7   7          0.01         -0.31         1.41 o
   5   7   7        177.82        181.37         8.82 o
   6   7   7         71.79         71.54         6.93 o
 -10   8   7          3.69          2.35         3.42 o
  -9   8   7          0.25         -0.06         1.43 o
  -8   8   7         19.42         18.07         2.72 o
  -7   8   7        113.20        110.56         7.17 o
  -6   8   7         17.28         19.38         2.99 o
  -5   8   7        136.60        135.72         7.65 o
  -4   8   7        191.00        191.53        11.37 o
  -3   8   7        346.11        331.49        12.03 o
  -2   8   7        267.87        281.66        11.15 o
  -1   8   7         24.86         25.42         3.50 o
   0   8   7         29.41         33.75         4.74 o
   1   8   7          5.50          3.83         1.55 o
   2   8   7          0.00         -1.67         2.31 o
   3   8   7         71.03         73.55         6.40 o
   4   8   7          2.11          4.47         2.11 o
   5   8   7         22.87         21.27         3.88 o
  -9   9   7          1.42          9.29         5.02 o
  -8   9   7          0.84         -0.83         1.67 o
  -7   9   7         32.72         28.59         3.99 o
  -6   9   7         29.50         38.73         4.45 o
  -5   9   7          2.03          1.73         1.41 o
  -4   9   7        265.49        283.37        11.65 o
  -3   9   7          0.01         -0.14         1.46 o
  -2   9   7          1.46          0.62         1.43 o
  -1   9   7         29.13         29.13         3.92 o
   0   9   7         18.08         11.96         2.70 o
   1   9   7         94.65         86.58         6.99 o
   2   9   7         24.89         30.05         4.99 o
   3   9   7          6.66          8.60         2.54 o
   4   9   7          3.39          1.32         2.71 o
  -7  10   7         10.18         15.48         5.48 o
  -6  10   7         69.50         74.50         8.49 o
  -5  10   7        301.98        316.83        13.94 o
  -4  10   7         40.11         46.14         5.35 o
  -3  10   7        237.69        243.36        12.04 o
  -2  10   7         22.94         28.50         4.57 o
  -1  10   7         44.85         40.61         6.39 o
   0  10   7          3.13          3.08         3.03 o
   1  10   7          3.83          4.38         4.64 o
   2  10   7         10.90         13.10         5.47 o
  -5  11   7         25.00         44.26        10.02 o
  -4  11   7          7.60          6.98         5.47 o
  -3  11   7          7.54         10.54         3.38 o
  -2 -12   8          0.04         -1.95         3.41 o
  -1 -12   8         76.95         58.77        10.45 o
   0 -12   8          5.91          5.78         2.40 o
   1 -12   8          0.12          1.57         1.42 o
   2 -12   8         59.15         57.44         5.14 o
   3 -12   8         99.52        104.57         7.96 o
   4 -12   8          2.25          3.87         2.48 o
  -4 -11   8         63.61         69.17         6.52 o
  -3 -11   8         13.04         15.42         2.70 o
  -2 -11   8        179.32        192.47         9.17 o
  -1 -11   8          0.99          3.78         1.37 o
   0 -11   8         32.42         31.51         4.27 o
   1 -11   8         10.80         14.21         2.48 o
   2 -11   8        122.03        115.42         6.90 o
   3 -11   8         70.88         67.48         5.37 o
   4 -11   8        208.11        195.96         9.26 o
   5 -11   8          9.28         10.73         2.66 o
   6 -11   8         15.53          8.17         4.50 o
  -5 -10   8          0.60          3.72         2.16 o
  -4 -10   8         39.12         39.14         6.06 o
  -3 -10   8        417.12        411.33        12.98 o
  -2 -10   8         17.22         14.78         2.26 o
  -1 -10   8        192.25        193.36         6.76 o
   0 -10   8        126.28        139.33         7.00 o
   1 -10   8          1.30          2.12         1.76 o
   2 -10   8          1.32          1.91         1.19 o
   3 -10   8          8.57          9.19         2.60 o
   4 -10   8         11.57          8.74         2.34 o
   5 -10   8         32.82         35.35         3.83 o
   6 -10   8         12.72         10.24         2.65 o
   7 -10   8          0.04          0.65         1.74 o
  -6  -9   8          4.36          3.40         1.85 o
  -5  -9   8        149.24        151.54         7.88 o
  -4  -9   8        133.57        134.44         8.06 o
  -3  -9   8          1.56          1.26         1.24 o
  -2  -9   8         46.78         42.37         3.04 o
  -1  -9   8          2.05          2.20         1.11 o
   0  -9   8          2.92          0.51         0.86 o
   1  -9   8        153.60        150.35         6.96 o
   2  -9   8        154.89        139.05         6.04 o
   3  -9   8        156.48        172.68         6.85 o
   4  -9   8        178.30        167.13         6.20 o
   5  -9   8        215.52        220.09         7.97 o
   6  -9   8        198.63        204.76         7.90 o
   7  -9   8          1.31          1.50         2.03 o
   8  -9   8        228.47        234.87        14.56 o
  -8  -8   8          0.41          3.46         2.92 o
  -7  -8   8        333.09        368.52        14.30 o
  -6  -8   8          0.16          2.25         1.87 o
  -5  -8   8        139.59        142.16         7.28 o
  -4  -8   8         47.97         41.36         3.44 o
  -3  -8   8          0.27         -0.13         1.46 o
  -2  -8   8         15.36         12.48         1.46 o
  -1  -8   8        277.20        243.67         6.69 o
   0  -8   8          0.34          1.97         0.91 o
   1  -8   8        459.90        440.32         9.99 o
   2  -8   8         10.36          7.30         1.52 o
   3  -8   8          0.57          1.25         0.99 o
   4  -8   8         32.37         22.18         2.43 o
   5  -8   8          2.30          0.87         1.09 o
   6  -8   8          8.23          7.64         1.65 o
   7  -8   8          0.82         -0.38         1.12 o
   8  -8   8          2.03          3.45         1.79 o
   9  -8   8         13.14          7.60         3.17 o
  -8  -7   8          0.55         -1.30         1.30 o
  -7  -7   8         94.17         90.64         4.79 o
  -6  -7   8          0.05          0.66         1.02 o
  -5  -7   8         45.73         47.33         3.20 o
  -4  -7   8         26.70         23.75         2.13 o
  -3  -7   8        389.36        388.06         9.40 o
  -2  -7   8         61.29         64.02         3.57 o
  -1  -7   8        241.12        229.38         6.12 o
   0  -7   8        236.22        229.14         6.09 o
   1  -7   8         20.02         11.35         1.42 o
   2  -7   8         22.77         22.92         2.30 o
   3  -7   8        169.79        185.59         6.43 o
   4  -7   8        234.90        226.38         7.27 o
   5  -7   8         52.51         44.85         2.86 o
   6  -7   8        210.26        207.48         6.61 o
   7  -7   8          0.62         -0.30         1.01 o
   8  -7   8         30.17         24.92         3.33 o
   9  -7   8          0.10         -1.89         1.89 o
  -9  -6   8         90.15         91.60         6.67 o
  -8  -6   8         17.16         20.39         2.39 o
  -7  -6   8         83.51         89.55         4.58 o
  -6  -6   8         86.79         81.89         4.21 o
  -5  -6   8         45.51         37.37         2.74 o
  -4  -6   8          1.06         -0.21         0.73 o
  -3  -6   8          0.06          0.29         0.57 o
  -2  -6   8         76.41         76.49         3.09 o
  -1  -6   8          1.52         -0.62         0.62 o
   0  -6   8        175.89        175.85         6.66 o
   1  -6   8         38.92         29.73         2.59 o
   2  -6   8         63.39         57.48         3.34 o
   3  -6   8        348.41        368.45         8.56 o
   4  -6   8        324.62        302.29         7.24 o
   5  -6   8         29.26         27.90         2.20 o
   6  -6   8         94.86         94.35         4.28 o
   7  -6   8          0.02         -0.60         1.18 o
   8  -6   8          5.41          5.38         1.63 o
   9  -6   8          7.10         10.98         3.69 o
 -10  -5   8          0.36          0.52         2.14 o
  -9  -5   8         73.13         73.66         5.91 o
  -8  -5   8          9.07          3.35         1.19 o
  -7  -5   8         23.15         20.12         2.10 o
  -6  -5   8         88.14         82.20         3.66 o
  -5  -5   8        212.99        196.06         5.33 o
  -4  -5   8         25.41         16.83         1.60 o
  -3  -5   8        238.69        237.98         4.78 o
  -2  -5   8         61.31         61.87         2.31 o
  -1  -5   8        482.50        487.28         6.05 o
   0  -5   8        141.77        143.99         5.72 o
   1  -5   8        485.77        465.24         7.55 o
   2  -5   8          1.36          0.62         0.83 o
   3  -5   8          8.77          8.41         1.57 o
   4  -5   8          0.45          0.56         0.76 o
   5  -5   8        239.21        231.03         5.81 o
   6  -5   8         27.66         26.01         2.53 o
   7  -5   8        529.63        548.61        11.78 o
   8  -5   8        424.32        424.25        10.91 o
   9  -5   8         96.65         98.55         6.42 o
  10  -5   8         70.64         73.08        11.66 o
 -10  -4   8          0.34          2.58         1.40 o
  -9  -4   8         34.76         31.73         4.52 o
  -8  -4   8        201.00        202.36         6.80 o
  -7  -4   8         16.26         14.62         1.90 o
  -6  -4   8        134.95        142.77         4.92 o
  -5  -4   8          0.71          1.76         0.71 o
  -4  -4   8         74.66         68.09         2.75 o
  -3  -4   8        439.21        450.73         7.43 o
  -2  -4   8         56.76         47.89         2.12 o
  -1  -4   8        483.24        487.21         6.87 o
   0  -4   8         19.07         16.70         1.29 o
   1  -4   8         95.07         99.05         3.09 o
   2  -4   8          6.72          2.48         0.62 o
   3  -4   8        107.72        107.63         3.81 o
   4  -4   8         44.57         39.41         2.17 o
   5  -4   8        135.66        117.72         3.99 o
   6  -4   8        199.04        179.96         6.32 o
   7  -4   8          0.03          0.28         0.96 o
   8  -4   8         75.76         77.53         4.59 o
   9  -4   8          8.16          7.37         1.73 o
  10  -4   8          6.52          7.19         3.98 o
 -11  -3   8         13.78         17.35         5.77 o
 -10  -3   8          3.66          5.48         1.48 o
  -9  -3   8        131.62        120.98         6.92 o
  -8  -3   8          1.07         -0.23         1.44 o
  -7  -3   8        187.42        186.03         5.73 o
  -6  -3   8          9.60          8.22         1.15 o
  -5  -3   8        108.08        104.23         3.47 o
  -4  -3   8        420.14        403.07         6.45 o
  -3  -3   8        287.67        290.17         5.23 o
  -2  -3   8        929.62        930.52         9.63 o
  -1  -3   8       1432.38       1390.13        14.55 o
   0  -3   8        367.17        384.62         6.01 o
   1  -3   8        811.67        810.35         9.73 o
   2  -3   8        441.39        452.80         6.93 o
   3  -3   8        586.08        602.61         7.77 o
   4  -3   8          5.98          4.28         1.23 o
   5  -3   8         34.29         28.80         2.23 o
   6  -3   8         30.60         27.91         3.57 o
   7  -3   8        141.97        137.23         5.69 o
   8  -3   8         14.82         13.09         2.31 o
   9  -3   8        224.27        230.96        11.32 o
  10  -3   8          2.65          3.59         2.27 o
 -11  -2   8          6.93          9.47         1.93 o
 -10  -2   8          9.22          9.30         3.14 o
  -9  -2   8          0.12          0.24         1.17 o
  -8  -2   8         21.77         22.88         2.85 o
  -7  -2   8          1.51          0.34         1.18 o
  -6  -2   8         28.13         30.88         1.96 o
  -5  -2   8          6.54          6.29         0.99 o
  -4  -2   8        241.91        227.37         4.74 o
  -3  -2   8         29.23         24.38         1.83 o
  -2  -2   8         19.29         16.81         1.33 o
  -1  -2   8          0.25          0.08         0.46 o
   0  -2   8        462.34        465.49         7.16 o
   1  -2   8        432.74        469.54         8.39 o
   2  -2   8        258.48        249.92         4.69 o
   3  -2   8        156.62        133.54         3.51 o
   4  -2   8         66.96         70.36         2.62 o
   5  -2   8         13.36          9.47         1.32 o
   6  -2   8          2.22          1.61         0.85 o
   7  -2   8          1.27          1.02         0.88 o
   8  -2   8         87.09         89.26         7.82 o
   9  -2   8         19.02         22.46         4.89 o
  10  -2   8         92.58         99.14         7.89 o
 -11  -1   8          2.02          3.38         1.46 o
 -10  -1   8        125.25        111.77         6.09 o
  -9  -1   8         31.47         25.07         2.74 o
  -8  -1   8        224.22        216.11         8.25 o
  -7  -1   8        614.40        577.55        12.56 o
  -6  -1   8         27.27         20.40         1.93 o
  -5  -1   8        761.24        706.78         9.28 o
  -4  -1   8        182.22        161.82         3.90 o
  -3  -1   8        215.42        199.39         4.40 o
  -2  -1   8       1297.32       1342.78        12.01 o
  -1  -1   8         71.05         66.45         2.72 o
   0  -1   8       1188.64       1189.18        11.33 o
   1  -1   8       1132.57       1130.83        10.53 o
   2  -1   8         33.74         24.09         1.43 o
   3  -1   8       1081.86       1018.36        15.77 o
   4  -1   8         49.38         48.02         2.59 o
   5  -1   8         70.07         78.84         3.76 o
   6  -1   8         58.54         57.49         3.32 o
   7  -1   8          0.53         -1.33         1.58 o
   8  -1   8          0.03         -0.12         1.91 o
   9  -1   8          0.81          5.55         2.17 o
 -11   0   8          1.45          1.73         1.28 o
 -10   0   8        185.03        196.91         7.97 o
  -9   0   8          2.94          2.06         1.12 o
  -8   0   8         40.79         41.13         3.60 o
  -7   0   8         19.00         14.09         1.89 o
  -6   0   8         78.02         65.17         3.31 o
  -5   0   8          9.88          5.31         0.88 o
  -4   0   8         32.91         27.06         2.52 o
  -3   0   8         49.96         42.49         2.18 o
  -2   0   8         96.18         94.41         3.73 o
  -1   0   8        601.48        623.93         9.27 o
   0   0   8          0.05          1.41         0.55 o
   1   0   8        619.80        690.14         7.66 o
   2   0   8        148.32        143.26         3.95 o
   3   0   8        253.88        242.95         5.38 o
   4   0   8        267.13        290.71         5.27 o
   5   0   8        214.40        215.15         4.95 o
   6   0   8         29.34         23.89         4.02 o
   7   0   8         35.83         35.12         4.01 o
   8   0   8         64.73         62.67         5.67 o
   9   0   8         34.91         32.03         4.34 o
 -11   1   8         15.55         15.29         2.47 o
 -10   1   8         39.75         35.11         3.40 o
  -9   1   8          0.02          0.33         1.06 o
  -8   1   8        192.61        200.30         6.94 o
  -7   1   8         51.55         56.37         3.24 o
  -6   1   8        303.28        316.67         7.19 o
  -5   1   8        572.96        599.19         9.36 o
  -4   1   8        102.82         87.95         2.82 o
  -3   1   8        832.20        841.10        10.04 o
  -2   1   8          2.15          3.49         0.95 o
  -1   1   8        727.62        689.84        10.43 o
   0   1   8        358.68        351.10         7.54 o
   1   1   8          0.04          0.09         0.40 o
   2   1   8        971.90       1009.09         9.47 o
   3   1   8         76.67         80.44         2.80 o
   4   1   8         20.78         14.15         1.37 o
   5   1   8        404.70        421.37        10.53 o
   6   1   8         49.40         43.67         3.64 o
   7   1   8        353.17        351.64        10.71 o
   8   1   8          3.48          0.57         1.40 o
   9   1   8         37.78         37.41         4.95 o
 -11   2   8          0.22         -1.14         1.78 o
 -10   2   8          5.51          5.78         1.42 o
  -9   2   8          8.49          7.30         1.54 o
  -8   2   8        193.91        186.83         6.57 o
  -7   2   8        165.36        176.56         5.29 o
  -6   2   8        186.61        189.92         5.54 o
  -5   2   8        877.95        893.30        12.83 o
  -4   2   8         34.70         32.71         1.55 o
  -3   2   8         22.66         24.12         1.80 o
  -2   2   8        962.69        956.25        18.78 o
  -1   2   8        626.37        652.95        10.78 o
   0   2   8          0.49          1.29         0.77 o
   1   2   8          5.14          4.46         1.30 o
   2   2   8         93.92         90.88         3.28 o
   3   2   8        125.19        116.31         4.28 o
   4   2   8          1.85          0.35         0.72 o
   5   2   8         85.63         75.31         6.12 o
   6   2   8        102.92        102.50         5.06 o
   7   2   8        335.58        317.40         9.50 o
   8   2   8          0.07          1.07         1.10 o
   9   2   8         73.25         81.57         7.01 o
 -11   3   8          0.46          2.69         1.58 o
 -10   3   8          0.43          1.64         1.18 o
  -9   3   8         14.42         10.11         2.11 o
  -8   3   8        156.77        157.02         7.13 o
  -7   3   8          0.24          0.73         0.84 o
  -6   3   8        605.33        582.01        10.54 o
  -5   3   8         73.06         70.97         3.14 o
  -4   3   8       1697.94       1708.37        18.01 o
  -3   3   8       1446.47       1473.03        19.27 o
  -2   3   8        201.89        195.36         6.00 o
  -1   3   8        449.30        460.58         9.27 o
   0   3   8         97.72         99.57         3.94 o
   1   3   8         44.38         48.34         2.30 o
   2   3   8        211.78        175.64         4.36 o
   3   3   8          0.03         -0.14         0.52 o
   4   3   8         87.15         77.98         3.58 o
   5   3   8         35.45         28.88         2.35 o
   6   3   8         18.88         17.46         2.24 o
   7   3   8         97.24        107.94         5.68 o
   8   3   8        116.47        106.78         7.79 o
 -11   4   8         95.54        100.88         6.91 o
 -10   4   8         37.68         37.21         4.02 o
  -9   4   8          0.13          1.71         1.21 o
  -8   4   8         44.80         49.45         4.08 o
  -7   4   8         82.37         71.67         4.03 o
  -6   4   8         99.53         95.43         4.36 o
  -5   4   8         65.08         60.07         3.32 o
  -4   4   8        118.90        108.64         4.27 o
  -3   4   8         22.95         18.72         2.27 o
  -2   4   8        463.08        459.20         8.17 o
  -1   4   8         92.14        101.51         3.74 o
   0   4   8         46.11         45.30         3.14 o
   1   4   8        838.56        832.11        13.62 o
   2   4   8         31.69         27.76         2.07 o
   3   4   8        551.44        581.68        12.85 o
   4   4   8         13.98         14.57         3.50 o
   5   4   8        141.97        151.91         7.28 o
   6   4   8          6.17          2.85         1.57 o
   7   4   8         10.96         16.18         3.39 o
   8   4   8         19.34         41.10         9.34 o
 -11   5   8         14.89         13.01         3.60 o
 -10   5   8         69.25         72.79         5.56 o
  -9   5   8          7.33          5.86         2.80 o
  -8   5   8         42.66         39.73         3.70 o
  -7   5   8         58.85         53.13         3.51 o
  -6   5   8         85.18         85.61         4.22 o
  -5   5   8         17.35         16.69         1.65 o
  -4   5   8        154.17        160.17         5.28 o
  -3   5   8         44.50         38.09         3.00 o
  -2   5   8       1168.33       1185.80        15.68 o
  -1   5   8          0.37          1.12         1.34 o
   0   5   8        136.72        137.97         7.11 o
   1   5   8        354.63        361.47        11.75 o
   2   5   8        319.94        309.46         9.60 o
   3   5   8         45.47         44.07         3.81 o
   4   5   8        402.60        407.86        11.69 o
   5   5   8         19.54         15.44         2.48 o
   6   5   8          9.60          5.98         2.30 o
   7   5   8         19.73         24.33         5.03 o
 -11   6   8          2.74          1.09         2.77 o
 -10   6   8         39.75         40.02         4.97 o
  -9   6   8         41.17         42.39         9.87 o
  -8   6   8         29.30         37.40         4.13 o
  -7   6   8         46.74         51.61         3.99 o
  -6   6   8          9.12          9.28         2.03 o
  -5   6   8         47.63         41.71         3.02 o
  -4   6   8         15.63         14.09         1.78 o
  -3   6   8        900.12        920.18        18.47 o
  -2   6   8          3.41          2.46         1.60 o
  -1   6   8         58.84         56.79         4.81 o
   0   6   8          0.96         -0.54         1.35 o
   1   6   8         11.69          9.78         2.34 o
   2   6   8         34.74         31.07         5.19 o
   3   6   8        360.45        368.67        11.32 o
   4   6   8          0.11          3.29         1.89 o
   5   6   8        103.95        101.07         6.96 o
   6   6   8          3.68          4.75         1.75 o
 -10   7   8        131.63        147.14         9.61 o
  -9   7   8          6.31          7.43         2.89 o
  -8   7   8         81.80         76.75         6.20 o
  -7   7   8         76.09         71.14         5.70 o
  -6   7   8          0.88         -0.96         1.89 o
  -5   7   8          4.43          2.79         1.40 o
  -4   7   8        635.48        675.63        16.65 o
  -3   7   8         15.28         12.01         2.47 o
  -2   7   8         88.13         97.92         7.85 o
  -1   7   8         87.29         76.23         9.67 o
   0   7   8         27.14         25.37         3.50 o
   1   7   8          1.35          1.86         1.43 o
   2   7   8         65.82         68.29         5.90 o
   3   7   8          2.81          2.14         1.13 o
   4   7   8          4.25          6.45         2.02 o
   5   7   8         13.38         13.40         3.10 o
   6   7   8         77.47         74.41         7.50 o
  -9   8   8         13.91         19.60         4.16 o
  -8   8   8         70.16         65.56         5.83 o
  -7   8   8         38.54         34.22         4.18 o
  -6   8   8        158.03        158.67        10.63 o
  -5   8   8         37.23         35.87         4.11 o
  -4   8   8         14.95         18.77         3.18 o
  -3   8   8         56.35         39.56         4.40 o
  -2   8   8          4.09          2.36         1.55 o
  -1   8   8         89.10         93.69         7.29 o
   0   8   8        182.76        163.19         9.93 o
   1   8   8         11.43         13.11         4.04 o
   2   8   8         41.64         45.49         5.13 o
   3   8   8          1.51          2.16         1.22 o
   4   8   8        142.63        139.16        11.75 o
  -8   9   8        164.52        180.69        12.22 o
  -7   9   8         23.21         26.88         4.06 o
  -6   9   8         60.77         57.90         8.31 o
  -5   9   8         18.52         17.84         3.03 o
  -4   9   8        191.03        179.01        10.03 o
  -3   9   8         93.33         87.55         6.77 o
  -2   9   8         34.45         33.24         4.28 o
  -1   9   8          0.14          0.83         1.83 o
   0   9   8        382.35        381.53        14.69 o
   1   9   8          0.01          0.29         1.05 o
   2   9   8         43.99         45.41         5.44 o
   3   9   8          0.51         -0.95         2.29 o
  -6  10   8          9.60         21.82         7.02 o
  -5  10   8         15.18         16.39         3.48 o
  -4  10   8        261.84        273.68        16.36 o
  -3  10   8         69.75         83.62         7.25 o
  -2  10   8         83.67         89.95         6.21 o
  -1  10   8        151.29        154.62        13.09 o
   0  10   8         15.10         16.17         3.29 o
   1  10   8        113.93        134.71        10.97 o
   0 -12   9          5.08          5.00         2.30 o
   1 -12   9         11.72         12.12         2.75 o
   2 -12   9          8.72          5.07         3.15 o
   3 -12   9          4.63          8.50         3.10 o
  -4 -11   9         24.24         26.17         7.62 o
  -3 -11   9          0.48          0.80         1.32 o
  -2 -11   9          9.61          3.63         1.38 o
  -1 -11   9          0.36          1.03         1.12 o
   0 -11   9          0.93          0.74         1.01 o
   1 -11   9         12.13          5.72         2.38 o
   2 -11   9         30.61         30.78         3.73 o
   3 -11   9          0.12          0.24         1.23 o
   4 -11   9         10.62          8.80         2.43 o
   5 -11   9        108.44        114.96         8.39 o
   6 -11   9          0.22         -3.93         3.93 o
  -5 -10   9          6.47          6.67         2.37 o
  -4 -10   9         34.01         35.75         4.07 o
  -3 -10   9          2.09          1.03         1.37 o
  -2 -10   9        815.91        864.17        17.81 o
  -1 -10   9         21.45         24.99         4.88 o
   0 -10   9        330.57        346.58        11.28 o
   1 -10   9        252.04        240.76         9.50 o
   2 -10   9          3.48          4.48         1.70 o
   3 -10   9        158.75        165.08         8.06 o
   4 -10   9         90.56         78.08         5.70 o
   5 -10   9          5.08          3.83         1.44 o
   6 -10   9         72.83         73.77         6.81 o
  -6  -9   9         20.91         22.93         3.25 o
  -5  -9   9          6.14          4.64         2.13 o
  -4  -9   9         37.63         40.69         4.16 o
  -3  -9   9         37.41         47.40         4.68 o
  -2  -9   9         66.83         58.57         4.03 o
  -1  -9   9        126.10        122.92         5.62 o
   0  -9   9         11.55         10.19         1.80 o
   1  -9   9         22.72         22.07         3.49 o
   2  -9   9          3.72          5.29         1.33 o
   3  -9   9         61.08         65.09         4.40 o
   4  -9   9         49.53         51.53         4.00 o
   5  -9   9          2.91          1.73         1.07 o
   6  -9   9          6.15          7.73         1.74 o
   7  -9   9          0.13         -0.69         1.72 o
   8  -9   9         24.22         11.70         4.99 o
  -7  -8   9          6.35          2.59         1.43 o
  -6  -8   9        103.05        105.66         6.53 o
  -5  -8   9          0.47          1.30         1.28 o
  -4  -8   9         82.55         82.05         4.89 o
  -3  -8   9         15.64         13.17         1.84 o
  -2  -8   9        378.84        397.69         9.41 o
  -1  -8   9        164.76        157.11         5.54 o
   0  -8   9        772.00        758.13        12.04 o
   1  -8   9         32.41         35.25         2.99 o
   2  -8   9        424.63        416.42        10.18 o
   3  -8   9         65.88         64.43         4.12 o
   4  -8   9          0.60         -0.17         1.06 o
   5  -8   9         87.57         83.11         4.49 o
   6  -8   9        100.56         94.02         5.24 o
   7  -8   9          1.46         -0.39         1.07 o
   8  -8   9        156.58        149.85         8.22 o
  -8  -7   9         23.49         22.25         2.77 o
  -7  -7   9         57.31         56.61         3.85 o
  -6  -7   9          2.48          2.71         1.13 o
  -5  -7   9        224.91        242.44         7.33 o
  -4  -7   9         49.76         49.93         3.19 o
  -3  -7   9         80.66         85.64         3.74 o
  -2  -7   9         55.51         58.96         4.39 o
  -1  -7   9         11.23          7.51         1.29 o
   0  -7   9         29.25         30.82         2.35 o
   1  -7   9        408.95        376.77         9.09 o
   2  -7   9         93.49         93.94         4.66 o
   3  -7   9        152.89        155.78         6.07 o
   4  -7   9         21.76         18.76         2.25 o
   5  -7   9        135.31        133.85         5.39 o
   6  -7   9         97.44        101.31         5.28 o
   7  -7   9        174.32        179.13         7.25 o
   8  -7   9         13.05         14.13         2.51 o
   9  -7   9         12.25          8.68         2.37 o
  -9  -6   9         10.79         11.41         3.55 o
  -8  -6   9         97.37         98.21         5.12 o
  -7  -6   9          5.21          5.33         1.50 o
  -6  -6   9        494.70        498.52        10.50 o
  -5  -6   9         21.46         17.93         2.00 o
  -4  -6   9        330.39        322.35         6.92 o
  -3  -6   9          2.81          5.32         0.94 o
  -2  -6   9        161.11        149.39         4.45 o
  -1  -6   9         32.20         20.99         1.72 o
   0  -6   9        902.07        908.89        11.79 o
   1  -6   9         32.95         30.59         2.50 o
   2  -6   9        753.18        743.37        12.28 o
   3  -6   9        132.62        123.98         5.14 o
   4  -6   9        366.55        371.80         9.05 o
   5  -6   9          0.21          0.12         0.87 o
   6  -6   9          6.45          3.39         1.10 o
   7  -6   9         40.19         42.90         4.08 o
   8  -6   9          2.52          0.49         1.36 o
   9  -6   9        107.51        105.23         8.10 o
  -9  -5   9         12.22         13.20         2.55 o
  -8  -5   9          2.48          1.89         1.35 o
  -7  -5   9         16.61         17.56         1.92 o
  -6  -5   9         74.04         68.65         3.46 o
  -5  -5   9        492.42        484.22         7.77 o
  -4  -5   9         34.95         29.39         2.45 o
  -3  -5   9        845.27        823.95        16.41 o
  -2  -5   9          0.02         -0.64         0.64 o
  -1  -5   9         59.60         50.43         2.99 o
   0  -5   9        118.69        118.59         4.03 o
   1  -5   9        189.87        198.34         5.10 o
   2  -5   9          0.03          0.74         0.73 o
   3  -5   9          2.24          1.35         1.01 o
   4  -5   9          0.03          0.89         0.73 o
   5  -5   9          5.25          3.78         0.98 o
   6  -5   9        167.23        167.48         5.99 o
   7  -5   9         66.86         67.34         4.29 o
   8  -5   9         41.01         40.55         3.50 o
   9  -5   9        148.72        162.62         9.81 o
 -10  -4   9         19.42         22.15         2.90 o
  -9  -4   9         71.92         71.87         5.03 o
  -8  -4   9         87.81         81.37         4.51 o
  -7  -4   9         76.67         60.68         3.52 o
  -6  -4   9        217.20        221.61         6.27 o
  -5  -4   9        144.91        136.15         4.22 o
  -4  -4   9        428.61        420.59         7.07 o
  -3  -4   9        108.76         96.07         3.26 o
  -2  -4   9       1389.48       1390.68        11.82 o
  -1  -4   9         10.47         11.18         1.42 o
   0  -4   9          0.06         -0.35         0.60 o
   1  -4   9         91.31         86.01         3.08 o
   2  -4   9       1304.26       1336.89        18.64 o
   3  -4   9         69.99         63.52         3.19 o
   4  -4   9       1237.50       1269.65        12.54 o
   5  -4   9         23.25         23.70         2.03 o
   6  -4   9        263.33        261.69         6.70 o
   7  -4   9          4.15          4.54         1.33 o
   8  -4   9          4.50          2.30         1.35 o
   9  -4   9         15.25         16.27         2.71 o
  10  -4   9         71.62         86.81        13.13 o
 -10  -3   9         18.08         20.80         3.34 o
  -9  -3   9        302.39        327.20        11.51 o
  -8  -3   9          4.29          4.58         1.54 o
  -7  -3   9         29.03         25.27         2.26 o
  -6  -3   9          4.38          4.05         0.86 o
  -5  -3   9         10.14          5.65         0.97 o
  -4  -3   9        264.97        249.24         5.31 o
  -3  -3   9          2.90          3.08         0.75 o
  -2  -3   9        502.30        519.26         7.62 o
  -1  -3   9        384.90        393.77        12.65 o
   0  -3   9       1043.96       1049.46        13.01 o
   1  -3   9        259.39        248.83         6.15 o
   2  -3   9         61.05         56.17         3.14 o
   3  -3   9        677.06        684.48         8.62 o
   4  -3   9        288.76        271.32         5.60 o
   5  -3   9         44.31         44.07         2.62 o
   6  -3   9         97.36         99.11         4.34 o
   7  -3   9         74.24         69.63         4.21 o
   8  -3   9         14.88          8.09         1.88 o
   9  -3   9        105.22        112.88         8.14 o
 -11  -2   9         17.08         15.96         3.15 o
 -10  -2   9         49.68         55.34         4.43 o
  -9  -2   9         59.40         54.51         4.60 o
  -8  -2   9         80.64         71.38         5.00 o
  -7  -2   9        374.79        384.91        10.72 o
  -6  -2   9          1.15          0.43         0.72 o
  -5  -2   9        174.14        185.37         4.69 o
  -4  -2   9        877.96        926.64         9.97 o
  -3  -2   9         21.59         14.39         1.26 o
  -2  -2   9        638.28        666.62         9.08 o
  -1  -2   9         11.12          9.47         1.08 o
   0  -2   9        451.15        467.16         7.68 o
   1  -2   9          0.06          0.21         0.76 o
   2  -2   9        162.71        153.59         4.12 o
   3  -2   9          1.23          1.71         0.59 o
   4  -2   9        875.23        880.34        12.17 o
   5  -2   9         40.29         43.31         2.57 o
   6  -2   9        360.54        363.81         8.18 o
   7  -2   9          0.21         -0.46         1.05 o
   8  -2   9          4.71          0.06         1.59 o
   9  -2   9         29.36         24.16         4.76 o
 -11  -1   9         10.52          9.81         2.76 o
 -10  -1   9          6.40          7.43         1.81 o
  -9  -1   9         17.83         19.90         2.43 o
  -8  -1   9         75.85         62.94         4.67 o
  -7  -1   9        301.68        288.32        10.74 o
  -6  -1   9         64.78         64.11         4.08 o
  -5  -1   9        176.90        158.24         4.59 o
  -4  -1   9          2.62          1.37         0.60 o
  -3  -1   9        116.56        118.58         3.59 o
  -2  -1   9        172.46        162.24         4.46 o
  -1  -1   9        626.67        564.85         8.45 o
   0  -1   9        126.60        106.04         3.70 o
   1  -1   9          0.37          0.67         0.51 o
   2  -1   9        239.52        249.40         4.80 o
   3  -1   9         17.48         14.89         1.25 o
   4  -1   9        485.72        456.59         8.28 o
   5  -1   9         56.76         59.57         2.66 o
   6  -1   9         24.35         18.60         2.08 o
   7  -1   9         50.41         40.14         3.79 o
   8  -1   9        129.46        126.25         8.13 o
   9  -1   9          8.62          4.17         1.55 o
 -11   0   9         60.46         56.27         4.64 o
 -10   0   9          1.61          2.30         1.09 o
  -9   0   9         19.18         17.55         2.36 o
  -8   0   9         61.33         64.02         4.54 o
  -7   0   9        157.58        144.21         5.39 o
  -6   0   9         13.77          7.66         1.33 o
  -5   0   9       1306.07       1222.11        12.28 o
  -4   0   9         66.90         60.80         2.66 o
  -3   0   9        717.79        708.30         9.42 o
  -2   0   9       1286.13       1285.54        17.47 o
  -1   0   9         50.25         56.22         3.66 o
   0   0   9         88.64         82.63         3.93 o
   1   0   9          2.60          1.25         0.57 o
   2   0   9         58.04         69.60         2.94 o
   3   0   9        184.92        171.95         4.34 o
   4   0   9         13.87          9.95         1.17 o
   5   0   9         91.99         86.29         3.90 o
   6   0   9         91.67         97.52         5.60 o
   7   0   9          2.81          0.47         1.15 o
   8   0   9        189.88        195.60         8.99 o
   9   0   9         45.91         57.36         5.19 o
 -11   1   9         63.26         64.95         5.69 o
 -10   1   9         95.84        107.29         5.87 o
  -9   1   9         39.24         40.49         3.43 o
  -8   1   9          0.39          2.17         1.18 o
  -7   1   9         41.12         38.19         2.77 o
  -6   1   9        326.11        294.55         7.19 o
  -5   1   9        237.11        227.38         6.02 o
  -4   1   9        570.85        594.44         7.81 o
  -3   1   9        105.30        107.44         3.79 o
  -2   1   9          8.76          9.33         1.43 o
  -1   1   9         36.56         28.45         2.25 o
   0   1   9        578.84        611.38        12.15 o
   1   1   9         14.23         11.22         1.13 o
   2   1   9       1337.11       1243.41        11.20 o
   3   1   9         24.27         32.22         2.01 o
   4   1   9         86.87         87.40         3.40 o
   5   1   9        194.49        190.48         7.36 o
   6   1   9        273.81        292.39         9.72 o
   7   1   9        340.48        334.96         9.92 o
   8   1   9         20.30         17.41         2.77 o
   9   1   9         57.59         60.46         6.13 o
 -11   2   9        188.00        192.47         9.64 o
 -10   2   9          0.61          0.49         1.20 o
  -9   2   9        169.39        171.38         8.11 o
  -8   2   9         77.65         77.06         6.09 o
  -7   2   9         30.54         27.40         2.49 o
  -6   2   9        126.62        116.05         4.50 o
  -5   2   9         11.10         10.19         1.38 o
  -4   2   9         80.42         83.49         2.79 o
  -3   2   9         28.48         23.68         2.66 o
  -2   2   9         11.90          9.46         1.13 o
  -1   2   9       1399.81       1399.60        16.41 o
   0   2   9        361.10        356.58         8.36 o
   1   2   9         53.41         59.81         2.89 o
   2   2   9        808.05        751.85        10.08 o
   3   2   9         68.33         67.89         3.14 o
   4   2   9         62.60         57.53         2.99 o
   5   2   9         38.07         38.31         3.04 o
   6   2   9          1.60          1.87         1.17 o
   7   2   9          0.07          0.52         1.14 o
   8   2   9         41.93         43.46         4.35 o
   9   2   9         20.82         17.14         5.44 o
 -11   3   9         37.50         43.06         4.52 o
 -10   3   9          0.59         -0.64         2.30 o
  -9   3   9        143.39        150.54         7.70 o
  -8   3   9          2.06          1.73         1.33 o
  -7   3   9         52.81         41.32         3.11 o
  -6   3   9         51.58         54.20         3.40 o
  -5   3   9         20.97         16.92         1.79 o
  -4   3   9        477.31        468.50         9.95 o
  -3   3   9        324.71        347.26        11.18 o
  -2   3   9       1605.57       1611.99        18.25 o
  -1   3   9          9.96         11.45         1.49 o
   0   3   9        290.44        281.47         7.02 o
   1   3   9          5.39          7.46         1.29 o
   2   3   9          4.46          1.34         0.74 o
   3   3   9          5.85          2.31         0.82 o
   4   3   9        492.43        516.94        10.93 o
   5   3   9          2.86          2.54         1.01 o
   6   3   9         36.68         32.84         4.16 o
   7   3   9          7.85          5.21         2.48 o
   8   3   9          2.86          6.57         4.12 o
 -11   4   9          3.56          7.89         2.62 o
 -10   4   9         34.62         35.19         4.01 o
  -9   4   9        313.51        350.41        11.60 o
  -8   4   9          0.87          0.13         1.34 o
  -7   4   9        560.19        588.59        11.78 o
  -6   4   9         22.14         24.15         2.34 o
  -5   4   9        231.23        232.74         6.12 o
  -4   4   9         34.52         27.58         2.35 o
  -3   4   9       1242.44       1267.47        14.66 o
  -2   4   9        104.29        106.90         5.09 o
  -1   4   9        553.88        574.21        11.43 o
   0   4   9        279.20        261.17         7.88 o
   1   4   9        104.40        106.53         6.35 o
   2   4   9         22.64         22.47         2.64 o
   3   4   9         15.81         15.86         2.17 o
   4   4   9        226.70        220.05         8.60 o
   5   4   9         21.01         21.76         3.59 o
   6   4   9         15.16         20.94         3.70 o
   7   4   9          1.18          3.74         3.71 o
 -11   5   9          0.47          7.46         4.64 o
 -10   5   9          4.87          4.20         1.83 o
  -9   5   9          8.72          8.01         2.24 o
  -8   5   9         46.23         50.45         3.74 o
  -7   5   9        126.15        105.62         5.13 o
  -6   5   9         93.10         82.20         5.16 o
  -5   5   9         78.03         77.01         4.07 o
  -4   5   9        111.03        114.65         5.43 o
  -3   5   9        249.40        240.92         7.59 o
  -2   5   9        102.76         99.30         6.05 o
  -1   5   9          0.02          1.79         1.34 o
   0   5   9        115.22        144.29         9.13 o
   1   5   9          0.12         -0.13         1.73 o
   2   5   9          0.58          0.98         1.63 o
   3   5   9          2.28          1.43         1.12 o
   4   5   9          5.97          4.14         1.57 o
   5   5   9         48.69         40.13         4.87 o
   6   5   9         80.19         95.58         7.83 o
 -10   6   9          7.73         13.65         3.89 o
  -9   6   9         68.82         83.44         8.34 o
  -8   6   9          7.59          8.37         2.41 o
  -7   6   9        529.43        567.02        14.80 o
  -6   6   9        152.36        151.21         6.77 o
  -5   6   9        240.23        253.04         7.55 o
  -4   6   9        167.39        163.17         8.15 o
  -3   6   9        233.06        245.41         9.96 o
  -2   6   9          0.02          1.51         1.47 o
  -1   6   9         13.18         11.07         2.25 o
   0   6   9          1.74          2.62         1.47 o
   1   6   9        138.81        135.52         8.02 o
   2   6   9         32.92         32.57         4.05 o
   3   6   9         45.58         49.76         5.14 o
   4   6   9        127.20        120.25         8.32 o
   5   6   9          0.60          5.34         3.37 o
   6   6   9          7.74         10.69         3.52 o
  -9   7   9          0.02          0.47         4.68 o
  -8   7   9         32.98         29.90         3.98 o
  -7   7   9          4.65          1.76         1.56 o
  -6   7   9          5.12          3.32         1.40 o
  -5   7   9         51.31         46.27         4.66 o
  -4   7   9         70.47         67.32         5.54 o
  -3   7   9        266.69        255.06        10.78 o
  -2   7   9          9.07          6.52         1.94 o
  -1   7   9        168.81        161.95         8.85 o
   0   7   9        401.63        393.90        14.37 o
   1   7   9         73.17         68.22         6.07 o
   2   7   9        198.45        200.13        11.08 o
   3   7   9          3.04          3.59         1.88 o
   4   7   9          1.17          1.00         1.46 o
   5   7   9          6.95          5.29         3.97 o
  -9   8   9          2.02          2.07         3.61 o
  -8   8   9         18.22         21.96         3.60 o
  -7   8   9          9.04          3.82         2.88 o
  -6   8   9         36.83         28.75         4.93 o
  -5   8   9         52.14         49.48         5.07 o
  -4   8   9         17.61         16.05         3.12 o
  -3   8   9         58.54         55.59         5.37 o
  -2   8   9          0.32          0.12         1.73 o
  -1   8   9         31.62         36.54         4.57 o
   0   8   9          0.89         -0.84         2.03 o
   1   8   9          1.41          0.22         1.83 o
   2   8   9         42.91         53.61         5.80 o
   3   8   9         67.93         79.74         7.04 o
  -7   9   9         28.55         34.23         5.39 o
  -6   9   9         28.90         38.26         5.66 o
  -5   9   9         20.60         21.63         4.43 o
  -4   9   9         29.47         38.36         4.71 o
  -3   9   9          4.37          4.86         1.98 o
  -2   9   9         34.62         32.96         6.00 o
  -1   9   9         21.90         19.74         3.47 o
   0   9   9          4.06          7.74         2.46 o
   1   9   9         50.11         44.82         5.44 o
   2   9   9         16.79         21.62         4.58 o
  -5  10   9         26.78         36.08         8.70 o
  -4  10   9         30.07         34.16         5.51 o
  -3  10   9         66.73         70.71         7.91 o
  -2  10   9         19.87         20.91         4.59 o
  -1  10   9         27.89         20.95         5.89 o
   0  10   9          1.25          0.35         2.47 o
   0 -12  10         30.37         38.37         8.80 o
   1 -12  10          2.63          1.98         5.28 o
  -3 -11  10          0.29          1.53         3.08 o
  -2 -11  10         19.23         24.43         3.82 o
  -1 -11  10         33.62         37.75         4.20 o
   0 -11  10         39.25         48.24         4.52 o
   1 -11  10        208.92        233.59        10.00 o
   2 -11  10         20.35         21.80         3.18 o
   3 -11  10         65.43         58.56         5.07 o
   4 -11  10        177.51        174.09        10.41 o
   5 -11  10          5.00          7.79         3.15 o
  -5 -10  10          2.56          5.96         4.04 o
  -4 -10  10          5.75          3.56         1.69 o
  -3 -10  10         22.35         21.46         3.73 o
  -2 -10  10          0.67          0.26         1.39 o
  -1 -10  10          0.01          1.35         1.24 o
   0 -10  10         14.89         15.11         2.57 o
   1 -10  10          9.71         11.04         2.12 o
   2 -10  10         14.69          7.16         3.10 o
   3 -10  10         14.85         13.46         2.49 o
   4 -10  10          4.26          4.35         1.72 o
   5 -10  10          1.37         -0.65         1.61 o
   6 -10  10         46.45         35.85         5.54 o
  -6  -9  10          2.75         -1.18         1.75 o
  -5  -9  10        149.58        158.02         8.36 o
  -4  -9  10         22.03         21.33         3.11 o
  -3  -9  10         31.33         25.55         3.35 o
  -2  -9  10         69.88         65.91         3.98 o
  -1  -9  10         14.61         18.94         2.34 o
   0  -9  10          4.80          6.29         1.74 o
   1  -9  10         69.56         71.02         4.51 o
   2  -9  10         45.08         39.17         3.43 o
   3  -9  10        187.87        191.73         7.64 o
   4  -9  10         82.64         74.84         4.91 o
   5  -9  10        183.95        193.68         7.25 o
   6  -9  10         55.58         56.25         4.95 o
   7  -9  10         11.90         10.39         3.65 o
  -7  -8  10          0.21         -0.69         1.74 o
  -6  -8  10          0.13         -0.61         1.06 o
  -5  -8  10         70.65         66.66         4.62 o
  -4  -8  10         58.29         45.52         3.78 o
  -3  -8  10        173.59        175.65         8.48 o
  -2  -8  10         78.89         78.32         4.95 o
  -1  -8  10          4.47          5.76         1.24 o
   0  -8  10         23.14         17.18         2.39 o
   1  -8  10         62.61         49.16         3.64 o
   2  -8  10         24.11         25.47         2.73 o
   3  -8  10          3.35          1.66         1.11 o
   4  -8  10         28.51         31.96         3.12 o
   5  -8  10         24.25         22.93         2.41 o
   6  -8  10         32.80         28.73         3.37 o
   7  -8  10         10.82          7.35         1.94 o
   8  -8  10         26.65         16.80         4.19 o
  -8  -7  10         42.18         46.94         4.92 o
  -7  -7  10         15.21         10.59         2.08 o
  -6  -7  10         79.91         81.62         4.54 o
  -5  -7  10        269.11        266.67         8.77 o
  -4  -7  10        138.13        140.13         6.21 o
  -3  -7  10        581.21        576.31        11.42 o
  -2  -7  10          8.55          4.46         1.19 o
  -1  -7  10         96.43         93.24         4.21 o
   0  -7  10         11.65          7.47         1.91 o
   1  -7  10        139.93        131.18         5.58 o
   2  -7  10        121.66        108.51         5.15 o
   3  -7  10         47.33         48.50         3.52 o
   4  -7  10        158.94        151.03         6.28 o
   5  -7  10        135.24        142.13         5.70 o
   6  -7  10         64.24         61.23         4.01 o
   7  -7  10         98.26         95.59         5.47 o
   8  -7  10          4.41          4.67         1.48 o
  -9  -6  10          1.65          0.98         1.50 o
  -8  -6  10        165.91        179.56         7.80 o
  -7  -6  10         58.53         54.89         3.88 o
  -6  -6  10          4.31          2.53         0.99 o
  -5  -6  10          0.35         -0.31         1.00 o
  -4  -6  10          3.01          3.29         0.89 o
  -3  -6  10          9.92          6.02         1.12 o
  -2  -6  10          0.52          3.09         0.80 o
  -1  -6  10         61.33         54.70         2.77 o
   0  -6  10          0.40          0.01         0.80 o
   1  -6  10        298.10        288.65         7.82 o
   2  -6  10         87.50         75.59         4.09 o
   3  -6  10         31.82         29.31         2.64 o
   4  -6  10        270.52        255.80         7.75 o
   5  -6  10          0.79          1.18         1.10 o
   6  -6  10         29.11         28.22         2.64 o
   7  -6  10          1.44          0.90         1.43 o
   8  -6  10         92.89         95.59         6.36 o
   9  -6  10          0.76          5.75         3.95 o
  -9  -5  10         23.06         22.66         3.43 o
  -8  -5  10          0.28          0.47         1.25 o
  -7  -5  10          3.95          3.27         1.36 o
  -6  -5  10         33.96         33.71         2.83 o
  -5  -5  10         40.20         36.86         2.63 o
  -4  -5  10        336.69        348.22        11.71 o
  -3  -5  10         65.97         68.92         3.38 o
  -2  -5  10        547.14        541.78         9.17 o
  -1  -5  10        118.57        109.07         4.53 o
   0  -5  10         40.61         37.23         2.70 o
   1  -5  10       1361.88       1405.73        23.82 o
   2  -5  10         71.04         65.77         3.81 o
   3  -5  10          4.79          3.09         0.92 o
   4  -5  10          0.03         -0.09         0.90 o
   5  -5  10        160.48        145.25         6.04 o
   6  -5  10         10.93         14.20         1.98 o
   7  -5  10         45.26         43.14         3.59 o
   8  -5  10         27.85         28.24         3.04 o
   9  -5  10         13.38          7.80         4.61 o
  -9  -4  10          0.24          0.63         1.45 o
  -8  -4  10          3.24          2.62         1.16 o
  -7  -4  10        114.52        118.18         4.98 o
  -6  -4  10        207.69        204.34         6.19 o
  -5  -4  10         26.28         25.69         1.93 o
  -4  -4  10          6.21          4.63         1.07 o
  -3  -4  10        267.84        249.22         5.78 o
  -2  -4  10        399.07        399.38         7.15 o
  -1  -4  10        113.85        109.42         4.38 o
   0  -4  10        216.06        206.19         5.01 o
   1  -4  10         41.89         36.72         2.16 o
   2  -4  10         42.10         35.89         3.28 o
   3  -4  10         86.35         79.23         5.22 o
   4  -4  10         22.33         18.93         2.21 o
   5  -4  10        181.73        180.84         6.58 o
   6  -4  10         98.10         92.57         4.57 o
   7  -4  10          0.42         -1.02         1.05 o
   8  -4  10          3.51          4.51         1.64 o
   9  -4  10         45.15         38.96         5.04 o
 -10  -3  10        128.35        142.58         7.20 o
  -9  -3  10          1.59          1.42         1.62 o
  -8  -3  10        105.64        107.25         6.29 o
  -7  -3  10        156.61        149.97         6.09 o
  -6  -3  10        107.74        103.90         3.91 o
  -5  -3  10        175.86        176.22         4.84 o
  -4  -3  10        570.39        538.93         8.14 o
  -3  -3  10         99.99         98.60         3.61 o
  -2  -3  10        316.95        325.69         6.36 o
  -1  -3  10       2765.72       2819.19        21.33 o
   0  -3  10        712.09        722.50         9.45 o
   1  -3  10         35.67         33.06         2.28 o
   2  -3  10        458.27        464.33         8.43 o
   3  -3  10          2.13          1.29         0.64 o
   4  -3  10         38.79         29.71         2.30 o
   5  -3  10        177.46        170.88         5.69 o
   6  -3  10         26.80         28.73         2.34 o
   7  -3  10         36.07         40.75         3.04 o
   8  -3  10         28.12         28.18         3.47 o
   9  -3  10         39.70         48.44         7.57 o
 -10  -2  10         44.61         46.83         4.18 o
  -9  -2  10          4.83          4.90         2.04 o
  -8  -2  10         12.49         12.50         3.45 o
  -7  -2  10         50.02         44.18         3.82 o
  -6  -2  10         19.56         14.39         1.50 o
  -5  -2  10         49.14         42.02         2.37 o
  -4  -2  10          9.56          8.81         1.12 o
  -3  -2  10         82.30         77.63         3.42 o
  -2  -2  10         10.78          7.27         1.13 o
  -1  -2  10         17.29         15.18         1.42 o
   0  -2  10        159.31        142.36         4.53 o
   1  -2  10         21.25         20.40         1.77 o
   2  -2  10         13.72         11.16         1.24 o
   3  -2  10        404.62        406.98         6.74 o
   4  -2  10          1.02          0.95         0.70 o
   5  -2  10        406.93        428.13         8.32 o
   6  -2  10          4.19          2.80         0.97 o
   7  -2  10        152.23        152.75         7.57 o
   8  -2  10         39.34         40.65         4.47 o
   9  -2  10          5.06          4.96         1.56 o
 -11  -1  10         13.39         15.75         5.35 o
 -10  -1  10        379.34        388.90        11.63 o
  -9  -1  10         93.20         89.91         5.91 o
  -8  -1  10        133.32        126.17         6.62 o
  -7  -1  10        114.09        102.00         5.60 o
  -6  -1  10        330.71        302.31         7.95 o
  -5  -1  10        268.24        215.80         5.58 o
  -4  -1  10        187.47        147.34         4.82 o
  -3  -1  10         28.74         25.62         2.01 o
  -2  -1  10        231.01        237.84         5.71 o
  -1  -1  10        333.01        319.60         6.78 o
   0  -1  10       1987.60       1963.59        21.23 o
   1  -1  10        148.39        152.68         4.62 o
   2  -1  10        252.08        269.65         5.60 o
   3  -1  10        370.02        337.28         7.16 o
   4  -1  10          9.27          3.98         0.90 o
   5  -1  10          3.49          4.26         0.99 o
   6  -1  10        111.97        105.52         6.14 o
   7  -1  10          2.21          3.39         1.34 o
   8  -1  10          0.25         -0.80         1.31 o
   9  -1  10          0.33         -0.25         2.87 o
 -11   0  10          3.45          3.37         2.33 o
 -10   0  10         12.30         10.88         2.18 o
  -9   0  10         18.64         16.38         2.26 o
  -8   0  10        146.27        148.73         7.05 o
  -7   0  10         27.21         26.63         2.43 o
  -6   0  10          8.39          7.84         1.40 o
  -5   0  10         73.37         53.06         3.18 o
  -4   0  10         99.05         93.96         3.47 o
  -3   0  10         26.61         16.14         1.58 o
  -2   0  10          3.43          3.17         1.17 o
  -1   0  10       1135.20       1153.96        17.55 o
   0   0  10         96.22         91.54         4.27 o
   1   0  10        193.42        196.04         6.73 o
   2   0  10        384.29        353.25         7.49 o
   3   0  10          2.22          3.42         0.79 o
   4   0  10          4.94          2.84         0.85 o
   5   0  10        144.01        148.37         5.37 o
   6   0  10         47.42         44.75         3.98 o
   7   0  10         11.50         10.89         2.21 o
   8   0  10          5.55          4.66         1.57 o
   9   0  10         32.50         39.15         5.92 o
 -10   1  10          0.01         -1.54         2.18 o
  -9   1  10         15.28         17.07         2.68 o
  -8   1  10        318.45        341.36         9.36 o
  -7   1  10         75.73         66.48         3.73 o
  -6   1  10        259.77        268.89         7.11 o
  -5   1  10          4.60          5.49         2.05 o
  -4   1  10        100.43        115.57         3.67 o
  -3   1  10          0.01          0.47         0.68 o
  -2   1  10        194.95        174.97         5.99 o
  -1   1  10         21.95         18.76         2.04 o
   0   1  10         56.39         54.67         4.85 o
   1   1  10         74.78         92.80         4.52 o
   2   1  10        466.99        467.46         7.30 o
   3   1  10        142.58        123.44         4.61 o
   4   1  10        148.23        144.35         4.60 o
   5   1  10          2.44          1.16         0.99 o
   6   1  10          5.93          3.26         1.29 o
   7   1  10          0.06         -0.64         1.20 o
   8   1  10         37.25         30.14         4.14 o
 -11   2  10         47.45         57.64        11.25 o
 -10   2  10         28.33         30.74         3.80 o
  -9   2  10         10.16         19.40         2.95 o
  -8   2  10         47.76         49.55         4.25 o
  -7   2  10         98.06        108.47         5.06 o
  -6   2  10        197.80        185.83         7.03 o
  -5   2  10        146.39        131.82         5.46 o
  -4   2  10        119.09        118.37         5.09 o
  -3   2  10         21.01         18.02         2.11 o
  -2   2  10         46.04         47.44         3.26 o
  -1   2  10         79.34         70.53         7.30 o
   0   2  10        334.87        317.88         8.41 o
   1   2  10         63.09         77.60         4.70 o
   2   2  10         65.08         55.54         2.89 o
   3   2  10        160.42        169.40         6.30 o
   4   2  10         46.65         40.04         2.74 o
   5   2  10         37.46         44.75         3.51 o
   6   2  10         74.95         79.03         4.78 o
   7   2  10        249.95        276.03        14.48 o
   8   2  10         64.98         55.96         7.49 o
 -11   3  10          3.13         -5.82         5.82 o
 -10   3  10         53.05         52.20         4.87 o
  -9   3  10         35.08         35.66         3.84 o
  -8   3  10          5.96          6.76         1.71 o
  -7   3  10         53.31         58.23         3.80 o
  -6   3  10        565.16        546.79        13.30 o
  -5   3  10          0.30          1.58         0.90 o
  -4   3  10        395.02        380.49         9.46 o
  -3   3  10         68.22         54.80         3.63 o
  -2   3  10        521.62        532.72        11.11 o
  -1   3  10        175.84        177.45         5.81 o
   0   3  10          0.16         -0.03         0.79 o
   1   3  10         26.38         17.73         1.93 o
   2   3  10        149.71        128.13         5.27 o
   3   3  10         28.55         23.70         1.92 o
   4   3  10         81.06         75.29         4.39 o
   5   3  10         74.66         81.27         6.76 o
   6   3  10         10.49          5.84         1.84 o
   7   3  10          0.46          0.28         2.48 o
 -11   4  10         10.30         16.51         7.40 o
 -10   4  10         23.23         23.93         3.35 o
  -9   4  10         28.10         25.68         3.33 o
  -8   4  10          6.27          5.32         1.68 o
  -7   4  10          2.84          2.55         1.55 o
  -6   4  10        147.79        139.39         5.68 o
  -5   4  10         24.72         21.26         2.00 o
  -4   4  10          0.13          0.21         0.78 o
  -3   4  10         32.20         28.05         2.35 o
  -2   4  10       1247.25       1278.86        15.26 o
  -1   4  10        163.17        155.89         6.34 o
   0   4  10        431.39        435.08        12.94 o
   1   4  10        250.47        244.38        10.03 o
   2   4  10        314.99        334.71        12.07 o
   3   4  10        210.55        225.29         8.82 o
   4   4  10          2.05          0.53         1.12 o
   5   4  10        114.84        121.07         8.42 o
   6   4  10         14.27         12.59         3.03 o
   7   4  10         12.24         19.47         6.64 o
 -10   5  10        117.67        140.17         9.15 o
  -9   5  10          0.13          0.78         2.30 o
  -8   5  10         10.02          6.05         1.84 o
  -7   5  10         11.15          7.14         1.65 o
  -6   5  10          0.12          0.24         0.95 o
  -5   5  10        280.46        285.64         8.06 o
  -4   5  10         69.65         72.51         4.48 o
  -3   5  10          9.15          9.72         2.07 o
  -2   5  10        102.09        107.47         6.63 o
  -1   5  10        200.69        191.00         8.90 o
   0   5  10         39.77         43.22         4.83 o
   1   5  10        245.39        254.92        10.84 o
   2   5  10         25.51         24.17         3.53 o
   3   5  10          0.61         -1.25         1.46 o
   4   5  10        101.67        109.69         8.02 o
   5   5  10          0.44         -0.63         2.20 o
   6   5  10        133.30        126.83        11.40 o
  -9   6  10          3.82         11.35         3.48 o
  -8   6  10        135.67        144.63         8.60 o
  -7   6  10          3.16          3.14         1.30 o
  -6   6  10        279.05        288.95         9.66 o
  -5   6  10          0.30          0.43         1.06 o
  -4   6  10         26.38         26.61         5.45 o
  -3   6  10         12.54         10.92         2.45 o
  -2   6  10          5.78          6.34         1.94 o
  -1   6  10         71.03         72.33         6.38 o
   0   6  10        213.93        240.45        10.89 o
   1   6  10         18.86         17.39         3.05 o
   2   6  10        101.60        131.11         8.42 o
   3   6  10         69.98         75.44         6.56 o
   4   6  10         21.49         25.34         4.11 o
   5   6  10         47.70         46.81         5.66 o
  -9   7  10         27.31         23.24         6.70 o
  -8   7  10         85.31         78.93         6.54 o
  -7   7  10         39.66         41.20         4.66 o
  -6   7  10          5.88          7.32         2.62 o
  -5   7  10        113.58        128.76         7.95 o
  -4   7  10         95.14         91.80         6.72 o
  -3   7  10        166.52        151.33         8.71 o
  -2   7  10         91.83         95.12        10.72 o
  -1   7  10          2.30          0.95         1.72 o
   0   7  10         84.03         82.07         6.71 o
   1   7  10         43.39         49.76         5.43 o
   2   7  10          1.08         -2.08         2.08 o
   3   7  10         22.13         21.98         4.28 o
   4   7  10         10.46         13.82         4.17 o
  -8   8  10          9.34          9.88         4.23 o
  -7   8  10          1.34          1.79         1.76 o
  -6   8  10        120.69        137.75        10.60 o
  -5   8  10         16.59          7.75         2.21 o
  -4   8  10        296.41        302.80        13.71 o
  -3   8  10         58.36         45.76         5.08 o
  -2   8  10        133.06        134.72         8.70 o
  -1   8  10         29.02         29.46         4.25 o
   0   8  10          3.21          2.18         1.67 o
   1   8  10         10.46          6.20         2.59 o
   2   8  10        101.88        109.26         8.46 o
  -6   9  10          7.83          4.79         5.25 o
  -5   9  10         29.99         25.69         5.19 o
  -4   9  10         32.49         33.09         5.57 o
  -3   9  10         58.76         65.52         7.51 o
  -2   9  10          0.49          3.50         1.89 o
  -1   9  10         14.77         12.09         3.00 o
   0   9  10          3.74          2.40         1.95 o
   1   9  10          9.29         11.44         4.09 o
  -2 -11  11         29.85         29.77         7.70 o
  -1 -11  11         24.94         26.82         5.12 o
   0 -11  11         16.07         19.93         2.97 o
   1 -11  11          7.52          8.48         1.98 o
   2 -11  11         28.23         33.17         3.92 o
   3 -11  11          0.36          0.35         2.75 o
  -4 -10  11         50.70         50.71        10.54 o
  -3 -10  11         28.67         34.58         3.95 o
  -2 -10  11        356.33        381.36        17.43 o
  -1 -10  11         45.59         47.13         4.33 o
   0 -10  11        278.66        298.48        10.93 o
   1 -10  11         97.26        109.74         6.72 o
   2 -10  11         75.33         92.88         6.30 o
   3 -10  11         78.71         78.07         5.81 o
   4 -10  11          0.22         -1.00         1.51 o
   5 -10  11          3.64          1.76         1.94 o
  -5  -9  11         86.25         93.81         6.50 o
  -4  -9  11         88.86        100.73         6.65 o
  -3  -9  11          7.00          9.40         2.19 o
  -2  -9  11          8.82          6.49         1.30 o
  -1  -9  11         47.08         47.66         3.77 o
   0  -9  11        126.27        139.11         6.47 o
   1  -9  11         27.98         31.19         3.14 o
   2  -9  11        185.94        176.90         7.42 o
   3  -9  11          0.76          1.93         1.38 o
   4  -9  11         23.00         19.38         2.61 o
   5  -9  11        127.04        135.05         6.20 o
   6  -9  11          0.18          1.19         1.25 o
   7  -9  11          9.08          3.14         3.29 o
  -7  -8  11          1.18          2.79         2.18 o
  -6  -8  11         25.58         29.56         3.23 o
  -5  -8  11         11.10          9.66         1.95 o
  -4  -8  11         33.97         36.15         3.44 o
  -3  -8  11         86.86         87.32         4.67 o
  -2  -8  11          0.23         -0.97         0.97 o
  -1  -8  11        271.56        273.68         8.59 o
   0  -8  11        277.94        292.88         8.90 o
   1  -8  11          4.66          2.66         1.12 o
   2  -8  11        738.26        708.07        14.15 o
   3  -8  11         22.07         20.72         2.52 o
   4  -8  11         18.54         17.67         2.54 o
   5  -8  11          1.50          1.04         1.04 o
   6  -8  11          2.45          3.63         1.58 o
   7  -8  11         25.68         21.44         3.12 o
  -8  -7  11          6.18          6.83         4.48 o
  -7  -7  11          2.87          1.84         1.43 o
  -6  -7  11         43.21         40.22         3.66 o
  -5  -7  11         23.80         21.41         2.69 o
  -4  -7  11          0.22          1.37         1.19 o
  -3  -7  11         49.27         45.85         4.47 o
  -2  -7  11         94.62         80.16         4.08 o
  -1  -7  11         44.19         41.95         2.94 o
   0  -7  11         16.08         12.04         1.89 o
   1  -7  11        235.30        224.05         7.48 o
   2  -7  11         17.42         16.37         2.07 o
   3  -7  11         52.03         45.39         3.53 o
   4  -7  11         68.11         69.78         4.42 o
   5  -7  11          2.67          2.56         1.34 o
   6  -7  11        196.79        196.65         8.04 o
   7  -7  11         24.42         21.82         2.83 o
   8  -7  11          0.51          3.19         3.29 o
  -8  -6  11          0.06         -0.89         1.94 o
  -7  -6  11        130.88        126.99         5.83 o
  -6  -6  11        154.45        152.66         6.17 o
  -5  -6  11          8.46          6.46         1.36 o
  -4  -6  11        125.70        122.21         4.61 o
  -3  -6  11        429.94        433.69         8.43 o
  -2  -6  11         14.05         10.30         1.62 o
  -1  -6  11        475.06        488.76        10.36 o
   0  -6  11        236.35        228.56         7.16 o
   1  -6  11        159.06        167.03         6.19 o
   2  -6  11         54.86         49.68         3.43 o
   3  -6  11         10.91          8.40         1.56 o
   4  -6  11        306.65        303.99         8.64 o
   5  -6  11        130.93        128.32         6.78 o
   6  -6  11         26.86         23.58         2.56 o
   7  -6  11          9.53          6.67         2.18 o
   8  -6  11          6.43          5.00         2.16 o
  -9  -5  11        112.01        119.77         8.78 o
  -8  -5  11        196.64        206.80         8.36 o
  -7  -5  11          1.86         -1.31         1.55 o
  -6  -5  11         73.17         77.43         4.59 o
  -5  -5  11          3.05          2.82         0.97 o
  -4  -5  11        299.72        291.73         7.33 o
  -3  -5  11        129.31        120.25         4.98 o
  -2  -5  11         48.58         52.75         3.06 o
  -1  -5  11          0.05          0.03         0.93 o
   0  -5  11          0.33          0.95         0.87 o
   1  -5  11        189.77        181.72         6.11 o
   2  -5  11         77.78         77.59         4.04 o
   3  -5  11         42.97         35.11         2.80 o
   4  -5  11        188.07        187.57         9.19 o
   5  -5  11          0.43          1.16         1.20 o
   6  -5  11        174.82        182.73         6.73 o
   7  -5  11          0.82         -1.56         1.56 o
   8  -5  11        251.34        264.81        12.59 o
 -10  -4  11          3.91          7.42         4.77 o
  -9  -4  11        111.52        102.76         6.67 o
  -8  -4  11          7.55          7.01         1.72 o
  -7  -4  11        263.30        247.74         8.21 o
  -6  -4  11         20.00         19.20         1.87 o
  -5  -4  11        255.23        249.05         6.15 o
  -4  -4  11        238.51        233.07         5.74 o
  -3  -4  11          4.23          3.68         1.34 o
  -2  -4  11         85.46         79.92         3.41 o
  -1  -4  11          4.25          4.50         0.93 o
   0  -4  11        310.40        312.45         7.44 o
   1  -4  11        160.54        151.38         5.33 o
   2  -4  11         51.93         44.48         3.35 o
   3  -4  11        104.67        102.67         5.05 o
   4  -4  11        196.79        194.51         7.73 o
   5  -4  11          1.35          0.39         0.97 o
   6  -4  11         94.38         99.37         4.92 o
   7  -4  11        184.13        199.54         7.67 o
   8  -4  11         36.69         37.69         4.76 o
   9  -4  11         11.00         -2.47         4.23 o
 -10  -3  11          0.40         -0.35         2.45 o
  -9  -3  11         10.80         12.15         2.33 o
  -8  -3  11          0.53          0.37         1.26 o
  -7  -3  11         79.16         82.42         5.37 o
  -6  -3  11         23.63         19.87         1.80 o
  -5  -3  11         64.28         71.33         3.26 o
  -4  -3  11        381.03        361.96         7.00 o
  -3  -3  11        486.84        495.91        10.64 o
  -2  -3  11        177.17        172.07         4.88 o
  -1  -3  11         19.00         14.13         1.47 o
   0  -3  11       3862.96       3997.17        31.87 o
   1  -3  11          6.27          4.56         1.03 o
   2  -3  11        759.28        806.84        12.76 o
   3  -3  11         14.26         10.19         1.54 o
   4  -3  11         71.73         67.30         3.55 o
   5  -3  11         15.29         17.18         1.95 o
   6  -3  11        156.89        164.40         5.68 o
   7  -3  11          0.07         -0.55         1.45 o
   8  -3  11         41.77         33.93         4.44 o
 -10  -2  11         14.34         16.07         3.15 o
  -9  -2  11         29.47         38.67         4.06 o
  -8  -2  11          6.13          8.08         1.96 o
  -7  -2  11        271.23        275.13         9.58 o
  -6  -2  11         48.14         45.78         3.28 o
  -5  -2  11        473.41        466.14         8.05 o
  -4  -2  11         21.45         14.18         1.44 o
  -3  -2  11        692.65        709.08        10.77 o
  -2  -2  11          0.88          0.60         0.69 o
  -1  -2  11        226.90        229.67         6.31 o
   0  -2  11          0.61          0.84         0.88 o
   1  -2  11        553.68        533.81         9.25 o
   2  -2  11          0.85          0.08         0.74 o
   3  -2  11        185.62        181.61         6.02 o
   4  -2  11          1.57          1.56         0.89 o
   5  -2  11          0.42          0.50         0.79 o
   6  -2  11        198.33        201.86         7.85 o
   7  -2  11         21.87         21.51         2.99 o
   8  -2  11         93.31         98.09         6.58 o
 -10  -1  11         65.96         66.20         4.94 o
  -9  -1  11         46.90         43.49         4.30 o
  -8  -1  11          7.09          6.22         1.91 o
  -7  -1  11          6.10          8.31         1.97 o
  -6  -1  11        476.84        476.22        10.34 o
  -5  -1  11        225.73        203.13         5.65 o
  -4  -1  11        200.03        206.16         5.54 o
  -3  -1  11         50.35         52.51         3.06 o
  -2  -1  11        223.61        204.63         5.63 o
  -1  -1  11         11.43         12.36         1.67 o
   0  -1  11         30.55         30.07         2.21 o
   1  -1  11         42.97         32.96         2.32 o
   2  -1  11        368.69        403.34         7.22 o
   3  -1  11         31.80         21.37         1.94 o
   4  -1  11        191.17        192.18         5.89 o
   5  -1  11         22.38         21.77         2.21 o
   6  -1  11        105.17        111.20         6.37 o
   7  -1  11         62.38         59.27         4.98 o
   8  -1  11         16.09         18.71         3.14 o
 -10   0  11         51.60         54.06         5.09 o
  -9   0  11         35.65         30.00         3.22 o
  -8   0  11         82.83         85.01         7.83 o
  -7   0  11          7.89          5.99         1.32 o
  -6   0  11          1.70          2.24         1.07 o
  -5   0  11        828.26        790.68        12.59 o
  -4   0  11        137.30        112.88         4.29 o
  -3   0  11        850.04        831.83        11.40 o
  -2   0  11        283.09        275.23         9.10 o
  -1   0  11       1078.36       1081.46        18.05 o
   0   0  11          4.08          5.38         1.67 o
   1   0  11          2.99          2.28         1.28 o
   2   0  11          0.13          0.45         0.64 o
   3   0  11        311.91        303.77         8.11 o
   4   0  11          4.54          5.97         1.20 o
   5   0  11        168.34        170.66         6.03 o
   6   0  11         72.48         75.55         5.31 o
   7   0  11          0.01         -0.12         1.31 o
   8   0  11          3.72          2.63         1.42 o
 -10   1  11          9.80         15.12         2.92 o
  -9   1  11         46.09         39.57         4.16 o
  -8   1  11         39.77         48.97         5.06 o
  -7   1  11         56.99         60.93         4.37 o
  -6   1  11          7.97          3.67         1.82 o
  -5   1  11         61.04         57.62         3.93 o
  -4   1  11        317.74        322.94         9.74 o
  -3   1  11          0.36          0.26         0.96 o
  -2   1  11        863.99        857.73        14.01 o
  -1   1  11        258.17        242.12         7.43 o
   0   1  11          9.41          6.06         1.31 o
   1   1  11        175.35        182.63         6.69 o
   2   1  11        422.40        402.14         8.61 o
   3   1  11        228.15        233.11         6.33 o
   4   1  11        681.17        709.60        11.11 o
   5   1  11         10.08          9.07         1.94 o
   6   1  11        116.39        125.34         6.85 o
   7   1  11          1.66          3.58         1.27 o
   8   1  11          9.09         10.85         3.27 o
 -10   2  11          2.64          5.49         1.77 o
  -9   2  11        154.38        149.30         7.94 o
  -8   2  11         28.73         26.54         3.17 o
  -7   2  11         81.49         75.86         4.88 o
  -6   2  11        124.40        118.85         5.86 o
  -5   2  11         36.15         30.22         2.54 o
  -4   2  11         97.95         90.17         4.72 o
  -3   2  11        493.58        486.98        10.92 o
  -2   2  11         88.69         79.41         5.40 o
  -1   2  11        247.60        222.98        11.52 o
   0   2  11          1.35          0.12         0.85 o
   1   2  11          2.77          4.33         1.33 o
   2   2  11         15.25         11.33         1.81 o
   3   2  11          0.62          0.10         0.75 o
   4   2  11         31.06         27.74         2.78 o
   5   2  11         38.24         39.02         4.03 o
   6   2  11          3.72          3.66         1.47 o
   7   2  11          0.11          0.73         1.86 o
 -10   3  11         24.93         25.00         3.52 o
  -9   3  11         19.56         15.61         2.69 o
  -8   3  11          0.76         -0.01         1.18 o
  -7   3  11        130.24        135.90         5.98 o
  -6   3  11          8.91         13.40         1.83 o
  -5   3  11        153.97        161.85         6.19 o
  -4   3  11         19.28         17.65         2.34 o
  -3   3  11         67.53         69.24         4.22 o
  -2   3  11        344.69        352.00         9.56 o
  -1   3  11         44.75         48.92         3.78 o
   0   3  11        434.30        451.47         9.93 o
   1   3  11        188.21        174.18         6.33 o
   2   3  11         56.00         43.99         3.32 o
   3   3  11        113.10        108.34         4.39 o
   4   3  11         42.27         46.38         4.22 o
   5   3  11         33.06         45.43         5.28 o
   6   3  11        113.61        120.37         8.84 o
   7   3  11          0.63         -5.22         5.22 o
 -10   4  11         45.74         47.15         5.51 o
  -9   4  11        125.67        118.14         8.51 o
  -8   4  11         41.40         40.99         3.49 o
  -7   4  11        284.15        268.99         8.53 o
  -6   4  11          4.57          5.74         1.25 o
  -5   4  11         55.53         52.71         3.19 o
  -4   4  11         17.03         15.55         1.95 o
  -3   4  11        110.83        112.68         4.83 o
  -2   4  11        162.61        160.65         7.97 o
  -1   4  11         27.30         20.49         3.03 o
   0   4  11         66.34         61.05         5.15 o
   1   4  11        433.85        447.52        14.17 o
   2   4  11         14.93         21.16         3.32 o
   3   4  11         22.95         24.97         3.17 o
   4   4  11         14.92         12.86         3.02 o
   5   4  11          0.11         -1.61         1.61 o
   6   4  11         31.40         37.38         5.17 o
 -10   5  11          5.86          3.22         2.40 o
  -9   5  11         57.11         65.38         6.14 o
  -8   5  11          0.01         -0.83         1.15 o
  -7   5  11          7.55          4.60         1.41 o
  -6   5  11         40.36         35.04         3.46 o
  -5   5  11        254.94        255.66         7.96 o
  -4   5  11         32.17         23.42         3.33 o
  -3   5  11        271.68        285.43        11.13 o
  -2   5  11         90.22         94.30         6.50 o
  -1   5  11          9.42          2.57         1.60 o
   0   5  11        109.94         95.97         8.82 o
   1   5  11         58.16         43.23         6.21 o
   2   5  11         11.89         18.45         3.28 o
   3   5  11         33.89         27.72         4.07 o
   4   5  11         36.37         31.51         4.59 o
   5   5  11         71.83         74.30         7.15 o
  -9   6  11          1.92          7.96         4.34 o
  -8   6  11        101.81        107.63         7.63 o
  -7   6  11         12.34          8.40         3.33 o
  -6   6  11          0.35         -0.26         1.27 o
  -5   6  11        211.55        232.58         8.94 o
  -4   6  11         58.65         51.42         5.02 o
  -3   6  11         46.46         41.21         4.48 o
  -2   6  11         38.97         39.34         4.49 o
  -1   6  11          9.97          9.16         2.32 o
   0   6  11          0.03          0.20         1.62 o
   1   6  11          0.97          1.75         1.49 o
   2   6  11          0.22          2.02         1.59 o
   3   6  11          0.06         -2.18         2.18 o
   4   6  11         11.56          4.57         9.12 o
  -8   7  11          2.32          2.49         2.06 o
  -7   7  11          9.97          7.31         2.48 o
  -6   7  11          3.33          0.44         1.46 o
  -5   7  11         19.33         15.75         3.03 o
  -4   7  11         24.04          4.76         6.13 o
  -3   7  11         58.25         59.47         5.70 o
  -2   7  11         40.71         44.41         5.08 o
  -1   7  11         94.76         99.14         7.50 o
   0   7  11          7.50          4.05         2.06 o
   1   7  11        106.17        111.83         8.45 o
   2   7  11          0.02         -0.31         2.32 o
   3   7  11          0.05          2.55         3.18 o
  -7   8  11         18.31         20.88         6.55 o
  -6   8  11         45.44         47.31         6.55 o
  -5   8  11          0.76          1.93         1.88 o
  -4   8  11          0.28         -0.16         2.24 o
  -3   8  11          0.02         -1.32         1.37 o
  -2   8  11         42.33         36.47         4.83 o
  -1   8  11         12.43         14.99         4.26 o
   0   8  11         42.08         51.12         5.78 o
   1   8  11         35.58         39.96         8.39 o
   2   8  11          5.03          6.12         3.94 o
  -4   9  11          3.51          1.82         3.95 o
  -3   9  11          3.57          1.16         2.25 o
  -2   9  11          8.83         10.15         4.51 o
   0 -11  12          1.27          8.24         4.15 o
   1 -11  12        103.79        106.92        13.24 o
  -4 -10  12         39.52         53.60        10.62 o
  -2 -10  12         65.29         73.33         5.89 o
  -1 -10  12        236.83        261.37        10.37 o
   0 -10  12         50.87         55.82         5.21 o
   1 -10  12          1.55          2.49         1.39 o
   2 -10  12        337.68        363.78        12.55 o
   3 -10  12          3.09          1.07         1.63 o
   4 -10  12          6.79          5.15         3.49 o
  -5  -9  12        128.78        140.68        11.95 o
  -4  -9  12         28.21         29.07         3.63 o
  -3  -9  12          3.06          1.67         1.13 o
  -2  -9  12          4.73          4.61         1.27 o
  -1  -9  12         10.48          9.31         2.46 o
   0  -9  12         66.37         60.28         4.44 o
   1  -9  12        241.95        257.30         9.09 o
   2  -9  12        146.23        154.08         7.14 o
   3  -9  12         28.97         40.19         3.72 o
   4  -9  12         18.04         17.99         2.57 o
   5  -9  12         64.69         68.93         5.13 o
   6  -9  12         16.13         17.10         4.88 o
  -6  -8  12          3.02          5.05         1.85 o
  -5  -8  12          1.59          0.73         1.17 o
  -4  -8  12         55.77         56.87         4.40 o
  -3  -8  12        173.49        156.17         6.24 o
  -2  -8  12          1.89          0.21         1.08 o
  -1  -8  12         70.76         74.09         4.70 o
   0  -8  12         73.40         68.91         4.52 o
   1  -8  12         78.01         90.42         5.19 o
   2  -8  12         44.46         47.00         3.83 o
   3  -8  12         42.42         56.15         4.22 o
   4  -8  12          1.78          3.78         1.73 o
   5  -8  12         99.56         87.92         5.60 o
   6  -8  12          0.95          2.51         1.38 o
   7  -8  12         47.97         49.83         9.05 o
  -7  -7  12          2.20          2.84         1.46 o
  -6  -7  12        282.63        303.11        11.07 o
  -5  -7  12          0.02         -0.11         1.14 o
  -4  -7  12        248.32        259.98         8.45 o
  -3  -7  12        401.42        409.27         9.67 o
  -2  -7  12        105.41        110.15         4.93 o
  -1  -7  12        170.36        167.38         6.65 o
   0  -7  12          1.80          0.48         1.13 o
   1  -7  12         74.79         71.83         4.45 o
   2  -7  12        223.04        210.68         7.61 o
   3  -7  12        172.70        167.91         6.88 o
   4  -7  12         34.53         31.73         3.11 o
   5  -7  12        178.27        185.75         8.74 o
   6  -7  12         14.42          9.60         2.04 o
   7  -7  12          8.13          9.63         2.20 o
  -8  -6  12          2.03          0.50         1.36 o
  -7  -6  12          0.09         -0.76         1.17 o
  -6  -6  12         54.01         52.39         3.75 o
  -5  -6  12          7.41          8.17         1.60 o
  -4  -6  12          0.51          0.64         1.12 o
  -3  -6  12         38.14         36.37         2.59 o
  -2  -6  12          0.07         -0.20         0.74 o
  -1  -6  12         25.97         26.14         2.11 o
   0  -6  12          5.18          7.22         2.07 o
   1  -6  12        477.69        501.09        11.02 o
   2  -6  12        194.80        191.77         6.95 o
   3  -6  12        179.71        181.55         7.66 o
   4  -6  12        176.31        165.56         7.80 o
   5  -6  12        126.08        119.05         6.80 o
   6  -6  12          8.12          8.36         1.49 o
   7  -6  12         32.55         33.80         3.32 o
   8  -6  12          0.22          5.57         8.98 o
  -8  -5  12          0.23          1.09         1.37 o
  -7  -5  12          1.37          0.29         1.40 o
  -6  -5  12         83.12         76.13         4.71 o
  -5  -5  12         65.99         64.10         3.68 o
  -4  -5  12        293.78        292.06         7.65 o
  -3  -5  12          1.51          0.68         0.81 o
  -2  -5  12        458.03        461.25         9.28 o
  -1  -5  12        104.47        100.63         4.76 o
   0  -5  12         58.21         54.92         3.54 o
   1  -5  12          0.15          0.00         0.82 o
   2  -5  12         27.77         25.83         2.56 o
   3  -5  12          0.19          1.24         0.88 o
   4  -5  12         71.85         69.84         5.87 o
   5  -5  12         24.42         21.86         2.98 o
   6  -5  12         18.43         25.55         2.95 o
   7  -5  12          2.09          0.57         1.81 o
   8  -5  12          3.09          3.25         2.55 o
  -9  -4  12         29.22         31.34         4.50 o
  -8  -4  12          9.38          5.48         2.05 o
  -7  -4  12         27.93         31.52         3.10 o
  -6  -4  12         87.80         86.10         3.92 o
  -5  -4  12        102.59        104.20         4.13 o
  -4  -4  12         21.74         14.58         1.56 o
  -3  -4  12        169.95        159.80         5.84 o
  -2  -4  12         55.25         52.78         3.37 o
  -1  -4  12         91.82         88.38         4.29 o
   0  -4  12         15.92         14.27         1.83 o
   1  -4  12         16.65         15.46         1.85 o
   2  -4  12          4.83          2.26         1.08 o
   3  -4  12        275.39        270.49        10.80 o
   4  -4  12          0.11         -0.46         1.66 o
   5  -4  12         39.76         46.54         4.53 o
   6  -4  12         35.44         38.07         3.20 o
   7  -4  12          8.62          9.42         1.91 o
   8  -4  12          0.80         -0.52         2.86 o
 -10  -3  12        124.47        136.93        15.50 o
  -9  -3  12         31.40         34.02         3.93 o
  -8  -3  12        135.62        132.72         7.32 o
  -7  -3  12          0.04         -0.52         1.21 o
  -6  -3  12          2.68          3.88         1.07 o
  -5  -3  12         24.28         17.45         1.72 o
  -4  -3  12        266.14        263.75         6.23 o
  -3  -3  12         62.40         63.17         3.18 o
  -2  -3  12         44.47         46.41         2.91 o
  -1  -3  12         95.63         86.66         3.61 o
   0  -3  12        593.79        600.15         9.42 o
   1  -3  12        144.67        144.44         5.11 o
   2  -3  12        201.05        204.70         6.18 o
   3  -3  12         64.85         62.47         4.22 o
   4  -3  12          3.58          0.23         0.95 o
   5  -3  12         12.09          7.40         1.52 o
   6  -3  12         24.91         26.99         2.67 o
   7  -3  12         85.43         91.82         7.34 o
   8  -3  12          0.01         -2.25         2.25 o
 -10  -2  12          5.91          7.94         2.99 o
  -9  -2  12         46.79         41.31         4.36 o
  -8  -2  12         75.47         65.48         5.15 o
  -7  -2  12         33.81         28.44         3.22 o
  -6  -2  12         18.89         18.40         2.20 o
  -5  -2  12         91.29         85.17         3.60 o
  -4  -2  12         14.85         12.57         1.41 o
  -3  -2  12        265.55        272.46         7.03 o
  -2  -2  12        162.94        160.85         5.86 o
  -1  -2  12         43.85         44.11         2.56 o
   0  -2  12         30.57         29.37         2.34 o
   1  -2  12        135.46        128.76         5.11 o
   2  -2  12        199.75        190.31         7.09 o
   3  -2  12         58.22         50.73         3.36 o
   4  -2  12        389.14        389.10         8.82 o
   5  -2  12        136.81        132.03         6.14 o
   6  -2  12         63.36         57.96         3.88 o
   7  -2  12        140.75        140.34         7.77 o
   8  -2  12          2.17          2.60         1.78 o
 -10  -1  12         72.58         79.78        11.97 o
  -9  -1  12        187.91        204.82         9.23 o
  -8  -1  12        252.79        272.46        10.14 o
  -7  -1  12         29.75         28.51         2.71 o
  -6  -1  12        144.07        155.30         6.11 o
  -5  -1  12         73.40         65.46         3.85 o
  -4  -1  12        149.74        133.80         4.68 o
  -3  -1  12         23.48         24.38         2.14 o
  -2  -1  12         81.96         79.41         3.72 o
  -1  -1  12         31.59         26.37         2.50 o
   0  -1  12        159.18        152.79         5.20 o
   1  -1  12         78.61         81.48         3.79 o
   2  -1  12         88.52         96.14         5.06 o
   3  -1  12         77.90         76.63         4.06 o
   4  -1  12         17.40         14.22         1.80 o
   5  -1  12          7.99          5.64         1.28 o
   6  -1  12         29.24         24.39         3.20 o
   7  -1  12         11.20          8.64         2.14 o
   8  -1  12         17.72         15.43         3.82 o
 -10   0  12          2.64          0.99         2.33 o
  -9   0  12          2.91          3.20         2.03 o
  -8   0  12          2.06          2.15         1.52 o
  -7   0  12          0.19          0.66         0.92 o
  -6   0  12         60.69         53.30         4.55 o
  -5   0  12          0.11          0.27         0.81 o
  -4   0  12        579.78        568.94        14.95 o
  -3   0  12          4.58         11.65         1.69 o
  -2   0  12        178.16        188.97         8.02 o
  -1   0  12         19.10         19.94         2.72 o
   0   0  12         21.51         22.94         3.74 o
   1   0  12         29.90         31.66         2.94 o
   2   0  12         52.66         44.19         3.22 o
   3   0  12          5.61          4.91         1.09 o
   4   0  12         15.23         17.88         1.96 o
   5   0  12         60.12         61.61         4.33 o
   6   0  12          9.91          8.66         1.92 o
   7   0  12         73.41         84.31         6.15 o
 -10   1  12          1.19          1.06         1.52 o
  -9   1  12         35.59         34.37         3.95 o
  -8   1  12         88.68         92.25         8.42 o
  -7   1  12         58.11         56.46         4.84 o
  -6   1  12        222.29        218.52         8.18 o
  -5   1  12         21.42         16.08         2.27 o
  -4   1  12         15.47         16.88         2.14 o
  -3   1  12         40.08         36.61         3.15 o
  -2   1  12         23.13         16.65         2.16 o
  -1   1  12        128.22        115.10         5.46 o
   0   1  12        103.83         87.48         4.84 o
   1   1  12         10.83          7.32         1.53 o
   2   1  12         27.78         22.54         2.58 o
   3   1  12         49.00         47.21         3.78 o
   4   1  12          1.06          1.36         0.94 o
   5   1  12         93.85        100.21         7.36 o
   6   1  12         35.28         34.99         4.70 o
   7   1  12         32.41         37.76         4.40 o
 -10   2  12         37.07         34.79         6.72 o
  -9   2  12          4.32          5.56         1.66 o
  -8   2  12         45.74         39.39         4.05 o
  -7   2  12          3.28          4.31         1.41 o
  -6   2  12         24.36         21.46         2.61 o
  -5   2  12          0.01          1.60         1.06 o
  -4   2  12         82.91         83.73         6.13 o
  -3   2  12         27.78         27.81         2.86 o
  -2   2  12        744.02        763.75        14.32 o
  -1   2  12         20.84         21.40         2.53 o
   0   2  12        563.31        582.66        12.73 o
   1   2  12         60.98         57.57         4.71 o
   2   2  12        142.04        144.52         6.58 o
   3   2  12          2.48          2.45         1.24 o
   4   2  12          4.89          0.62         1.25 o
   5   2  12          2.09          2.01         1.47 o
   6   2  12         91.76         94.11         7.85 o
   7   2  12          4.04          1.47         3.71 o
 -10   3  12          1.96         -1.30         2.52 o
  -9   3  12         18.80         18.49         3.08 o
  -8   3  12         45.57         57.50         4.85 o
  -7   3  12         73.22         73.23         4.57 o
  -6   3  12          0.08         -1.12         1.26 o
  -5   3  12         50.24         45.96         3.34 o
  -4   3  12         43.25         35.15         3.25 o
  -3   3  12         11.86         12.54         2.03 o
  -2   3  12          9.51          7.04         1.55 o
  -1   3  12        184.48        192.80         6.77 o
   0   3  12          1.48          5.99         1.38 o
   1   3  12         25.96         21.77         2.70 o
   2   3  12          1.63          2.12         1.14 o
   3   3  12          2.37          6.23         2.44 o
   4   3  12          2.05          1.38         1.85 o
   5   3  12         28.06         28.72         4.30 o
   6   3  12         14.14         19.29         3.88 o
 -10   4  12          5.28          2.54         3.46 o
  -9   4  12          0.02         -0.88         1.50 o
  -8   4  12        268.17        270.49         9.22 o
  -7   4  12         10.50          5.33         1.31 o
  -6   4  12         77.90         80.49         4.69 o
  -5   4  12          7.70          7.90         1.44 o
  -4   4  12          0.31          1.01         1.00 o
  -3   4  12          3.16          2.12         1.37 o
  -2   4  12        116.20        104.87         6.79 o
  -1   4  12        215.38        201.34        15.30 o
   0   4  12        472.69        460.56        14.71 o
   1   4  12        196.40        190.22         9.71 o
   2   4  12        318.05        338.26        13.36 o
   3   4  12          0.73          1.97         2.96 o
   4   4  12         47.82         49.08         5.69 o
   5   4  12          1.33         -1.11         1.61 o
  -9   5  12          2.08          1.97         2.90 o
  -8   5  12          4.20          0.02         1.25 o
  -7   5  12         53.70         52.24         4.48 o
  -6   5  12         43.74         39.75         3.86 o
  -5   5  12        121.68        116.20         9.56 o
  -4   5  12          2.41          2.22         1.43 o
  -3   5  12        108.04         94.34         7.33 o
  -2   5  12         17.82         12.36         2.51 o
  -1   5  12         58.52         56.18         6.16 o
   0   5  12         18.16         18.59         3.24 o
   1   5  12        112.35        100.07         7.48 o
   2   5  12         38.52         37.74         4.74 o
   3   5  12         77.07         78.05         6.98 o
   4   5  12          0.97          2.81         9.63 o
  -8   6  12         14.95         12.78         2.78 o
  -7   6  12        117.97        110.91         9.66 o
  -6   6  12         86.04         87.54         6.73 o
  -5   6  12         13.97         11.25         2.32 o
  -4   6  12        316.38        331.14        15.12 o
  -3   6  12         32.42         35.79         7.08 o
  -2   6  12        104.17        120.67         8.03 o
  -1   6  12         50.53         56.87         5.69 o
   0   6  12         22.36         18.38         3.33 o
   1   6  12          4.05          4.56         1.92 o
   2   6  12        259.46        297.71        13.71 o
   3   6  12          8.71         14.82         3.30 o
  -7   7  12          4.46          5.30         4.55 o
  -6   7  12          2.33          2.18         1.79 o
  -5   7  12         55.48         64.54         7.36 o
  -4   7  12          0.58         -1.44         1.44 o
  -3   7  12        108.43        105.99         7.89 o
  -2   7  12          2.56          2.72         2.63 o
  -1   7  12          2.52          3.61         1.66 o
   0   7  12          0.01         -2.00         2.00 o
   1   7  12         60.63         77.98         7.23 o
   2   7  12         39.35         30.99         7.70 o
  -5   8  12          9.64          7.54         3.55 o
  -4   8  12         66.91         70.80         8.02 o
  -3   8  12          6.26          5.69         2.22 o
  -2   8  12         24.31         31.89         4.66 o
  -1   8  12          0.00          0.41         1.68 o
  -2 -10  13         50.99         69.76        12.19 o
  -1 -10  13        150.12        158.11        11.69 o
   0 -10  13          0.24         -0.65         1.84 o
   1 -10  13         34.56         33.06         3.88 o
   2 -10  13        215.60        217.16        19.81 o
   3 -10  13         58.53         58.82         7.92 o
   4 -10  13         37.63          4.64         5.29 o
  -5  -9  13         23.35         31.95         8.78 o
  -4  -9  13         33.26         25.21         4.98 o
  -3  -9  13          2.31          3.40         1.60 o
  -2  -9  13         67.81         72.69         4.55 o
  -1  -9  13         17.32         20.00         3.34 o
   0  -9  13          0.12          1.00         1.59 o
   1  -9  13         10.78         11.38         2.24 o
   2  -9  13        282.26        300.43        10.20 o
   3  -9  13         64.34         63.02         4.77 o
   4  -9  13        136.54        159.12         9.12 o
   5  -9  13         30.41         31.38         5.99 o
  -6  -8  13          2.60          6.04         5.35 o
  -5  -8  13         10.57          9.76         2.87 o
  -4  -8  13          2.32          4.58         1.58 o
  -3  -8  13        313.65        321.30         9.21 o
  -2  -8  13         73.84         85.33         5.17 o
  -1  -8  13        158.15        159.81         7.05 o
   0  -8  13         21.59         15.71         2.33 o
   1  -8  13         25.22         26.43         2.98 o
   2  -8  13          4.31          6.38         1.64 o
   3  -8  13          2.61          3.73         1.40 o
   4  -8  13          2.72          2.34         2.33 o
   5  -8  13         10.20          8.51         1.92 o
  -7  -7  13         15.06         11.93         5.30 o
  -6  -7  13          2.05          0.31         1.19 o
  -5  -7  13        107.95        106.70         6.03 o
  -4  -7  13         15.77         19.38         2.21 o
  -3  -7  13         19.27         21.62         2.37 o
  -2  -7  13        105.94        110.02         5.64 o
  -1  -7  13         14.10         12.71         1.99 o
   0  -7  13          1.75          1.37         1.92 o
   1  -7  13        122.12        115.15         5.77 o
   2  -7  13          6.92          4.04         1.43 o
   3  -7  13         77.99         74.84         4.77 o
   4  -7  13         88.76         96.50         6.40 o
   5  -7  13          7.92          6.86         1.73 o
   6  -7  13        114.95        125.23         6.84 o
  -8  -6  13          0.09          4.08         3.78 o
  -7  -6  13         71.64         71.40         5.08 o
  -6  -6  13         15.98         15.87         2.21 o
  -5  -6  13         38.99         34.45         3.07 o
  -4  -6  13          3.18          2.64         0.98 o
  -3  -6  13         45.10         43.92         2.92 o
  -2  -6  13         61.97         63.76         3.47 o
  -1  -6  13        279.51        302.29        11.13 o
   0  -6  13          9.41          6.72         1.61 o
   1  -6  13        668.04        694.48        13.45 o
   2  -6  13          6.99          7.69         1.54 o
   3  -6  13         54.41         60.46         4.07 o
   4  -6  13          4.26          6.36         1.75 o
   5  -6  13         35.90         29.45         3.57 o
   6  -6  13          1.90          1.49         1.23 o
   7  -6  13         89.65         97.45         7.30 o
  -8  -5  13         12.64         10.73         1.99 o
  -7  -5  13        129.99        130.14         7.36 o
  -6  -5  13        135.16        132.01         6.30 o
  -5  -5  13        108.46        110.31         5.06 o
  -4  -5  13         12.51          9.75         1.62 o
  -3  -5  13        215.98        222.71         7.39 o
  -2  -5  13        128.97        130.95         5.19 o
  -1  -5  13         72.20         76.29         4.63 o
   0  -5  13        445.32        465.21        10.55 o
   1  -5  13         56.75         47.75         4.22 o
   2  -5  13         20.20         20.18         2.27 o
   3  -5  13         49.91         42.28         3.94 o
   4  -5  13         42.92         31.72         4.17 o
   5  -5  13        156.68        159.53        12.11 o
   6  -5  13        106.66        116.07         6.35 o
   7  -5  13         17.55         13.96         2.91 o
  -8  -4  13         34.17         37.78         4.95 o
  -7  -4  13         96.95         95.12         6.18 o
  -6  -4  13          5.25          6.62         1.80 o
  -5  -4  13        117.54        126.61         5.25 o
  -4  -4  13          3.34          1.11         0.88 o
  -3  -4  13         30.86         26.26         2.55 o
  -2  -4  13         41.70         35.36         3.15 o
  -1  -4  13        135.31        126.56         5.38 o
   0  -4  13         53.18         46.23         3.26 o
   1  -4  13         91.64         97.00         4.69 o
   2  -4  13         28.00         29.24         2.90 o
   3  -4  13         30.59         32.32         3.97 o
   4  -4  13         99.78         93.15         6.81 o
   5  -4  13         33.33         29.11         3.39 o
   6  -4  13          5.10          1.08         1.72 o
   7  -4  13          6.70          4.53         3.09 o
  -9  -3  13         15.30         12.53         2.88 o
  -8  -3  13          0.01          1.34         1.49 o
  -7  -3  13          1.76          2.31         1.28 o
  -6  -3  13         31.12         31.31         2.67 o
  -5  -3  13        156.43        157.92         5.20 o
  -4  -3  13         20.76         16.98         1.73 o
  -3  -3  13        277.00        282.19         7.57 o
  -2  -3  13          0.01         -0.16         0.79 o
  -1  -3  13        332.26        339.01         7.47 o
   0  -3  13        151.30        155.25         5.06 o
   1  -3  13        455.58        467.02        10.22 o
   2  -3  13        576.21        615.75        13.28 o
   3  -3  13         16.82         11.23         4.47 o
   4  -3  13        246.31        256.38        10.92 o
   5  -3  13        132.74        138.28         7.10 o
   6  -3  13          2.85          1.81         1.73 o
   7  -3  13         22.26         33.34         4.66 o
  -9  -2  13         10.03         14.51         2.71 o
  -8  -2  13         67.71         63.64         5.11 o
  -7  -2  13          1.33         -0.09         1.18 o
  -6  -2  13        238.44        235.05         7.95 o
  -5  -2  13        119.54        110.35         5.24 o
  -4  -2  13          3.42          2.86         0.81 o
  -3  -2  13        386.45        376.52         7.95 o
  -2  -2  13        237.67        237.66         6.79 o
  -1  -2  13        329.59        341.82         8.05 o
   0  -2  13         71.06         71.70         3.78 o
   1  -2  13         16.15         13.60         1.76 o
   2  -2  13          0.06          0.78         0.96 o
   3  -2  13        426.78        421.29        11.35 o
   4  -2  13         27.10         31.16         3.09 o
   5  -2  13         24.80         19.68         2.30 o
   6  -2  13          0.25          1.65         1.24 o
   7  -2  13         11.79         11.67         2.96 o
  -9  -1  13        291.80        318.63        14.06 o
  -8  -1  13         29.53         36.39         6.53 o
  -7  -1  13        148.74        145.61         6.27 o
  -6  -1  13          0.61          0.97         1.27 o
  -5  -1  13         77.76         68.43         4.12 o
  -4  -1  13         40.50         35.34         2.55 o
  -3  -1  13         92.19         96.91         4.41 o
  -2  -1  13         42.01         37.86         3.13 o
  -1  -1  13        627.84        628.01        16.94 o
   0  -1  13         30.39         27.47         3.28 o
   1  -1  13        287.27        284.12        14.07 o
   2  -1  13        167.20        173.56         7.14 o
   3  -1  13         26.02         29.11         3.66 o
   4  -1  13        151.18        160.59         6.33 o
   5  -1  13         15.63         13.96         1.93 o
   6  -1  13         26.20         27.02         3.39 o
   7  -1  13        127.35        110.86         7.13 o
  -9   0  13         55.24         60.96         6.25 o
  -8   0  13        140.57        133.76         8.75 o
  -7   0  13         18.20         18.16         3.36 o
  -6   0  13        171.70        179.01         7.64 o
  -5   0  13         11.82          9.79         1.67 o
  -4   0  13         11.50          7.63         1.66 o
  -3   0  13        206.33        204.95         7.17 o
  -2   0  13         11.43          5.69         1.61 o
  -1   0  13         87.60         85.44         5.73 o
   0   0  13         18.46         22.03         2.92 o
   1   0  13          9.42          6.05         1.42 o
   2   0  13         99.23         96.31         5.44 o
   3   0  13         27.36         25.63         2.45 o
   4   0  13        147.84        144.69         6.96 o
   5   0  13          5.22          6.61         2.29 o
   6   0  13         39.33         34.52         4.73 o
   7   0  13         53.65         48.22         6.90 o
  -9   1  13          0.05          2.96         1.85 o
  -8   1  13         18.52         23.06         3.74 o
  -7   1  13        382.38        407.34        12.02 o
  -6   1  13          1.05          0.91         1.21 o
  -5   1  13        218.87        230.01         8.51 o
  -4   1  13          1.74          3.44         1.22 o
  -3   1  13         15.01         18.05         2.39 o
  -2   1  13          2.29          0.38         1.08 o
  -1   1  13        138.03        135.13         6.26 o
   0   1  13         13.58         17.13         2.36 o
   1   1  13        279.73        269.67         9.06 o
   2   1  13          8.66          6.31         1.55 o
   3   1  13        149.16        158.29         7.29 o
   4   1  13          0.18          0.44         1.42 o
   5   1  13          5.62          2.48         2.95 o
   6   1  13         85.39         85.64         7.59 o
   7   1  13         49.94         58.64        11.06 o
  -9   2  13          3.30          3.42         1.33 o
  -8   2  13         19.19         19.92         3.03 o
  -7   2  13          1.40          1.22         1.18 o
  -6   2  13        169.94        170.07         7.64 o
  -5   2  13          0.93          1.49         1.14 o
  -4   2  13        283.04        254.37         8.74 o
  -3   2  13         47.20         50.69         3.97 o
  -2   2  13         72.98         61.32         4.34 o
  -1   2  13          8.84          5.24         1.45 o
   0   2  13          8.20          6.22         1.65 o
   1   2  13        101.97        105.41         5.84 o
   2   2  13        155.83        149.01         7.10 o
   3   2  13        134.28        143.79         7.09 o
   4   2  13          0.97          2.45         1.57 o
   5   2  13          4.22          4.40         2.17 o
   6   2  13         43.33         51.63        10.35 o
  -9   3  13          3.39          0.96         1.90 o
  -8   3  13          5.10          2.84         1.57 o
  -7   3  13         14.02         12.42         2.07 o
  -6   3  13         62.13         56.01         4.01 o
  -5   3  13        336.41        365.78        11.07 o
  -4   3  13          6.22          3.46         1.37 o
  -3   3  13        232.79        240.17         8.76 o
  -2   3  13         10.09          8.07         1.83 o
  -1   3  13         33.31         39.16         3.69 o
   0   3  13          7.68          2.61         2.20 o
   1   3  13         48.46         36.97         3.76 o
   2   3  13         33.12         39.44         3.85 o
   3   3  13        312.68        332.69        13.51 o
   4   3  13         50.99         48.66         7.10 o
   5   3  13         50.65         62.30         6.59 o
  -9   4  13          5.48          6.24         2.72 o
  -8   4  13        139.86        156.03         8.02 o
  -7   4  13          0.09         -1.18         1.18 o
  -6   4  13         50.36         53.48         4.45 o
  -5   4  13         55.33         53.63         4.37 o
  -4   4  13        149.01        148.46         8.31 o
  -3   4  13         27.31         25.06         3.62 o
  -2   4  13        110.60         96.85         6.84 o
  -1   4  13        296.34        328.17        12.67 o
   0   4  13         36.70         35.37         4.37 o
   1   4  13         78.54         77.39         6.57 o
   2   4  13         99.68        104.83         7.70 o
   3   4  13         15.23         18.75         3.43 o
   4   4  13         31.99         26.20         5.48 o
  -8   5  13         38.18         37.06         4.71 o
  -7   5  13         10.03          8.04         2.28 o
  -6   5  13         56.11         62.96         5.83 o
  -5   5  13         56.69         60.33         5.58 o
  -4   5  13         64.38         65.53         5.87 o
  -3   5  13        216.85        222.77        13.09 o
  -2   5  13          0.27          1.84         1.96 o
  -1   5  13         73.94         80.98         6.75 o
   0   5  13          4.39         -1.64         1.64 o
   1   5  13         97.14         96.62         7.67 o
   2   5  13         85.34         88.63         8.07 o
   3   5  13         17.70         10.34         5.17 o
  -7   6  13          5.82          8.90         4.40 o
  -6   6  13          2.79          2.34         5.97 o
  -5   6  13         13.36          6.10         2.90 o
  -4   6  13         33.09         37.45         4.69 o
  -3   6  13         35.61         37.08         4.77 o
  -2   6  13         69.90         76.15         6.68 o
  -1   6  13          2.35          3.52         2.02 o
   0   6  13         26.00         27.43         4.16 o
   1   6  13          0.13          0.66         1.52 o
   2   6  13         46.24         62.60        11.15 o
  -5   7  13          0.11          5.71         2.56 o
  -4   7  13         89.72         95.80         8.57 o
  -3   7  13        115.87        112.62         8.40 o
  -2   7  13        212.53        231.09        12.12 o
  -1   7  13         96.90         92.26         7.83 o
   0   7  13         23.84         45.12         9.89 o
  -1 -10  14        149.14        167.57        16.23 o
  -3  -9  14          4.48         18.01         6.71 o
  -2  -9  14         17.60         18.06         2.54 o
  -1  -9  14          0.03          1.03         1.40 o
   0  -9  14         53.20         52.88         4.37 o
   1  -9  14         16.90         14.44         2.78 o
   2  -9  14         82.91         77.95         5.39 o
   3  -9  14         57.69         52.00         6.97 o
  -5  -8  14          0.22         -1.84         1.84 o
  -4  -8  14          3.35          2.03         1.60 o
  -3  -8  14          3.85          6.52         1.95 o
  -2  -8  14         40.85         37.19         3.51 o
  -1  -8  14         66.29         66.20         4.74 o
   0  -8  14         44.69         50.83         4.15 o
   1  -8  14        272.58        282.43         9.70 o
   2  -8  14          0.76          1.29         1.24 o
   3  -8  14         93.76        107.33         6.02 o
   4  -8  14         25.08         33.07         4.13 o
  -6  -7  14        212.79        236.30        12.57 o
  -5  -7  14          0.18          0.91         1.41 o
  -4  -7  14        143.38        147.76         6.34 o
  -3  -7  14          0.95          0.39         1.07 o
  -2  -7  14         74.55         75.13         4.90 o
  -1  -7  14          3.12          3.32         1.34 o
   0  -7  14          2.17          4.48         1.45 o
   1  -7  14          9.46          7.29         2.46 o
   2  -7  14          8.64         10.48         1.87 o
   3  -7  14          0.00         -1.12         1.76 o
   4  -7  14         21.78         25.16         3.44 o
   5  -7  14          0.56          1.59         1.37 o
  -7  -6  14          0.04          1.72         2.99 o
  -6  -6  14          2.73          2.63         1.17 o
  -5  -6  14        104.11        112.71         5.59 o
  -4  -6  14         68.06         64.44         4.03 o
  -3  -6  14         14.95         12.69         1.85 o
  -2  -6  14        106.25        106.33         5.03 o
  -1  -6  14         45.01         45.72         3.67 o
   0  -6  14         24.37         23.25         3.72 o
   1  -6  14        175.10        174.86         7.04 o
   2  -6  14          0.63          0.60         1.05 o
   3  -6  14         94.75        103.83         6.53 o
   4  -6  14          0.22         -0.28         1.59 o
   5  -6  14          4.05          6.00         1.81 o
   6  -6  14          1.58          4.64         2.34 o
  -7  -5  14         39.29         46.88         4.58 o
  -6  -5  14         59.00         63.37         5.23 o
  -5  -5  14        118.47        116.79         5.37 o
  -4  -5  14        143.07        140.85         5.79 o
  -3  -5  14         35.56         29.58         2.64 o
  -2  -5  14         96.11         89.22         4.82 o
  -1  -5  14         22.01         22.79         2.48 o
   0  -5  14         84.29         87.17         4.79 o
   1  -5  14         29.10         26.96         2.71 o
   2  -5  14          0.02         -1.23         1.23 o
   3  -5  14          0.89          1.38         1.17 o
   4  -5  14         62.59         56.38         4.81 o
   5  -5  14         41.95         48.59         5.39 o
   6  -5  14          0.15         -0.06         1.94 o
  -8  -4  14         21.00         14.53         5.82 o
  -7  -4  14          8.18          5.49         2.10 o
  -6  -4  14         55.83         53.27         4.12 o
  -5  -4  14          4.96          3.22         1.18 o
  -4  -4  14        120.84        119.08         5.19 o
  -3  -4  14         54.84         52.79         3.73 o
  -2  -4  14         39.59         41.04         3.58 o
  -1  -4  14          0.53          0.02         1.03 o
   0  -4  14        226.45        223.56         7.42 o
   1  -4  14          0.41          0.36         0.91 o
   2  -4  14        127.62        139.73         8.35 o
   3  -4  14         38.07         34.95         4.36 o
   4  -4  14         11.40         13.84         2.93 o
   5  -4  14        109.42        116.43         8.15 o
   6  -4  14          2.61          5.87         1.98 o
  -9  -3  14          9.81          0.75         3.70 o
  -8  -3  14         43.05         45.09         4.56 o
  -7  -3  14         14.70         11.51         2.25 o
  -6  -3  14        177.85        190.83         7.48 o
  -5  -3  14        122.58        112.72         5.03 o
  -4  -3  14         16.92         17.91         1.82 o
  -3  -3  14          6.64          6.31         1.41 o
  -2  -3  14        174.87        167.71         6.01 o
  -1  -3  14         45.09         47.81         3.37 o
   0  -3  14          0.20          1.37         0.96 o
   1  -3  14        188.31        190.56         7.47 o
   2  -3  14         72.76         71.44         5.87 o
   3  -3  14          3.23          3.95         1.68 o
   4  -3  14          0.24          0.25         1.27 o
   5  -3  14          0.59          2.01         1.66 o
   6  -3  14          0.93         -0.76         2.24 o
  -9  -2  14          3.31         -0.42         2.65 o
  -8  -2  14          8.23          6.82         2.37 o
  -7  -2  14         42.09         38.51         3.86 o
  -6  -2  14        213.42        221.23         7.99 o
  -5  -2  14         40.87         39.62         3.30 o
  -4  -2  14         71.16         81.45         4.09 o
  -3  -2  14        119.78        125.54         4.83 o
  -2  -2  14         34.59         35.94         2.82 o
  -1  -2  14         16.72         19.00         2.10 o
   0  -2  14         11.04          9.88         1.61 o
   1  -2  14        115.31        115.64         5.98 o
   2  -2  14        164.74        155.14         7.08 o
   3  -2  14        194.34        185.63         8.71 o
   4  -2  14        348.54        357.06        13.29 o
   5  -2  14         10.35         15.37         2.51 o
   6  -2  14         50.84         47.66         5.53 o
  -9  -1  14         12.64          9.05         4.23 o
  -8  -1  14         42.16         36.74         4.97 o
  -7  -1  14         26.97         27.74         3.34 o
  -6  -1  14         62.33         65.54         5.03 o
  -5  -1  14         15.87         18.35         2.68 o
  -4  -1  14         49.71         41.85         3.79 o
  -3  -1  14         87.76         84.33         4.91 o
  -2  -1  14          7.93          7.11         1.49 o
  -1  -1  14         30.08         26.43         3.33 o
   0  -1  14          0.24          0.76         1.24 o
   1  -1  14         34.48         36.25         3.42 o
   2  -1  14          2.58         -1.39         1.48 o
   3  -1  14         42.76         48.29         6.00 o
   4  -1  14         45.81         49.11         3.71 o
   5  -1  14         49.46         58.23         4.96 o
   6  -1  14          3.93          4.22         4.30 o
  -9   0  14         72.98         86.25         9.19 o
  -8   0  14         54.28         55.24         5.84 o
  -7   0  14        186.06        205.21         8.85 o
  -6   0  14          1.90          2.16         1.30 o
  -5   0  14        137.53        149.63         6.37 o
  -4   0  14        259.22        240.43         8.71 o
  -3   0  14         21.35         19.70         2.13 o
  -2   0  14        751.65        778.91        15.40 o
  -1   0  14         36.15         30.31         3.12 o
   0   0  14        249.46        278.31         9.28 o
   1   0  14         13.33         15.86         2.37 o
   2   0  14         94.63         85.55         7.00 o
   3   0  14         10.17         12.37         2.09 o
   4   0  14        158.76        156.73         7.57 o
   5   0  14        259.32        263.97        12.81 o
   6   0  14          1.65          4.04         2.53 o
  -9   1  14          7.63         17.18         6.20 o
  -8   1  14         14.25         14.03         3.07 o
  -7   1  14        155.67        155.09         7.71 o
  -6   1  14         15.90         10.72         2.03 o
  -5   1  14         27.34         22.18         2.84 o
  -4   1  14         42.83         42.75         3.80 o
  -3   1  14         54.72         50.24         4.08 o
  -2   1  14          8.91          6.47         1.70 o
  -1   1  14        202.00        196.28         7.96 o
   0   1  14          2.38          2.87         1.59 o
   1   1  14          0.29          0.95         1.17 o
   2   1  14          5.50          4.07         1.58 o
   3   1  14        185.87        204.00         8.64 o
   4   1  14         75.79         80.75         6.93 o
   5   1  14         42.56         40.86         6.09 o
   6   1  14         26.03         25.69         7.16 o
  -9   2  14         24.96         11.47         4.45 o
  -8   2  14        179.02        184.83         9.07 o
  -7   2  14         27.46         27.91         3.40 o
  -6   2  14          7.63          4.73         1.59 o
  -5   2  14          9.01         11.62         2.19 o
  -4   2  14        102.49         93.79         5.60 o
  -3   2  14         88.42         96.20         5.76 o
  -2   2  14         92.81         86.49         5.43 o
  -1   2  14         48.42         43.14         3.91 o
   0   2  14         32.97         32.86         3.40 o
   1   2  14          7.36          8.12         1.87 o
   2   2  14         50.95         50.30         4.34 o
   3   2  14        122.27        122.29         8.32 o
   4   2  14        165.86        191.18        13.52 o
   5   2  14          0.71          6.85         3.27 o
  -9   3  14         52.74         56.73        10.61 o
  -8   3  14          5.52          5.41         1.80 o
  -7   3  14         23.76         24.40         3.01 o
  -6   3  14         18.11         25.90         2.90 o
  -5   3  14          5.27          5.98         1.67 o
  -4   3  14        110.51        111.41         6.29 o
  -3   3  14          0.28         -0.27         1.03 o
  -2   3  14          0.05          0.66         1.76 o
  -1   3  14          9.90         11.64         2.71 o
   0   3  14         98.20         96.43         6.07 o
   1   3  14         20.33         20.53         2.87 o
   2   3  14          0.09         -0.05         1.41 o
   3   3  14        144.15        164.90         9.95 o
   4   3  14          7.10          7.21         3.08 o
  -8   4  14         26.51         28.33         4.21 o
  -7   4  14         41.85         51.27         4.61 o
  -6   4  14         25.16         24.06         3.14 o
  -5   4  14         11.49         12.28         2.57 o
  -4   4  14         21.30         21.59         3.45 o
  -3   4  14         81.86         77.31         6.39 o
  -2   4  14         23.84         21.04         3.39 o
  -1   4  14        122.30        140.81         8.76 o
   0   4  14        108.29        104.27         7.65 o
   1   4  14         77.33         76.45         6.75 o
   2   4  14        398.91        458.52        19.89 o
   3   4  14         24.27         22.48         4.02 o
  -7   5  14          2.72          0.74         1.83 o
  -6   5  14         16.11         12.04         3.57 o
  -5   5  14         63.80         65.10         5.97 o
  -4   5  14          6.43          0.73         1.93 o
  -3   5  14          1.40          5.19         2.28 o
  -2   5  14        117.58        125.85        10.66 o
  -1   5  14          6.27          3.24         2.14 o
   0   5  14          0.01          0.12         2.59 o
   1   5  14          3.98          2.49         2.20 o
   2   5  14         59.40         60.97        10.98 o
  -5   6  14         30.00         35.30         4.51 o
  -4   6  14          1.76          1.81         1.61 o
  -3   6  14          8.56         11.49         2.95 o
  -2   6  14         40.81         39.38         5.08 o
  -1   6  14         82.86         81.86         7.32 o
   0   6  14          0.01         -1.10         4.62 o
   1   6  14          1.57         -1.77         3.83 o
  -4   7  14          0.00         -4.51         4.51 o
  -2  -9  15          0.85          1.66         3.16 o
  -1  -9  15         31.15         33.05         5.74 o
   0  -9  15         10.04         30.35         9.03 o
   1  -9  15        144.05        179.09        12.79 o
   2  -9  15         14.24         10.10         4.35 o
  -4  -8  15         23.14         17.90         7.12 o
  -3  -8  15         16.84         15.03         3.26 o
  -2  -8  15         22.93         27.91         3.60 o
  -1  -8  15         63.59         65.93         4.85 o
   0  -8  15         37.67         47.26         4.13 o
   1  -8  15         21.61         21.23         2.76 o
   2  -8  15         18.16         22.16         2.98 o
   3  -8  15          1.45         -4.20         4.20 o
  -5  -7  15        195.91        221.32        13.47 o
  -4  -7  15          4.23          3.89         1.27 o
  -3  -7  15        130.16        144.65         6.97 o
  -2  -7  15         44.64         48.48         4.50 o
  -1  -7  15          2.74          3.07         1.48 o
   0  -7  15         35.41         40.79         3.67 o
   1  -7  15         35.38         36.83         3.52 o
   2  -7  15          8.25         10.42         2.32 o
   3  -7  15        108.34        111.63         7.20 o
   4  -7  15        116.25        129.99        16.16 o
  -6  -6  15          7.73          8.13         2.47 o
  -5  -6  15         43.39         47.47         3.77 o
  -4  -6  15         38.13         39.43         3.27 o
  -3  -6  15         15.21         12.70         1.90 o
  -2  -6  15         23.32         20.60         2.58 o
  -1  -6  15          9.79          6.78         1.54 o
   0  -6  15         59.18         55.65         4.14 o
   1  -6  15         47.77         49.13         3.91 o
   2  -6  15         57.65         64.90         5.34 o
   3  -6  15         49.22         51.40         4.82 o
   4  -6  15        116.63        136.82         7.89 o
   5  -6  15          0.15          8.40         4.28 o
  -7  -5  15          0.05         -0.91         2.50 o
  -6  -5  15          3.78          3.65         2.17 o
  -5  -5  15        255.48        271.07         8.45 o
  -4  -5  15          7.15          6.31         1.70 o
  -3  -5  15        190.79        206.25         7.16 o
  -2  -5  15         12.21         12.32         2.09 o
  -1  -5  15        242.39        261.49         8.66 o
   0  -5  15          4.17          3.89         1.49 o
   1  -5  15         30.82         38.86         3.35 o
   2  -5  15         14.44         12.11         2.19 o
   3  -5  15         44.91         41.07         4.16 o
   4  -5  15          5.82          3.18         1.54 o
   5  -5  15        225.76        252.44        14.58 o
  -7  -4  15          4.03         -0.88         1.54 o
  -6  -4  15          2.96          5.34         1.40 o
  -5  -4  15          2.68          3.07         1.32 o
  -4  -4  15         58.59         64.60         4.03 o
  -3  -4  15         12.54         16.85         2.07 o
  -2  -4  15        133.94        137.33         6.79 o
  -1  -4  15          3.19          2.37         1.26 o
   0  -4  15          8.54          5.84         1.29 o
   1  -4  15         43.85         42.08         3.41 o
   2  -4  15         83.72         89.58         5.88 o
   3  -4  15          8.57          7.67         2.06 o
   4  -4  15          5.42          3.89         2.55 o
   5  -4  15         62.74         57.95         7.53 o
   6  -4  15         32.76         28.46         6.94 o
  -7  -3  15          5.93          4.65         2.25 o
  -6  -3  15         20.36         16.82         2.77 o
  -5  -3  15         12.06         13.88         2.54 o
  -4  -3  15        103.29        107.82         5.00 o
  -3  -3  15        179.52        188.95         7.09 o
  -2  -3  15          2.12          2.43         1.16 o
  -1  -3  15        464.32        486.06        12.28 o
   0  -3  15          1.54          1.84         1.03 o
   1  -3  15        353.71        391.11        14.16 o
   2  -3  15          9.26          9.44         2.89 o
   3  -3  15         61.14         66.08         6.04 o
   4  -3  15         85.88         73.81         8.17 o
   5  -3  15         17.60         18.10         5.99 o
  -8  -2  15         32.24         40.81         8.39 o
  -7  -2  15          4.09          6.51         1.93 o
  -6  -2  15        273.56        278.56        10.55 o
  -5  -2  15         31.65         29.67         3.44 o
  -4  -2  15        150.72        162.03         7.62 o
  -3  -2  15          2.91          2.70         1.23 o
  -2  -2  15          3.81          3.80         1.51 o
  -1  -2  15          0.13          1.04         0.90 o
   0  -2  15        265.77        286.63         9.19 o
   1  -2  15        289.88        295.92        10.08 o
   2  -2  15          4.21          4.45         1.54 o
   3  -2  15         61.55         74.88         8.05 o
   4  -2  15        112.18        122.69         9.34 o
   5  -2  15         61.35         76.65         6.98 o
  -8  -1  15        153.54        173.76        12.77 o
  -7  -1  15        654.13        714.86        17.63 o
  -6  -1  15          1.96          0.16         1.09 o
  -5  -1  15        248.84        273.21        10.18 o
  -4  -1  15         30.15         26.58         3.27 o
  -3  -1  15         10.48          8.70         1.86 o
  -2  -1  15         56.68         65.94         4.54 o
  -1  -1  15        195.15        198.15         9.45 o
   0  -1  15         14.23         12.57         2.64 o
   1  -1  15        196.76        196.06         9.70 o
   2  -1  15          2.25         -1.23         1.66 o
   3  -1  15          0.68          1.36         1.15 o
   4  -1  15         33.47         31.24         4.26 o
   5  -1  15          0.02          0.98         1.58 o
  -8   0  15          0.77         -0.71         3.77 o
  -7   0  15         42.06         50.02         4.60 o
  -6   0  15         82.86         85.95         6.21 o
  -5   0  15          4.33          2.89         1.08 o
  -4   0  15         15.65         15.12         2.50 o
  -3   0  15        115.47        117.77         6.41 o
  -2   0  15          0.46          1.07         1.19 o
  -1   0  15          1.43          2.73         2.50 o
   0   0  15          2.60          2.52         1.20 o
   1   0  15          7.18          8.29         1.82 o
   2   0  15         24.26         18.47         2.69 o
   3   0  15        102.27        102.37         6.31 o
   4   0  15        258.29        287.71        16.42 o
   5   0  15         22.55          8.10         3.10 o
  -8   1  15          3.91          3.62         6.76 o
  -7   1  15          4.55          2.32         1.44 o
  -6   1  15          4.01          3.06         1.73 o
  -5   1  15         31.59         34.47         3.71 o
  -4   1  15          7.88          7.09         1.74 o
  -3   1  15         51.29         48.94         4.25 o
  -2   1  15         68.70         56.99         5.22 o
  -1   1  15         36.85         27.97         3.23 o
   0   1  15        531.13        568.30        14.37 o
   1   1  15         48.67         41.95         4.34 o
   2   1  15        110.30        105.21         6.45 o
   3   1  15        330.45        365.25        12.07 o
   4   1  15         50.40         49.48         5.58 o
  -8   2  15         39.64         44.26         6.73 o
  -7   2  15         86.66         87.02         6.12 o
  -6   2  15          3.81          4.35         1.82 o
  -5   2  15         14.87         12.09         2.36 o
  -4   2  15        170.30        173.19         7.98 o
  -3   2  15         28.88         26.68         3.24 o
  -2   2  15         65.41         59.97         4.77 o
  -1   2  15        321.31        341.76        11.30 o
   0   2  15          7.01          9.01         2.09 o
   1   2  15         26.31         27.56         3.37 o
   2   2  15        131.19        138.03        10.97 o
   3   2  15         20.03         19.27         3.59 o
   4   2  15         10.56          3.38         2.69 o
  -8   3  15        174.01        189.26        19.31 o
  -7   3  15          0.13          1.23         1.39 o
  -6   3  15        147.25        148.03         6.98 o
  -5   3  15         37.29         40.02         7.11 o
  -4   3  15         48.34         50.60         7.26 o
  -3   3  15         60.08         56.90         5.41 o
  -2   3  15         73.65         63.57         6.66 o
  -1   3  15        125.89        145.89         8.90 o
   0   3  15         85.66         66.71         6.17 o
   1   3  15         29.64         26.85         4.02 o
   2   3  15         11.68         12.06         2.97 o
   3   3  15          1.55         -2.90         2.90 o
  -7   4  15         55.93         65.84         7.82 o
  -6   4  15          0.01          0.52         2.30 o
  -5   4  15          3.66          6.60         2.22 o
  -4   4  15         32.15         32.22         4.30 o
  -3   4  15          3.24          3.24         1.60 o
  -2   4  15          9.57          5.72         2.39 o
  -1   4  15         23.29         25.75         4.04 o
   0   4  15          0.94         -1.23         1.76 o
   1   4  15        192.23        212.71        11.59 o
   2   4  15          3.31          6.76         3.93 o
  -6   5  15         95.22         90.87        12.87 o
  -5   5  15          0.77          1.18         2.84 o
  -4   5  15        154.59        163.12         9.82 o
  -3   5  15         38.94         45.02         5.39 o
  -2   5  15         36.89         37.55         4.87 o
  -1   5  15          4.17          4.86         2.30 o
   0   5  15          0.06         -1.76         3.70 o
  -4   6  15          2.41          2.13         3.26 o
  -3   6  15         37.08         39.04         9.49 o
   0  -8  16         48.71         50.14         8.48 o
   1  -8  16         12.37         13.38         4.94 o
  -4  -7  16          8.38          3.36         1.98 o
  -3  -7  16          1.42          3.43         2.68 o
  -2  -7  16          0.03          1.65         1.57 o
  -1  -7  16        123.86        140.80         7.00 o
   0  -7  16         42.20         51.22         4.23 o
   1  -7  16         27.31         31.69         3.38 o
   2  -7  16         47.71         62.51         8.63 o
  -5  -6  16         24.57         28.26         3.60 o
  -4  -6  16          8.34          7.11         1.60 o
  -3  -6  16         12.84         11.10         2.33 o
  -2  -6  16        127.52        123.75         6.98 o
  -1  -6  16          2.71          1.22         1.43 o
   0  -6  16        212.98        235.04         8.77 o
   1  -6  16        118.95        119.58         7.78 o
   2  -6  16        146.41        161.58         8.67 o
   3  -6  16         35.51         30.44         4.53 o
  -6  -5  16         13.60         13.91         3.68 o
  -5  -5  16        198.78        198.89         8.26 o
  -4  -5  16          0.42          0.75         1.27 o
  -3  -5  16         25.71         18.52         3.56 o
  -2  -5  16        132.11        127.17         6.30 o
  -1  -5  16         67.78         70.71         4.77 o
   0  -5  16          4.49          6.39         1.70 o
   1  -5  16        134.48        153.40         8.16 o
   2  -5  16          1.60          1.16         2.18 o
   3  -5  16         18.02         21.45         3.14 o
   4  -5  16          1.11          3.31         5.63 o
  -7  -4  16         62.89         73.39        11.65 o
  -6  -4  16        194.51        205.66         9.69 o
  -5  -4  16          1.26          2.17         1.19 o
  -4  -4  16         52.52         55.44         3.87 o
  -3  -4  16          6.48          4.25         1.11 o
  -2  -4  16          4.33          3.12         2.07 o
  -1  -4  16         68.23         70.03         6.45 o
   0  -4  16        167.08        171.16         7.08 o
   1  -4  16          0.57         -0.47         1.19 o
   2  -4  16        175.74        177.92         8.65 o
   3  -4  16          7.81          6.44         2.24 o
   4  -4  16          0.41         -2.63         2.63 o
  -6  -3  16         29.24         29.71         4.36 o
  -5  -3  16         33.54         30.89         4.45 o
  -4  -3  16         15.67         21.80         3.04 o
  -3  -3  16          1.01          3.45         1.14 o
  -2  -3  16        152.36        171.94         9.29 o
  -1  -3  16          2.99          1.46         1.13 o
   0  -3  16          6.41          7.37         2.31 o
   1  -3  16         19.79         17.19         2.71 o
   2  -3  16         34.62         44.53         5.04 o
   3  -3  16        231.01        230.25        14.61 o
   4  -3  16          0.40         -3.79         3.79 o
   5  -3  16        107.10        107.22        13.30 o
  -7  -2  16          1.65         -0.95         1.49 o
  -6  -2  16          6.04          6.38         2.22 o
  -5  -2  16          2.56          1.46         1.35 o
  -4  -2  16        111.67        104.35         6.40 o
  -3  -2  16          0.00          1.13         1.09 o
  -2  -2  16         22.97         21.04         2.74 o
  -1  -2  16         12.47         10.83         2.58 o
   0  -2  16         23.21         15.86         3.90 o
   1  -2  16         76.47         74.36         8.12 o
   2  -2  16         36.24         38.92         6.13 o
   3  -2  16         69.55         69.68         6.25 o
   4  -2  16        401.20        425.89        20.24 o
  -7  -1  16          7.86         13.84         2.96 o
  -6  -1  16         69.10         67.26         4.71 o
  -5  -1  16          9.83          8.81         2.54 o
  -4  -1  16          0.33         -0.06         1.10 o
  -3  -1  16        128.02        123.68         7.93 o
  -2  -1  16          2.40          1.36         0.98 o
  -1  -1  16          2.11         -1.33         1.66 o
   0  -1  16        101.91        103.63         6.21 o
   1  -1  16          2.48          1.76         1.26 o
   2  -1  16         55.08         54.94         4.66 o
   3  -1  16          1.71          3.21         1.46 o
   4  -1  16          3.10          1.26         2.01 o
  -7   0  16        205.29        223.18        11.21 o
  -6   0  16         75.90         76.79         5.68 o
  -5   0  16        427.65        472.68        12.38 o
  -4   0  16        112.96        128.23         7.04 o
  -3   0  16        166.88        171.23         8.10 o
  -2   0  16         53.62         63.42         4.23 o
  -1   0  16          0.00          0.63         1.20 o
   0   0  16        125.95        134.27         7.24 o
   1   0  16          0.46          0.46         1.58 o
   2   0  16          0.05          0.92         1.36 o
   3   0  16          0.06         -0.86         1.76 o
   4   0  16         22.76         26.17         4.23 o
  -7   1  16         32.32         33.56         4.57 o
  -6   1  16         18.42         20.25         3.04 o
  -5   1  16          0.02          0.39         1.40 o
  -4   1  16         67.78         71.07         5.33 o
  -3   1  16          5.29          3.31         1.38 o
  -2   1  16         16.44         14.99         2.61 o
  -1   1  16         53.61         50.52         4.48 o
   0   1  16         51.87         48.76         4.51 o
   1   1  16          4.83          2.18         1.51 o
   2   1  16          2.05          0.78         1.43 o
   3   1  16         10.05          9.03         2.55 o
  -7   2  16          0.14         -0.02         1.90 o
  -6   2  16          3.81          3.71         2.11 o
  -5   2  16         39.64         32.69         3.94 o
  -4   2  16          4.03          2.93         1.49 o
  -3   2  16        142.95        137.42         7.46 o
  -2   2  16         43.95         40.93         4.17 o
  -1   2  16         45.07         51.24         4.66 o
   0   2  16          1.68          2.10         1.65 o
   1   2  16         10.48         10.67         3.56 o
   2   2  16          0.98          1.41         1.90 o
   3   2  16         76.75         89.17        12.25 o
  -7   3  16          6.41         -0.23         2.39 o
  -6   3  16          0.04          4.56         2.67 o
  -5   3  16          0.07          0.31         1.31 o
  -4   3  16         32.74         45.35         5.05 o
  -3   3  16         80.32         77.62         6.70 o
  -2   3  16         48.65         55.97         5.76 o
  -1   3  16          9.87          5.31         2.22 o
   0   3  16         24.24         26.45         4.07 o
   1   3  16         63.48         72.84         8.24 o
   2   3  16         21.07         30.71         7.88 o
  -5   4  16          6.53          2.69         2.93 o
  -4   4  16          3.02          6.05         4.15 o
  -3   4  16         31.64         29.01         4.25 o
  -2   4  16         14.87         11.23         2.80 o
  -1   4  16         32.40         21.08         4.61 o
   0  -7  17          7.08         12.35         4.38 o
  -4  -6  17          2.53         -1.85         3.78 o
  -3  -6  17          7.27         10.44         3.16 o
  -2  -6  17          0.17          0.37         1.46 o
  -1  -6  17         60.32         54.68         4.90 o
   0  -6  17          0.93          0.17         1.64 o
   1  -6  17          1.76          2.05         3.76 o
  -5  -5  17          0.54         -1.12         1.93 o
  -4  -5  17         93.35         95.56         6.44 o
  -3  -5  17         32.85         30.24         3.00 o
  -2  -5  17         13.37         11.04         1.95 o
  -1  -5  17        138.56        142.73         7.60 o
   0  -5  17         44.33         48.30         4.03 o
   1  -5  17         72.10         80.92         6.20 o
   2  -5  17        215.25        225.99        20.71 o
   3  -5  17         12.93         12.45         5.40 o
  -5  -4  17         33.37         27.78         5.01 o
  -4  -4  17          3.66          5.50         1.78 o
  -3  -4  17         43.08         55.12         3.91 o
  -2  -4  17         32.90         25.97         3.31 o
  -1  -4  17         67.40         70.72         5.28 o
   0  -4  17          0.80          0.82         1.42 o
   1  -4  17        123.19        143.33         8.04 o
   2  -4  17          3.85          4.39         1.62 o
  -6  -3  17        117.29        125.59        14.74 o
  -5  -3  17          0.31          3.55         1.67 o
  -4  -3  17         83.99         79.68         7.12 o
  -3  -3  17         87.83         95.99         7.38 o
  -2  -3  17         32.70         32.62         4.30 o
  -1  -3  17         67.03         78.25         6.61 o
   0  -3  17          6.66          3.05         1.77 o
   1  -3  17         10.34         11.97         2.65 o
   2  -3  17         12.17          7.13         2.90 o
   3  -3  17          0.99          7.53         4.13 o
  -6  -2  17          9.16         10.21         3.20 o
  -5  -2  17         22.89         26.20         4.26 o
  -4  -2  17         22.12         19.26         3.58 o
  -3  -2  17        155.78        159.84        12.31 o
  -2  -2  17         70.18         67.69         6.06 o
  -1  -2  17          6.98          5.23         1.73 o
   0  -2  17          2.98          2.13         1.54 o
   1  -2  17          0.10         -0.91         3.61 o
   2  -2  17          1.07          1.29         1.55 o
   3  -2  17         75.63         77.99         6.85 o
  -6  -1  17         43.25         51.74         5.42 o
  -5  -1  17          8.27          6.12         1.67 o
  -4  -1  17          4.20          1.26         1.07 o
  -3  -1  17         38.77         39.95         4.02 o
  -2  -1  17        290.77        302.33         9.46 o
  -1  -1  17          0.87          0.16         1.01 o
   0  -1  17         74.35         74.41         5.53 o
   1  -1  17         34.24         30.40         3.61 o
   2  -1  17          6.35         15.29         3.21 o
   3  -1  17         31.86         32.03         4.45 o
  -6   0  17         45.67         51.31         5.46 o
  -5   0  17         29.75         27.31         3.19 o
  -4   0  17          0.00          1.45         1.31 o
  -3   0  17         77.80         88.04         6.10 o
  -2   0  17          0.87          0.03         1.97 o
  -1   0  17        172.41        186.95         8.82 o
   0   0  17          0.04         -0.70         1.20 o
   1   0  17         12.03         12.26         2.37 o
   2   0  17          1.31         -0.67         1.90 o
   3   0  17         38.97         46.63         4.61 o
  -6   1  17         35.52         43.79         9.82 o
  -5   1  17          1.02         -0.91         1.57 o
  -4   1  17         22.90         25.93         4.89 o
  -3   1  17         15.21         13.03         2.90 o
  -2   1  17         21.84         18.15         3.95 o
  -1   1  17          8.47          7.07         2.03 o
   0   1  17        166.62        159.11         8.37 o
   1   1  17          0.00         -1.44         1.44 o
   2   1  17        184.57        197.09        10.62 o
  -6   2  17         11.74         15.38         6.07 o
  -5   2  17         14.40         21.64         7.13 o
  -4   2  17         28.97         31.69         5.00 o
  -3   2  17          2.46          1.12         1.64 o
  -2   2  17         43.91         54.74         5.74 o
  -1   2  17         11.20         12.93         2.53 o
   0   2  17          0.63         -1.94         2.45 o
   1   2  17        145.66        146.71        16.08 o
  -3   3  17         30.73         31.80         7.92 o
  -2   3  17         10.48          7.15         4.12 o
  -3  -5  18          0.40          2.27         1.96 o
  -2  -5  18         39.80         47.63         5.07 o
  -1  -5  18          2.26          3.45         2.70 o
  -3  -4  18         66.40         66.92         6.00 o
  -2  -4  18          0.47          2.46         3.16 o
  -1  -4  18         90.52         96.76        12.33 o
   0  -4  18         56.19         63.01        10.01 o
  -3  -3  18          5.11          5.55         3.50 o
  -2  -3  18        152.53        157.16        17.82 o
  -1  -3  18          5.04          2.93         3.37 o
   0  -3  18        203.01        229.62        23.68 o
  -3  -2  18          8.70          8.41         3.45 o
  -2  -2  18          3.30          3.81         1.78 o
  -1  -2  18         16.79         10.89         2.60 o
   0  -2  18          1.09          0.50         2.25 o
  -4  -1  18          1.97          3.84         2.20 o
  -3  -1  18         22.92         18.65         9.55 o
  -2  -1  18         22.89         27.56         8.20 o
  -1  -1  18         24.35         27.98         5.00 o
   0  -1  18          7.35         21.38         7.77 o
   1  -1  18          7.45          8.74         4.31 o
  -4   0  18         19.42         16.15         6.39 o
  -3   0  18         83.45        102.86        10.83 o
  -2   0  18          1.66         -0.45         2.37 o
  -1   0  18         13.38         16.64         4.22 o
   0   0  18         15.64         21.38         4.71 o
   1   0  18         12.12          7.65         7.32 o
  -4   1  18          5.09          2.59         3.56 o
  -3   1  18         47.16         47.09         8.74 o
  -2   1  18         41.39         51.89         7.02 o
  -1   1  18          9.64          5.27         6.16 o
                                                
